# Supplementary material for: Whole-Tissue Deconvolution and scRNAseq Analysis Identify Altered Endometrial Cellular Compositions and Functionality Associated With Endometriosis
Source: Front Immunol. 2022 Jan 5;12:788315. doi: 10.3389/fimmu.2021.788315 (PMC8766492; doi:10.3389/fimmu.2021.788315)
Supplement: Supplementary file 2 [file Table_1.xlsx]

## Sheet: DvC_unstratified
	logFC (Control/Disease)	AveExpr	t	P.Value	adj.P.Val	B	gene_symbol
2353_at	-2.9566	9.1741	-8.53554	1.09492e-13	5.77424e-13	20.6102	FOS
2354_at	-2.94964	8.17444	-8.36036	2.68193e-13	1.28748e-12	19.7269	FOSB
AFFX-HUMRGE/M10098_5_at	2.39756	11.1044	8.99353	1.03895e-14	6.96627e-14	22.9338	NA
1522_at	2.33886	8.27991	20.4211	1.64956e-38	3.37896e-34	76.94	CTSZ
AFFX-HUMRGE/M10098_M_at	2.29783	10.6923	10.7023	1.47589e-18	3.21277e-17	31.686	NA
5125_at	2.21046	7.77907	9.22558	3.13318e-15	2.41246e-14	24.1172	PCSK5
10562_at	2.12309	5.75859	5.81646	6.45328e-08	1.31075e-07	7.56532	OLFM4
132203_at	2.11293	5.32935	9.71123	2.53003e-16	2.69362e-15	26.6024	SNTN
3726_at	-2.11166	9.23617	-10.5232	3.73726e-18	7.06985e-17	30.7676	JUNB
83690_at	2.04264	7.14482	6.30042	6.92378e-09	1.57096e-08	9.74466	CRISPLD1
347_at	-2.02711	9.89748	-6.78469	6.9047e-10	1.80288e-09	12.0023	APOD
11197_at	2.02297	5.64215	6.64821	1.33086e-09	3.32131e-09	11.3591	WIF1
10926_at	1.99108	7.24128	10.3904	7.44594e-18	1.28278e-16	30.0863	DBF4
7153_at	1.9869	7.68105	6.38009	4.76016e-09	1.10215e-08	10.1112	TOP2A
2052_at	-1.98633	10.0996	-12.3463	3.12758e-22	2.87289e-20	40.0482	EPHX1
7538_at	-1.97356	10.6565	-9.00201	9.94488e-15	6.69661e-14	22.977	ZFP36
83540_at	1.95025	6.14296	9.78891	1.69064e-16	1.89345e-15	27.0007	NUF2
79801_at	1.93178	5.28189	10.632	2.12561e-18	4.34108e-17	31.3254	SHCBP1
10403_at	1.89929	6.32826	8.00292	1.6504e-12	6.74114e-12	17.9363	NDC80
155465_at	1.89776	8.2571	7.50071	2.05629e-11	6.8753e-11	15.4534	AGR3
126393_at	-1.88354	7.50702	-9.0758	6.7949e-15	4.75689e-14	23.3529	HSPB6
56547_at	1.8805	9.40979	3.64726	0.000413006	0.000576256	-0.864779	MMP26
401190_at	1.8602	4.62076	10.5842	2.72294e-18	5.40997e-17	31.0806	RGS7BP
2878_at	-1.85531	10.1848	-3.32257	0.00122518	0.00163858	-1.88237	GPX3
3832_at	1.83035	5.76091	7.16696	1.07243e-10	3.17176e-10	13.8301	KIF11
29070_at	1.81761	6.43999	11.2346	9.39167e-20	3.12811e-18	34.409	CCDC113
9592_at	-1.78874	11.4041	-11.6873	9.11344e-21	4.38215e-19	36.715	IER2
54443_at	1.78503	5.78492	7.48631	2.20915e-11	7.35091e-11	15.3829	ANLN
9126_at	1.77971	6.5445	13.9046	1.24803e-25	4.91629e-23	47.7804	SMC3
51473_at	1.77747	7.49273	9.90852	9.08701e-17	1.11929e-15	27.6141	DCDC2
4001_at	1.77505	7.62122	8.54085	1.06549e-13	5.63821e-13	20.6371	LMNB1
85457_at	1.76792	7.64666	11.5338	2.00781e-20	8.53981e-19	35.9342	CIPC
9787_at	1.75782	6.35234	6.29992	6.94002e-09	1.5743e-08	9.74236	DLGAP5
23770_at	-1.75554	7.32615	-12.8758	2.13412e-23	3.46946e-21	42.7015	FKBP8
201283_at	1.75345	5.20894	10.1631	2.42288e-17	3.58082e-16	28.9203	AMZ2P1
23234_at	1.74842	7.57292	9.49886	7.61091e-16	6.9475e-15	25.5145	DNAJC9
5534_at	1.73589	6.66488	17.1784	2.17957e-32	1.11616e-28	63.1174	PPP3R1
114876_at	1.73532	8.17841	13.9952	7.97538e-26	3.7129e-23	48.2225	OSBPL1A
8395_at	1.72509	8.07201	6.90922	3.77846e-10	1.02704e-09	12.5937	PIP5K1B
53340_at	1.72222	7.25475	11.0839	2.04635e-19	6.075e-18	33.6391	SPA17
4675_at	1.71953	7.57046	7.88544	2.98802e-12	1.16141e-11	17.3517	NAP1L3
55329_at	1.71769	6.03451	10.02	5.09448e-17	6.80727e-16	28.1858	MNS1
84078_at	1.71221	5.91941	11.1818	1.23335e-19	3.91688e-18	34.1396	KBTBD7
8564_at	1.70626	7.43545	5.07879	1.63908e-06	2.83847e-06	4.42365	KMO
55872_at	1.6946	6.68431	5.69112	1.13526e-07	2.24097e-07	7.01513	PBK
891_at	1.69045	7.00844	6.77094	7.37825e-10	1.91724e-09	11.9373	CCNB1
90865_at	1.6874	6.63012	10.5584	3.11304e-18	6.06241e-17	30.9483	IL33
1521_at	-1.68461	8.62524	-6.15076	1.39225e-08	3.0459e-08	9.06186	CTSW
100505967_at	1.68111	5.57159	6.42798	3.79668e-09	8.91054e-09	10.3325	LINC00645
9383_at	1.67654	7.26254	9.85288	1.21298e-16	1.43606e-15	27.3287	TSIX
101927057_at	1.67631	6.40675	7.93217	2.36019e-12	9.36576e-12	17.5839	LOC101927057
84455_at	1.67182	6.36624	12.5101	1.35965e-22	1.54728e-20	40.8716	EFCAB7
64149_at	1.66713	5.94737	13.6478	4.45835e-25	1.43725e-22	46.5231	C17orf75
55165_at	1.66445	6.25036	6.71897	9.47628e-10	2.42247e-09	11.6919	CEP55
5589_at	-1.66077	10.188	-14.2579	2.18932e-26	1.24572e-23	49.4988	PRKCSH
1675_at	-1.65282	8.79892	-3.92864	0.000152525	0.000220941	0.0760888	CFD
2346_at	1.65115	6.25363	8.30705	3.52022e-13	1.65083e-12	19.4588	FOLH1
9397_at	1.64827	6.38496	11.7579	6.34194e-21	3.21555e-19	37.0734	NMT2
983_at	1.64601	7.5924	7.09539	1.52369e-10	4.39843e-10	13.4851	CDK1
79959_at	1.63901	5.73204	13.8812	1.40123e-25	5.41562e-23	47.6661	CEP76
2146_at	1.63818	6.95302	7.90593	2.6946e-12	1.05699e-11	17.4534	EZH2
161582_at	1.63772	5.7093	11.0956	1.92615e-19	5.75149e-18	33.6989	DNAAF4
25975_at	1.63544	8.03287	7.78431	4.9727e-12	1.85505e-11	16.8502	EGFL6
8815_at	-1.63219	11.1688	-13.5817	6.19404e-25	1.95198e-22	46.1984	BANF1
57552_at	1.62976	5.72772	9.37025	1.4819e-15	1.24102e-14	24.8565	NCEH1
55153_at	1.62689	8.01929	13.7755	2.36505e-25	8.21113e-23	47.1492	SDAD1
80006_at	1.62243	5.28739	10.3342	9.96684e-18	1.65045e-16	29.7981	TRAPPC13
64105_at	1.61809	5.95111	7.12444	1.32141e-10	3.85747e-10	13.625	CENPK
440515_at	1.61254	6.24626	10.1188	3.04976e-17	4.38087e-16	28.6929	ZNF506
100507043_at	1.60375	7.81195	7.02661	2.13313e-10	6.01529e-10	13.1548	TUNAR
54841_at	1.60371	6.9438	11.6017	1.4154e-20	6.41437e-19	36.2798	BIVM
7272_at	1.6028	5.63217	6.74634	8.30691e-10	2.14198e-09	11.821	TTK
126231_at	1.59942	7.18787	11.539	1.95464e-20	8.42925e-19	35.9607	ZNF573
6813_at	-1.59614	8.30609	-12.251	5.08413e-22	4.29272e-20	39.568	STXBP2
203427_at	1.59439	5.96877	9.7217	2.39628e-16	2.56321e-15	26.6561	SLC25A43
2888_at	1.5912	4.79265	8.88565	1.81194e-14	1.14732e-13	22.3849	GRB14
23333_at	1.58689	8.23596	9.64745	3.52235e-16	3.58074e-15	26.2755	DPY19L1
57678_at	1.58608	6.18661	15.1395	3.02851e-28	4.13573e-25	53.7223	GPAM
2149_at	1.58561	6.86973	8.20151	6.02562e-13	2.67974e-12	18.929	F2R
59277_at	1.58371	6.25983	7.46398	2.46876e-11	8.14856e-11	15.2737	NTN4
55783_at	1.58332	7.58585	10.8877	5.64792e-19	1.42969e-17	32.6355	CMTR2
1363_at	1.58255	6.43838	8.73633	3.9073e-14	2.28874e-13	21.6266	CPE
10112_at	1.5775	7.76851	5.48013	2.89846e-07	5.43351e-07	6.10351	KIF20A
55228_at	1.57007	7.51867	6.62312	1.50071e-09	3.71622e-09	11.2414	PNMA8A
121457_at	1.56979	5.89224	14.7628	1.86621e-27	1.91137e-24	51.9286	IKBIP
1499_at	1.56565	8.74886	12.3637	2.86164e-22	2.70128e-20	40.1361	CTNNB1
64431_at	1.56555	7.14473	11.0785	2.1047e-19	6.20325e-18	33.6113	ACTR6
79184_at	1.5608	7.10397	11.9303	2.61962e-21	1.58707e-19	37.9474	BRCC3
6016_at	1.56047	6.64444	13.9787	8.65119e-26	3.85241e-23	48.1422	RIT1
79624_at	1.55781	9.03215	8.73313	3.97202e-14	2.322e-13	21.6104	ARMT1
10631_at	1.55773	7.3037	4.6943	8.04989e-06	1.30661e-05	2.8879	POSTN
8910_at	1.55746	7.64666	8.67021	5.48772e-14	3.10612e-13	21.2915	SGCE
57103_at	1.55722	6.59629	12.1586	8.14785e-22	6.22763e-20	39.1018	TIGAR
23705_at	1.55524	8.12861	7.57566	1.41491e-11	4.85151e-11	15.8212	CADM1
51203_at	1.55432	7.35956	6.48437	2.90675e-09	6.93314e-09	10.5939	NUSAP1
200728_at	1.55329	6.14663	15.0082	5.69674e-28	7.29325e-25	53.0992	TMEM17
6674_at	1.55269	5.67323	8.68579	5.06595e-14	2.88573e-13	21.3704	SPAG1
5929_at	1.54857	6.10877	14.5771	4.60015e-27	4.09694e-24	51.0385	RBBP5
6241_at	1.54315	8.43754	5.55021	2.1271e-07	4.05052e-07	6.40425	RRM2
8836_at	1.54307	7.45413	8.05658	1.25769e-12	5.24373e-12	18.204	GGH
10210_at	1.54246	7.4851	11.1608	1.37492e-19	4.29328e-18	34.0322	TOPORS
54069_at	1.54238	7.31897	11.1375	1.5513e-19	4.76915e-18	33.9129	MIS18A
81555_at	1.54104	8.09997	13.1693	4.86993e-24	9.97557e-22	44.1614	YIPF5
115106_at	1.53902	7.85991	9.55242	5.76578e-16	5.47295e-15	25.7888	HAUS1
11013_at	1.53488	8.62775	4.86453	4.01375e-06	6.69853e-06	3.55845	TMSB15A
5047_at	-1.53464	10.009	-2.26689	0.0254288	0.030536	-4.63177	PAEP
972_at	-1.52957	9.63046	-10.6507	1.92866e-18	4.01898e-17	31.4215	CD74
6649_at	-1.52939	7.45168	-8.9875	1.07177e-14	7.16054e-14	22.9031	SOD3
4316_at	1.52889	9.83573	3.16536	0.00202297	0.00266726	-2.34749	MMP7
374618_at	1.52847	4.5167	15.6613	2.51077e-29	5.14305e-26	56.1772	TEX9
10464_at	1.5257	6.97696	10.2077	1.92226e-17	2.92104e-16	29.149	PIBF1
5366_at	1.52426	6.36881	6.26907	8.01918e-09	1.80451e-08	9.60104	PMAIP1
66002_at	-1.52395	7.0637	-13.8388	1.72841e-25	6.32229e-23	47.4589	CYP4F12
64854_at	1.52386	6.15353	13.4037	1.50566e-24	3.92069e-22	45.321	USP46
2162_at	1.51918	8.62974	6.60989	1.59873e-09	3.94605e-09	11.1794	F13A1
5179_at	1.518	8.13606	3.37468	0.00103376	0.00139184	-1.72415	PENK
7341_at	1.51573	6.37783	10.6744	1.70577e-18	3.61334e-17	31.5429	SUMO1
56992_at	1.51327	5.7083	6.52275	2.42227e-09	5.83808e-09	10.7724	KIF15
1469_at	-1.51149	6.87753	-4.23606	4.86728e-05	7.36075e-05	1.16282	CST1
55120_at	1.51129	8.50863	8.51836	1.19562e-13	6.23976e-13	20.5235	FANCL
133690_at	1.5101	6.74615	7.3709	3.91921e-11	1.24893e-10	14.8192	CAPSL
9015_at	1.50502	5.09269	11.8023	5.0497e-21	2.6867e-19	37.2987	TAF1A
85403_at	1.50346	6.67766	11.834	4.29131e-21	2.37576e-19	37.4595	EAF1
50484_at	1.50325	7.08648	10.2009	1.99142e-17	3.01272e-16	29.1141	RRM2B
8038_at	1.50324	7.50227	5.91854	4.05665e-08	8.42507e-08	8.01791	ADAM12
29982_at	1.49848	6.56226	9.20831	3.426e-15	2.62054e-14	24.029	NRBF2
64151_at	1.49674	6.2132	7.4488	2.66234e-11	8.73406e-11	15.1994	NCAPG
11179_at	1.49475	6.39654	11.9822	2.00734e-21	1.26518e-19	38.2106	ZNF277
3099_at	1.49215	7.00573	7.89513	2.84543e-12	1.11084e-11	17.3998	HK2
9659_at	1.49164	5.30266	9.1739	4.0931e-15	3.06108e-14	23.8533	PDE4DIP
114801_at	1.49053	9.0921	9.78203	1.75212e-16	1.95801e-15	26.9654	TMEM200A
29079_at	1.48942	7.25905	12.8022	3.09509e-23	4.59419e-21	42.3342	MED4
5321_at	1.48689	7.46609	6.15135	1.38838e-08	3.03792e-08	9.06458	PLA2G4A
5544_at	-1.48323	8.19797	-12.4842	1.55096e-22	1.71729e-20	40.7415	PRB3
55319_at	1.48096	4.48354	12.1821	7.22427e-22	5.64816e-20	39.2208	TMA16
84142_at	1.47836	6.1896	14.3675	1.28005e-26	8.36175e-24	50.0285	ABRAXAS1
93663_at	1.47824	7.30394	11.5736	1.63592e-20	7.23764e-19	36.1366	ARHGAP18
55015_at	1.47802	7.49017	8.15189	7.7543e-13	3.37956e-12	18.6804	PRPF39
51130_at	1.47586	8.15489	10.6723	1.72455e-18	3.64935e-17	31.5321	ASB3
51809_at	1.47508	8.51526	9.60245	4.44842e-16	4.38294e-15	26.045	GALNT7
58485_at	-1.47244	9.90827	-10.4561	5.2941e-18	9.55456e-17	30.4234	TRAPPC1
6522_at	-1.4688	8.16647	-12.3662	2.82592e-22	2.67992e-20	40.1485	SLC4A2
493869_at	1.46836	8.34159	10.301	1.1839e-17	1.91877e-16	29.628	GPX8
8458_at	1.46672	6.10307	10.0654	4.02331e-17	5.57601e-16	28.4191	TTF2
10125_at	1.46134	6.54147	7.29432	5.7252e-11	1.77286e-10	14.4467	RASGRP1
3148_at	1.4601	10.4069	7.69298	7.86603e-12	2.8278e-11	16.3988	HMGB2
493812_at	1.45868	4.47075	19.6642	3.84934e-37	3.9425e-33	73.858	HCG11
25934_at	1.45837	8.45206	9.33232	1.80349e-15	1.47748e-14	24.6625	NIPSNAP3A
109864269_at	1.45836	7.13985	8.97898	1.1199e-14	7.44061e-14	22.8597	MIR302CHG
4232_at	1.45747	9.57928	6.05085	2.21052e-08	4.72457e-08	8.61036	MEST
56849_at	1.45746	8.69813	7.95403	2.11336e-12	8.45179e-12	17.6927	TCEAL7
29028_at	1.45733	5.80381	9.25889	2.63732e-15	2.07302e-14	24.2873	ATAD2
257218_at	1.45592	6.9202	8.69424	4.85075e-14	2.77783e-13	21.4133	SHPRH
178_at	1.45587	8.24479	10.1967	2.03483e-17	3.0716e-16	29.0927	AGL
28965_at	1.45547	5.422	8.56143	9.58867e-14	5.11229e-13	20.7411	SLC27A6
9493_at	1.45125	5.05363	6.24771	8.86192e-09	1.98306e-08	9.50334	KIF23
91687_at	1.45001	5.06214	15.2371	1.89673e-28	2.90197e-25	54.1838	CENPL
3357_at	1.44916	7.71623	6.72531	9.19153e-10	2.35408e-09	11.7218	HTR2B
81831_at	1.44905	6.6611	10.6897	1.57566e-18	3.38677e-17	31.6213	NETO2
7791_at	-1.44816	10.129	-11.0568	2.35433e-19	6.84058e-18	33.5005	ZYX
84263_at	1.44745	6.71514	10.7905	9.34294e-19	2.20231e-17	32.1379	HSDL2
84930_at	1.44543	5.27886	10.3056	1.15602e-17	1.88684e-16	29.6516	MASTL
84298_at	1.44335	6.81834	12.4845	1.54846e-22	1.71729e-20	40.743	LLPH
57639_at	1.44275	8.255	5.53406	2.28469e-07	4.3353e-07	6.33476	CCDC146
51163_at	1.44145	6.63798	13.0752	7.81242e-24	1.42884e-21	43.6945	DBR1
55643_at	-1.4412	8.41651	-12.0982	1.1089e-21	8.00191e-20	38.7972	BTBD2
22911_at	1.43984	7.17227	11.9509	2.35644e-21	1.45229e-19	38.0521	WDR47
11234_at	1.43935	6.49461	9.25448	2.69812e-15	2.11351e-14	24.2648	HPS5
6731_at	1.43774	8.27359	11.1922	1.16923e-19	3.754e-18	34.1924	SRP72
388942_at	-1.43752	6.0626	-9.44376	1.01267e-15	8.86851e-15	25.2325	LINC01913
1047_at	1.43743	4.93913	7.40069	3.38082e-11	1.08785e-10	14.9645	CLGN
122553_at	1.43663	7.04331	8.30583	3.54204e-13	1.65878e-12	19.4527	TRAPPC6B
10438_at	1.43575	5.69009	8.36634	2.60123e-13	1.25314e-12	19.757	C1D
10569_at	1.43539	7.05503	11.4235	3.54412e-20	1.36462e-18	35.3724	SLU7
10196_at	1.43509	6.54046	10.0771	3.78696e-17	5.2806e-16	28.4789	PRMT3
1368_at	1.43397	7.5258	4.70334	7.76072e-06	1.26217e-05	2.92311	CPM
9801_at	1.43162	6.31241	13.4171	1.40798e-24	3.79487e-22	45.3873	MRPL19
89890_at	1.43145	6.71354	10.3732	8.14033e-18	1.38264e-16	29.9982	KBTBD6
1407_at	1.431	7.75053	9.60804	4.32116e-16	4.28435e-15	26.0736	CRY1
23398_at	1.43012	7.09031	7.7409	6.18474e-12	2.26715e-11	16.6355	PPWD1
23594_at	1.42968	7.74779	8.30197	3.61252e-13	1.68832e-12	19.4332	ORC6
7699_at	1.42937	7.2308	8.19944	6.08934e-13	2.70456e-12	18.9186	ZNF140
5761_at	-1.42933	6.64903	-13.1557	5.21255e-24	1.0468e-21	44.0942	PTMAP4
22976_at	1.42773	7.59219	11.8057	4.96301e-21	2.65437e-19	37.3158	PAXIP1
2006_at	-1.42679	7.72308	-7.92966	2.39032e-12	9.47517e-12	17.5714	ELN
583_at	1.42598	7.62202	10.361	8.67367e-18	1.46111e-16	29.9355	BBS2
7485_at	1.42538	8.74259	9.82654	1.39068e-16	1.60578e-15	27.1936	GET1
727897_at	-1.42442	7.326	-4.43048	2.29953e-05	3.57903e-05	1.87995	MUC5B
51808_at	1.42241	6.68307	14.5481	5.29797e-27	4.52181e-24	50.8991	PHAX
5352_at	1.42206	7.5347	10.0606	4.12571e-17	5.67951e-16	28.3943	PLOD2
7529_at	1.42112	10.5782	11.4012	3.97554e-20	1.52215e-18	35.2588	YWHAB
25950_at	1.42089	8.07802	9.22528	3.13816e-15	2.4148e-14	24.1156	RWDD3
4698_at	1.42084	8.79929	8.51312	1.22813e-13	6.38829e-13	20.497	NDUFA5
26275_at	1.42005	8.54672	8.52886	1.13301e-13	5.9448e-13	20.5765	HIBCH
51157_at	-1.41976	9.5127	-9.76248	1.93921e-16	2.13678e-15	26.8651	ZNF580
10635_at	1.41879	6.41279	7.50141	2.0491e-11	6.85508e-11	15.4569	RAD51AP1
134492_at	1.41831	8.48484	12.048	1.43335e-21	9.74048e-20	38.5435	NUDCD2
26271_at	1.41787	6.63812	9.16342	4.32097e-15	3.20227e-14	23.7998	FBXO5
23536_at	1.41688	6.90695	14.3913	1.1392e-26	8.20998e-24	50.1436	ADAT1
26278_at	1.41668	7.50386	9.79461	1.64137e-16	1.8433e-15	27.0299	SACS
26258_at	1.41623	7.31275	11.3701	4.66747e-20	1.71341e-18	35.1002	BLOC1S6
28998_at	1.41537	8.19188	9.29407	2.19837e-15	1.76871e-14	24.467	MRPL13
26060_at	1.41469	7.31671	12.8134	2.92417e-23	4.43694e-21	42.3903	APPL1
8161_at	1.41469	6.62038	12.3986	2.39674e-22	2.41633e-20	40.3113	COIL
4436_at	1.41145	7.24195	8.28244	3.99068e-13	1.84401e-12	19.3351	MSH2
2729_at	1.4103	8.71407	6.06976	2.0258e-08	4.35247e-08	8.69556	GCLC
55536_at	1.40708	7.05342	7.857	3.44875e-12	1.3269e-11	17.2105	CDCA7L
151246_at	1.40594	6.44561	8.58451	8.51859e-14	4.60044e-13	20.8578	SGO2
129531_at	1.4037	7.96538	9.40311	1.25e-15	1.06732e-14	25.0245	MITD1
10262_at	-1.40206	8.77311	-13.2807	2.78528e-24	6.41053e-22	44.7134	SF3B4
171424_at	1.40138	7.2398	9.03593	8.34766e-15	5.73611e-14	23.1498	SPA17P1
9582_at	1.40099	6.68787	5.49122	2.76034e-07	5.18599e-07	6.15095	APOBEC3B
3164_at	-1.40036	8.1281	-6.01074	2.65893e-08	5.63476e-08	8.43007	NR4A1
153643_at	1.39894	6.25715	7.24591	7.27062e-11	2.2077e-10	14.2119	FAM81B
669_at	1.3982	5.63224	10.3411	9.61437e-18	1.59855e-16	29.8337	BPGM
55591_at	1.39758	7.22078	10.0475	4.4158e-17	5.9988e-16	28.3271	VEZT
2009_at	1.39699	6.35086	12.43	2.04225e-22	2.0983e-20	40.4695	EML1
10283_at	1.39601	7.31512	13.0845	7.45778e-24	1.37626e-21	43.7404	CWC27
3561_at	-1.3941	7.62024	-9.38278	1.3888e-15	1.1707e-14	24.9206	IL2RG
160_at	-1.39297	7.84278	-12.808	3.00451e-23	4.52531e-21	42.3635	AP2A1
266812_at	1.39135	6.77793	9.98672	6.05446e-17	7.88928e-16	28.0153	NAP1L5
26145_at	-1.39132	7.78775	-12.6796	5.75523e-23	7.85934e-21	41.7212	IRF2BP1
100287896_at	1.39132	5.39282	12.0986	1.10679e-21	8.00191e-20	38.7991	LOC100287896
839_at	1.39123	8.04491	12.2358	5.49269e-22	4.59234e-20	39.4916	CASP6
6790_at	1.38816	7.036	8.74444	3.74766e-14	2.20342e-13	21.6678	AURKA
149371_at	1.38566	6.96131	9.48425	8.20965e-16	7.42457e-15	25.4397	EXOC8
4199_at	1.38541	5.6484	11.5889	1.51192e-20	6.81078e-19	36.2146	ME1
1059_at	-1.38541	8.09513	-9.63189	3.81839e-16	3.84164e-15	26.1958	CENPB
92747_at	-1.38317	6.12571	-3.47211	0.000748833	0.00102124	-1.42304	BPIFB1
29889_at	1.38304	7.08317	8.43745	1.80883e-13	9.0459e-13	20.1152	GNL2
2122_at	1.38214	9.38154	7.56559	1.48788e-11	5.08301e-11	15.7717	MECOM
401548_at	1.3806	7.53863	7.42288	3.02829e-11	9.82911e-11	15.0728	SNX30
92104_at	1.38055	4.71401	14.5092	6.40549e-27	4.85963e-24	50.7118	TTC30A
1958_at	-1.38007	9.50906	-5.86364	5.2094e-08	1.0688e-07	7.77403	EGR1
129401_at	1.37953	7.35303	9.44646	9.98594e-16	8.77529e-15	25.2463	NUP35
55297_at	1.37917	6.62776	11.4017	3.96519e-20	1.52103e-18	35.2614	CCDC91
9055_at	1.37877	7.69107	5.87334	4.98466e-08	1.02506e-07	7.81702	PRC1
5723_at	1.37845	6.05619	7.3179	5.09522e-11	1.59077e-10	14.5613	PSPH
10486_at	1.37829	7.48487	10.5457	3.32549e-18	6.42903e-17	30.883	CAP2
51441_at	1.37782	9.49855	11.3242	5.91475e-20	2.11076e-18	34.8661	YTHDF2
990_at	1.37729	5.33727	8.22899	5.2392e-13	2.36491e-12	19.0668	CDC6
285203_at	1.37677	6.42766	8.07858	1.12495e-12	4.7532e-12	18.3138	EOGT
85313_at	1.37585	7.09823	8.34422	2.91214e-13	1.38758e-12	19.6457	PPIL4
4256_at	1.37573	10.9293	7.10848	1.42903e-10	4.15092e-10	13.5481	MGP
10769_at	1.37281	7.85216	7.75094	5.8808e-12	2.16542e-11	16.6851	PLK2
5205_at	1.3724	7.45887	9.2862	2.28971e-15	1.83535e-14	24.4268	ATP8B1
57104_at	-1.37225	8.46227	-14.2629	2.1369e-26	1.24572e-23	49.5227	PNPLA2
134728_at	1.37121	4.81504	16.6453	2.51143e-31	1.02888e-27	60.7126	IRAK1BP1
8520_at	1.37067	8.59997	9.12018	5.40279e-15	3.90787e-14	23.5792	HAT1
139341_at	1.37018	7.47196	10.7381	1.22586e-18	2.75389e-17	31.8695	FUNDC1
63920_at	1.36917	6.58832	10.0751	3.82572e-17	5.32378e-16	28.4689	ZBED8
100303755_at	1.36859	7.32296	11.9372	2.52791e-21	1.54572e-19	37.9827	PET117
28815_at	-1.36828	7.63402	-9.70225	2.65073e-16	2.79596e-15	26.5564	IGLV2-14
56952_at	1.36766	8.06696	8.5823	8.6157e-14	4.64676e-13	20.8466	PRTFDC1
55212_at	1.3668	5.55752	13.2983	2.55041e-24	5.94674e-22	44.8004	BBS7
130733_at	1.36616	6.87119	5.20042	9.76671e-07	1.73228e-06	4.92486	TMEM178A
101930085_at	1.36402	5.40735	12.4738	1.63498e-22	1.77596e-20	40.6893	HERPUD2-AS1
55631_at	1.36261	8.07109	9.48249	8.28522e-16	7.483e-15	25.4307	LRRC40
51449_at	1.36216	7.68795	8.80294	2.77394e-14	1.68011e-13	21.9646	PCYOX1
5866_at	-1.3619	8.00461	-12.5884	9.13834e-23	1.10763e-20	41.2642	RAB3IL1
1266_at	1.36052	9.20902	8.78646	3.01935e-14	1.81426e-13	21.881	CNN3
8900_at	1.3605	6.58262	7.36495	4.03639e-11	1.28288e-10	14.7903	CCNA1
28982_at	1.35959	7.13238	11.8836	3.32737e-21	1.92536e-19	37.711	FLVCR1
10755_at	-1.35841	9.44229	-16.3956	7.98463e-31	2.72595e-27	59.574	GIPC1
701_at	1.35695	7.64811	5.34712	5.18593e-07	9.47285e-07	5.53862	BUB1B
24137_at	1.35633	6.66831	6.90276	3.89879e-10	1.05793e-09	12.5629	KIF4A
9451_at	1.35624	8.33416	8.90762	1.61799e-14	1.03507e-13	22.4966	EIF2AK3
4925_at	1.35617	7.46614	10.2074	1.92513e-17	2.92322e-16	29.1475	NUCB2
57633_at	1.35566	5.17515	5.68228	1.18113e-07	2.32571e-07	6.97657	LRRN1
64135_at	1.35564	7.56097	9.29025	2.24226e-15	1.8019e-14	24.4475	IFIH1
79733_at	1.35538	5.27163	7.30089	5.54227e-11	1.72012e-10	14.4786	E2F8
55172_at	1.35483	7.20603	11.6874	9.1098e-21	4.38215e-19	36.7154	DNAAF2
51018_at	1.35434	6.36468	12.3773	2.67152e-22	2.61967e-20	40.204	RRP15
54505_at	1.353	8.14857	8.18083	6.69381e-13	2.95063e-12	18.8254	DHX29
55552_at	1.35244	6.23706	11.1613	1.3716e-19	4.28946e-18	34.0346	ZNF823
8870_at	-1.35172	10.1573	-4.43543	2.25545e-05	3.51175e-05	1.8985	IER3
23136_at	1.35141	6.44467	9.29763	2.15822e-15	1.73846e-14	24.4852	EPB41L3
23075_at	1.34972	6.69174	7.98295	1.82589e-12	7.39162e-12	17.8367	SWAP70
85463_at	1.34878	6.2866	10.1751	2.27666e-17	3.38672e-16	28.9818	ZC3H12C
93594_at	1.34821	5.62867	12.3085	3.79136e-22	3.36238e-20	39.858	TBC1D31
5965_at	1.34715	7.36777	10.3842	7.68628e-18	1.31754e-16	30.0549	RECQL
8382_at	1.34676	7.83365	10.3676	8.37803e-18	1.4148e-16	29.9697	NME5
79728_at	1.34635	7.36903	13.0926	7.15974e-24	1.3455e-21	43.7807	PALB2
7123_at	-1.34615	9.44114	-4.35145	3.12673e-05	4.81201e-05	1.58575	CLEC3B
55179_at	1.34523	8.09335	8.81067	2.66566e-14	1.61884e-13	22.0039	FAIM
5339_at	-1.34493	7.16084	-11.0151	2.92072e-19	8.15097e-18	33.2874	PLEC
8706_at	1.34446	5.89619	10.6929	1.54967e-18	3.34846e-17	31.6378	B3GALNT1
951_at	-1.34406	6.03234	-8.49041	1.37952e-13	7.08332e-13	20.3824	CD37
134510_at	1.34403	8.23246	9.44826	9.89322e-16	8.7125e-15	25.2555	UBLCP1
92154_at	-1.343	6.32564	-11.5454	1.89096e-20	8.24136e-19	35.9934	MTSS2
3622_at	1.34138	7.11103	11.7601	6.27042e-21	3.18718e-19	37.0846	ING2
27152_at	1.34078	5.80957	8.4526	1.674e-13	8.43753e-13	20.1916	INTU
55717_at	1.34042	8.54012	8.67377	5.38846e-14	3.05669e-13	21.3096	WDR11
9702_at	1.3386	7.25466	10.7454	1.18062e-18	2.67817e-17	31.9066	CEP57
10578_at	-1.33707	11.2792	-4.3936	2.65523e-05	4.10892e-05	1.74219	GNLY
8665_at	1.33671	5.91317	12.4966	1.45565e-22	1.62938e-20	40.8041	EIF3F
23255_at	1.33612	7.33206	4.89132	3.5928e-06	6.02053e-06	3.66535	MTCL1
64946_at	1.3354	5.85923	6.22831	9.70282e-09	2.162e-08	9.41473	CENPH
26157_at	1.33461	6.78085	10.1328	2.83516e-17	4.11882e-16	28.765	GIMAP2
55074_at	1.33399	7.25194	9.61433	4.18258e-16	4.16307e-15	26.1058	OXR1
91351_at	1.33347	7.32863	9.64864	3.5007e-16	3.56226e-15	26.2816	DDX60L
105373159_at	-1.33264	7.52311	-13.0954	7.05802e-24	1.33867e-21	43.7948	LOC105373159
143888_at	1.3313	7.73112	9.17107	4.15328e-15	3.09561e-14	23.8389	POGLUT3
51306_at	1.33047	8.76177	8.57904	8.76109e-14	4.71772e-13	20.8301	FAM13B
1072_at	-1.33037	12.2599	-14.1116	4.49469e-26	2.48836e-23	48.7887	CFL1
55791_at	1.33025	6.27283	9.55679	5.63681e-16	5.3785e-15	25.8111	LRIF1
64395_at	1.32997	7.56377	11.999	1.84265e-21	1.18643e-19	38.2952	GMCL1
5984_at	1.32961	8.04162	7.82204	4.1129e-12	1.56306e-11	17.0371	RFC4
147463_at	1.32926	5.93534	7.36529	4.02971e-11	1.28095e-10	14.7919	ANKRD29
92667_at	1.32792	7.86225	9.26734	2.52452e-15	1.99584e-14	24.3304	MGME1
29883_at	1.32729	6.98668	12.4328	2.01424e-22	2.08383e-20	40.4831	CNOT7
55634_at	1.32722	7.15486	9.33988	1.73424e-15	1.42553e-14	24.7012	KRBOX4
216_at	1.32693	9.42288	5.73843	9.17907e-08	1.82903e-07	7.22206	ALDH1A1
25978_at	1.32661	7.73381	11.6364	1.18431e-20	5.46953e-19	36.456	CHMP2B
25946_at	-1.32653	6.49187	-13.4547	1.16694e-24	3.18716e-22	45.5728	ZNF385A
80146_at	1.32615	8.46659	11.0994	1.88847e-19	5.65548e-18	33.7185	UXS1
23029_at	1.3259	7.97588	11.7736	5.85019e-21	3.04151e-19	37.1532	RBM34
79596_at	1.32508	7.48764	10.7754	1.01048e-18	2.35328e-17	32.0604	OBI1
55605_at	1.3248	5.88506	9.34643	1.67646e-15	1.38414e-14	24.7347	KIF21A
1615_at	1.32476	9.81884	9.66154	3.27413e-16	3.36345e-15	26.3477	DARS1
9934_at	1.32448	9.33454	6.47759	3.00168e-09	7.15041e-09	10.5624	P2RY14
10603_at	-1.32349	8.55856	-14.0451	6.23467e-26	3.1149e-23	48.4657	SH2B2
7993_at	1.32314	7.18781	12.1831	7.18951e-22	5.64252e-20	39.2255	UBXN8
129607_at	1.32298	6.56452	9.59797	4.55287e-16	4.47939e-15	26.022	CMPK2
59084_at	1.32292	5.14433	11.5358	1.98676e-20	8.53181e-19	35.9446	ENPP5
7832_at	-1.32237	8.68597	-8.05454	1.27078e-12	5.29508e-12	18.1937	BTG2
54874_at	1.32156	9.43105	10.5885	2.66271e-18	5.30058e-17	31.1027	FNBP1L
9886_at	1.32116	7.81187	7.78471	4.96278e-12	1.85202e-11	16.8522	RHOBTB1
199857_at	1.32019	7.61575	10.3807	7.83032e-18	1.33552e-16	30.0366	ALG14
4499_at	-1.32005	7.68672	-2.41517	0.0174416	0.0212385	-4.30076	MT1M
401466_at	1.31988	7.99862	11.3127	6.27584e-20	2.21645e-18	34.8075	RBIS
26064_at	1.31944	9.23013	6.06563	2.06482e-08	4.43026e-08	8.67693	RAI14
730102_at	1.31755	6.06379	7.27764	6.21666e-11	1.91176e-10	14.3658	CRYZL2P
90993_at	-1.3165	8.24364	-8.74356	3.76474e-14	2.21219e-13	21.6633	CREB3L1
3646_at	1.31433	11.6136	9.33143	1.81187e-15	1.48338e-14	24.658	EIF3E
10637_at	-1.31428	8.27543	-2.80304	0.00602218	0.0076435	-3.3474	LEFTY1
10987_at	1.31415	9.4304	9.85946	1.17222e-16	1.3936e-15	27.3625	COPS5
23262_at	1.31362	7.96508	9.3011	2.11987e-15	1.71026e-14	24.5029	PPIP5K2
6787_at	1.31278	7.08981	11.3779	4.48333e-20	1.66673e-18	35.14	NEK4
55856_at	1.31274	7.77642	11.4245	3.52498e-20	1.36237e-18	35.3778	ACOT13
80183_at	1.31213	7.09621	9.19464	3.67691e-15	2.78336e-14	23.9592	RUBCNL
169270_at	1.31187	6.17436	10.7753	1.01098e-18	2.35328e-17	32.06	ZNF596
2635_at	1.31129	8.13709	5.78888	7.31097e-08	1.47574e-07	7.44372	GBP3
286827_at	1.31081	5.45579	9.85227	1.21682e-16	1.43828e-15	27.3256	TRIM59
10026_at	1.31073	7.28168	11.9506	2.36093e-21	1.45229e-19	38.0502	PIGK
51175_at	1.31069	6.53335	7.93148	2.36848e-12	9.39502e-12	17.5805	TUBE1
126306_at	-1.30995	5.79001	-14.0669	5.60046e-26	2.868e-23	48.5716	JSRP1
64860_at	1.30976	6.60594	10.3895	7.47834e-18	1.28728e-16	30.082	ARMCX5
145389_at	1.30879	5.95879	8.32799	3.16357e-13	1.4959e-12	19.5641	SLC38A6
79101_at	1.30737	8.99887	8.33298	3.08412e-13	1.46137e-12	19.5891	TAF1D
7571_at	1.30694	5.97862	8.60817	7.54521e-14	4.13031e-13	20.9775	ZNF23
1036_at	1.30642	7.33031	9.06339	7.24453e-15	5.04237e-14	23.2897	CDO1
83468_at	1.30607	7.52305	5.86179	5.25338e-08	1.0774e-07	7.76583	GLT8D2
119032_at	1.30554	8.58072	9.80472	1.55751e-16	1.75902e-15	27.0817	BORCS7
116254_at	1.30534	8.89384	11.6603	1.04725e-20	4.93147e-19	36.5776	GINM1
10964_at	1.30498	5.85825	6.69753	1.05048e-09	2.6661e-09	11.5909	IFI44L
57482_at	1.30479	5.7925	8.51228	1.23343e-13	6.41258e-13	20.4928	CRACD
9519_at	1.30333	8.33893	9.90005	9.49502e-17	1.16364e-15	27.5707	TBPL1
81578_at	1.30327	8.26565	5.63261	1.47477e-07	2.86947e-07	6.76048	COL21A1
9928_at	1.3026	5.73302	8.04067	1.36326e-12	5.64712e-12	18.1245	KIF14
1843_at	-1.3015	8.51681	-6.23717	9.30941e-09	2.07795e-08	9.45519	DUSP1
1070_at	1.30148	8.77055	9.60468	4.39713e-16	4.34285e-15	26.0564	CETN3
2271_at	1.30128	6.94662	9.84667	1.25272e-16	1.47391e-15	27.2968	FH
25801_at	1.29934	7.57592	10.1016	3.33449e-17	4.73017e-16	28.6047	GCA
54431_at	1.29933	7.71013	7.64506	1.00008e-11	3.5235e-11	16.1625	DNAJC10
7257_at	1.29906	8.21598	9.25822	2.64642e-15	2.07937e-14	24.2839	TSNAX
124402_at	-1.29634	7.90887	-13.4028	1.51208e-24	3.92069e-22	45.3168	UBALD1
81876_at	-1.29549	9.12732	-9.25754	2.65571e-15	2.08508e-14	24.2804	RAB1B
1102_at	1.29547	8.45528	9.44763	9.9255e-16	8.73717e-15	25.2523	RCBTB2
5264_at	1.29517	9.07144	11.5399	1.94572e-20	8.4122e-19	35.9652	PHYH
23116_at	1.29482	7.96434	9.25291	2.72013e-15	2.12912e-14	24.2567	TOGARAM1
5315_at	-1.29476	10.6781	-9.53481	6.31697e-16	5.93019e-15	25.6986	PKM
23596_at	1.29434	8.30921	6.78382	6.9338e-10	1.80955e-09	11.9982	OPN3
6059_at	1.29403	7.80121	9.15141	4.59755e-15	3.38034e-14	23.7386	ABCE1
2643_at	1.29395	6.56875	7.10854	1.42862e-10	4.15032e-10	13.5484	GCH1
388_at	-1.29367	9.29523	-9.51759	6.90706e-16	6.3991e-15	25.6104	RHOB
81034_at	1.29328	7.56496	9.55635	5.64959e-16	5.38763e-15	25.8089	SLC25A32
84918_at	1.29035	8.96275	8.54072	1.06621e-13	5.64058e-13	20.6364	LRP11
399818_at	1.29034	6.02646	11.5332	2.01363e-20	8.53981e-19	35.9313	EEF1AKMT2
65084_at	1.2903	7.452	9.69712	2.72221e-16	2.85958e-15	26.5301	TMEM135
11335_at	1.28993	9.86946	9.13648	4.9665e-15	3.62429e-14	23.6624	CBX3
55601_at	1.28732	7.15189	8.06811	1.18631e-12	4.97858e-12	18.2615	DDX60
117854_at	1.28726	5.81578	9.23676	2.95722e-15	2.28846e-14	24.1742	TRIM6
2202_at	1.28667	7.75719	5.74621	8.86294e-08	1.77034e-07	7.2562	EFEMP1
341640_at	1.2861	6.93596	5.57471	1.90814e-07	3.65942e-07	6.50988	FREM2
10174_at	-1.28389	7.59152	-12.0369	1.51709e-21	1.01559e-19	38.4874	SORBS3
81889_at	1.28388	7.75108	11.1691	1.3176e-19	4.14587e-18	34.0743	FAHD1
6424_at	1.28374	11.1022	3.03795	0.00300001	0.00390073	-2.71073	SFRP4
56034_at	1.28341	8.28684	5.7774	7.69993e-08	1.55058e-07	7.39322	PDGFC
5356_at	1.28291	7.35612	10.2588	1.47399e-17	2.32255e-16	29.4114	PLRG1
8175_at	-1.2818	8.56793	-7.85044	3.56465e-12	1.36815e-11	17.1779	SF3A2
7443_at	1.28111	7.10999	8.56382	9.47194e-14	5.05532e-13	20.7532	VRK1
6091_at	1.28022	8.28805	7.82239	4.1056e-12	1.56057e-11	17.0388	ROBO1
51062_at	1.28018	6.43806	11.0383	2.5902e-19	7.44147e-18	33.4061	ATL1
3597_at	1.27932	7.02058	11.2388	9.18946e-20	3.0808e-18	34.4305	IL13RA1
84267_at	1.27812	7.56775	12.0358	1.52639e-21	1.01846e-19	38.4813	C9orf64
79071_at	1.27676	6.11697	12.4977	1.44822e-22	1.62938e-20	40.8092	ELOVL6
51340_at	1.27666	7.3711	9.52577	6.62024e-16	6.1809e-15	25.6523	CRNKL1
6018_at	1.27661	7.61709	13.0667	8.15512e-24	1.46018e-21	43.652	RLF
84910_at	1.27642	7.19201	10.2099	1.90051e-17	2.89874e-16	29.1602	TMEM87B
27340_at	1.27586	7.25332	12.0906	1.15333e-21	8.23168e-20	38.7584	UTP20
10914_at	1.27537	8.55798	8.9551	1.26669e-14	8.30297e-14	22.7382	PAPOLA
6709_at	-1.27533	9.02757	-14.7507	1.97818e-27	1.92957e-24	51.8712	SPTAN1
7840_at	1.27492	7.09711	11.7443	6.80091e-21	3.41446e-19	37.0043	ALMS1
23528_at	1.27445	7.82371	11.6505	1.10115e-20	5.13804e-19	36.528	ZNF281
22881_at	1.27411	5.92657	11.7826	5.58708e-21	2.91953e-19	37.1987	ANKRD6
5067_at	1.27391	7.43852	6.81758	5.89058e-10	1.55513e-09	12.1581	CNTN3
890_at	1.27335	6.5585	6.54531	2.17568e-09	5.27665e-09	10.8776	CCNA2
3426_at	1.27334	9.30978	6.12085	1.59945e-08	3.47693e-08	8.92633	CFI
7184_at	1.27283	9.41163	7.14983	1.16661e-10	3.43494e-10	13.7474	HSP90B1
8803_at	1.27143	8.5558	7.17852	1.01319e-10	3.00785e-10	13.8859	SUCLA2
23300_at	1.26991	8.1828	9.86876	1.11703e-16	1.33574e-15	27.4101	ATMIN
79710_at	1.26821	7.27856	8.13319	8.5267e-13	3.68095e-12	18.5869	MORC4
4300_at	1.2682	6.46841	12.4806	1.5797e-22	1.73971e-20	40.7233	MLLT3
85437_at	1.26761	9.50836	12.0039	1.79625e-21	1.16071e-19	38.3204	ZCRB1
1489_at	-1.267	7.39243	-11.3985	4.03201e-20	1.53802e-18	35.2449	CTF1
4065_at	1.26655	6.2997	7.07117	1.71551e-10	4.90584e-10	13.3687	LY75
51605_at	1.26545	6.99236	11.8383	4.19674e-21	2.33604e-19	37.4816	TRMT6
50808_at	1.26379	9.56102	8.8599	2.06892e-14	1.29206e-13	22.254	AK3
126119_at	-1.26377	7.78257	-7.69243	7.88772e-12	2.8346e-11	16.3961	JOSD2
195828_at	1.2632	6.05838	5.58415	1.82984e-07	3.51749e-07	6.55063	ZNF367
51109_at	1.26285	8.77709	11.2755	7.60539e-20	2.6183e-18	34.6176	RDH11
23708_at	1.26219	7.07579	10.3131	1.1118e-17	1.8211e-16	29.6901	GSPT2
1962_at	1.26153	5.52912	14.5338	5.68153e-27	4.54149e-24	50.8301	EHHADH
64224_at	1.26137	7.17684	9.8179	1.45448e-16	1.66696e-15	27.1493	HERPUD2
29127_at	1.26005	9.39901	6.41609	4.01612e-09	9.39541e-09	10.2775	RACGAP1
57480_at	1.25956	7.19097	8.07636	1.13772e-12	4.8022e-12	18.3027	PLEKHG1
7368_at	1.25828	6.75782	7.46816	2.41798e-11	7.98999e-11	15.2941	UGT8
515_at	1.25815	11.2759	9.03696	8.30344e-15	5.70955e-14	23.155	ATP5PB
1062_at	1.25767	6.0997	6.98523	2.61038e-10	7.28191e-10	12.9566	CENPE
282991_at	1.25758	9.1357	10.1715	2.31937e-17	3.44525e-16	28.9634	BLOC1S2
55149_at	1.2568	7.5093	12.1869	7.04971e-22	5.59714e-20	39.2449	MTPAP
1829_at	1.25666	6.60462	8.98122	1.10708e-14	7.36516e-14	22.8711	DSG2
7298_at	1.25632	9.39144	4.9214	3.17119e-06	5.33649e-06	3.78584	TYMS
5687_at	1.25613	11.6297	12.0451	1.45541e-21	9.80677e-20	38.5284	PSMA6
100499177_at	1.25577	8.36334	7.09667	1.51419e-10	4.37595e-10	13.4913	THAP9-AS1
5917_at	1.25556	9.92325	7.65948	9.30418e-12	3.29735e-11	16.2336	RARS1
8491_at	1.25351	7.51853	7.53199	1.75948e-11	5.9474e-11	15.6068	MAP4K3
54830_at	1.25344	5.10184	11.4585	2.95856e-20	1.17676e-18	35.5509	NUP62CL
51567_at	1.2534	9.07605	8.87284	1.93549e-14	1.21652e-13	22.3198	TDP2
3437_at	1.25337	7.55111	9.30334	2.0954e-15	1.69385e-14	24.5144	IFIT3
51260_at	1.25319	7.97126	10.8509	6.83358e-19	1.69057e-17	32.4471	PBDC1
220134_at	1.25264	4.34445	7.65758	9.39308e-12	3.32828e-11	16.2242	SKA1
10384_at	1.25248	6.98382	8.6388	6.44791e-14	3.5979e-13	21.1325	BTN3A3
3839_at	1.25131	7.56754	9.65708	3.35076e-16	3.43185e-15	26.3249	KPNA3
219402_at	1.25105	6.95998	10.3802	7.84769e-18	1.33737e-16	30.0344	MTIF3
221322_at	1.25048	4.2978	11.7013	8.48062e-21	4.15591e-19	36.7861	TBC1D32
83872_at	1.25036	5.80286	9.40446	1.24132e-15	1.06079e-14	25.0314	HMCN1
84520_at	1.24974	7.61214	8.58847	8.34744e-14	4.51874e-13	20.8778	GON7
255031_at	-1.24961	8.9665	-15.5305	4.65135e-29	7.93985e-26	55.5694	LINC00957
92597_at	1.24941	7.67478	8.14772	7.92007e-13	3.44594e-12	18.6596	MOB1B
26750_at	1.24927	7.37689	8.68909	4.98059e-14	2.8474e-13	21.3872	RPS6KC1
84620_at	1.24884	5.99234	8.32562	3.20215e-13	1.5124e-12	19.5521	ST6GAL2
54927_at	1.24822	7.09402	10.4592	5.21023e-18	9.43647e-17	30.4392	CHCHD3
55270_at	1.24596	9.41498	11.2318	9.5279e-20	3.1632e-18	34.3948	NUDT15
10455_at	1.24593	9.06132	5.83823	5.84683e-08	1.19373e-07	7.6615	ECI2
79072_at	1.24542	7.52231	9.67039	3.12722e-16	3.23036e-15	26.3931	FASTKD3
89887_at	-1.24525	6.4952	-9.00783	9.65073e-15	6.52212e-14	23.0066	ZNF628
112942_at	1.24518	7.93705	8.59625	8.02123e-14	4.35763e-13	20.9171	CFAP36
9_at	1.24513	7.64234	10.8456	7.02461e-19	1.71914e-17	32.4199	NAT1
125950_at	-1.24381	8.47112	-10.9847	3.41865e-19	9.29982e-18	33.1318	RAVER1
57703_at	1.24332	6.87728	9.52463	6.6593e-16	6.20888e-15	25.6465	CWC22
147991_at	1.2429	8.42018	8.32555	3.20315e-13	1.51253e-12	19.5518	DPY19L3
54529_at	1.24219	8.77507	9.50113	7.52209e-16	6.88175e-15	25.5261	ASNSD1
92344_at	1.24081	7.64539	9.15344	4.54952e-15	3.35103e-14	23.7489	GORAB
440275_at	1.24078	6.5899	10.6994	1.49821e-18	3.25443e-17	31.6711	EIF2AK4
7347_at	1.24074	8.04723	10.3823	7.76274e-18	1.32663e-16	30.0451	UCHL3
51655_at	-1.24047	10.8672	-6.23248	9.51565e-09	2.12122e-08	9.43377	RASD1
100505851_at	1.23788	6.312	6.78961	6.74256e-10	1.76324e-09	12.0256	LOC100505851
60496_at	1.23717	8.23482	9.41603	1.16911e-15	1.00495e-14	25.0906	AASDHPPT
8089_at	1.23649	5.60651	11.4441	3.18687e-20	1.25057e-18	35.4774	YEATS4
2967_at	1.23606	6.5033	12.0278	1.5897e-21	1.05156e-19	38.4412	GTF2H3
387103_at	1.23595	8.1356	7.40078	3.37933e-11	1.08754e-10	14.9649	CENPW
84152_at	-1.2357	6.80326	-6.78902	6.76171e-10	1.76735e-09	12.0228	PPP1R1B
56890_at	1.2355	5.96216	10.7811	9.81261e-19	2.29716e-17	32.0895	MDM1
58478_at	1.23546	8.96216	10.1331	2.83064e-17	4.11518e-16	28.7665	ENOPH1
26286_at	1.23519	9.48651	7.71309	7.11138e-12	2.57913e-11	16.4981	ARFGAP3
26578_at	1.23212	9.09441	8.52679	1.14507e-13	6.00501e-13	20.5661	OSTF1
8711_at	-1.23114	7.79056	-13.3601	1.87193e-24	4.67618e-22	45.1059	TNK1
57343_at	1.2309	5.87593	9.46756	8.95161e-16	8.0037e-15	25.3543	ZNF304
56983_at	1.2299	7.73195	11.1035	1.84927e-19	5.56247e-18	33.7392	POGLUT1
79654_at	-1.22952	8.75459	-11.7916	5.33377e-21	2.80866e-19	37.2446	HECTD3
8697_at	1.22899	7.59878	10.0612	4.11296e-17	5.66957e-16	28.3973	CDC23
1894_at	1.22864	6.31195	6.87991	4.35606e-10	1.17299e-09	12.4541	ECT2
79003_at	1.22838	7.97486	9.91962	8.578e-17	1.06557e-15	27.671	MIS12
114224_at	-1.22827	7.60609	-6.60344	1.64879e-09	4.06375e-09	11.1492	LOC114224
283742_at	1.22814	8.35521	9.69313	2.77917e-16	2.91045e-15	26.5096	FAM98B
10298_at	-1.22732	7.83294	-14.0998	4.76321e-26	2.56762e-23	48.7314	PAK4
79144_at	-1.22732	9.82976	-9.51555	6.98046e-16	6.45252e-15	25.5999	PPDPF
5257_at	1.22648	7.46352	9.00975	9.55527e-15	6.46828e-14	23.0164	PHKB
55364_at	1.2263	6.28933	12.5753	9.76456e-23	1.16969e-20	41.1987	IMPACT
3838_at	1.22593	10.6027	8.06507	1.2047e-12	5.04643e-12	18.2464	KPNA2
339324_at	1.22539	8.06728	10.6159	2.31091e-18	4.67754e-17	31.2428	ZNF260
64067_at	1.22528	7.05323	5.15378	1.19208e-06	2.09484e-06	4.73184	NPAS3
25879_at	1.2252	8.12493	9.55197	5.77936e-16	5.4833e-15	25.7864	DCAF13
115908_at	1.2246	9.15114	5.93992	3.67909e-08	7.683e-08	8.1132	CTHRC1
10049_at	1.22398	7.3426	11.1875	1.19786e-19	3.82791e-18	34.1685	DNAJB6
55012_at	1.22393	7.91307	8.31754	3.3368e-13	1.56948e-12	19.5115	PPP2R3C
84787_at	-1.22381	7.06134	-14.0001	7.78426e-26	3.7082e-23	48.2465	KMT5C
23376_at	1.2238	7.47692	8.79498	2.88987e-14	1.74414e-13	21.9242	UFL1
57563_at	1.22379	7.50459	10.3703	8.26276e-18	1.3988e-16	29.9834	KLHL8
51527_at	1.22323	8.86983	9.19436	3.68222e-15	2.78635e-14	23.9577	GSKIP
221302_at	1.22266	6.52755	9.9851	6.10562e-17	7.95089e-16	28.0069	ZUP1
10560_at	1.22212	6.87021	8.4152	2.02671e-13	1.00085e-12	20.0031	SLC19A2
29091_at	1.22177	7.11788	5.16615	1.13082e-06	1.99155e-06	4.78292	STXBP6
79070_at	1.22089	7.06643	13.1092	6.58492e-24	1.27163e-21	43.8633	POGLUT2
116843_at	1.22067	7.70373	7.82301	4.09281e-12	1.55629e-11	17.0419	SLC18B1
150737_at	1.21995	4.93255	14.7083	2.43009e-27	2.26263e-24	51.6682	TTC30B
51528_at	1.21992	8.08063	10.2522	1.52569e-17	2.38385e-16	29.3773	JKAMP
55857_at	1.2191	7.87618	8.69838	4.74854e-14	2.72462e-13	21.4343	KIZ
51309_at	1.21906	8.90125	11.4535	3.0356e-20	1.20506e-18	35.5255	ARMCX1
11025_at	-1.21814	7.72374	-12.8607	2.30253e-23	3.65621e-21	42.6265	LILRB3
342_at	-1.21808	6.81558	-8.90884	1.60784e-14	1.02923e-13	22.5028	APOC1P1
55769_at	1.21806	7.76623	5.24536	8.05304e-07	1.4427e-06	5.11182	ZNF83
10766_at	-1.21803	8.08557	-7.67818	8.47198e-12	3.02387e-11	16.3258	TOB2
8842_at	1.21776	8.04743	4.20477	5.48094e-05	8.25647e-05	1.04951	PROM1
57534_at	1.21734	7.83203	9.95998	6.95631e-17	8.88361e-16	27.8781	MIB1
4085_at	1.2172	6.12751	6.7599	7.7814e-10	2.01078e-09	11.8851	MAD2L1
2108_at	1.21697	8.91806	9.40207	1.25675e-15	1.07041e-14	25.0192	ETFA
10969_at	1.21641	8.16126	11.9525	2.33703e-21	1.44628e-19	38.0603	EBNA1BP2
6307_at	1.21603	8.53992	7.58046	1.3814e-11	4.74697e-11	15.8447	MSMO1
8644_at	1.2157	7.84945	5.74174	9.043e-08	1.80349e-07	7.23661	AKR1C3
378708_at	1.21556	6.86016	10.2433	1.59795e-17	2.48349e-16	29.3316	CENPS
2631_at	1.21519	9.54664	8.162	7.36609e-13	3.22546e-12	18.731	NIPSNAP2
80010_at	1.21461	7.85964	6.89144	4.11906e-10	1.11327e-09	12.509	RMI1
6596_at	1.21442	8.06196	8.64586	6.21852e-14	3.48041e-13	21.1682	HLTF
79736_at	1.21418	7.87415	12.2812	4.35762e-22	3.77873e-20	39.7204	TEFM
728215_at	1.21364	6.99296	12.6764	5.84856e-23	7.9339e-21	41.7053	FAM155A
128061_at	1.21338	8.28781	11.0255	2.76796e-19	7.80978e-18	33.3405	C1orf131
282809_at	1.21291	8.85939	6.23891	9.23385e-09	2.06176e-08	9.46315	POC1B
51088_at	1.21153	6.13432	9.03176	8.52934e-15	5.8531e-14	23.1285	KLHL5
54700_at	1.2113	7.69931	9.26262	2.58687e-15	2.0412e-14	24.3063	RRN3
55244_at	1.21	8.32114	2.95761	0.00382413	0.00493377	-2.93338	SLC47A1
51575_at	1.20867	6.61525	11.0999	1.88412e-19	5.65072e-18	33.7207	ESF1
84081_at	1.20837	7.38459	9.05259	7.65974e-15	5.31152e-14	23.2347	NSRP1
11147_at	-1.20835	7.55099	-8.47666	1.48009e-13	7.55589e-13	20.313	HHLA3
1063_at	1.20741	6.444	6.76466	7.60484e-10	1.97062e-09	11.9076	CENPF
154661_at	1.20705	5.62907	8.89543	1.72289e-14	1.09568e-13	22.4346	RUNDC3B
22904_at	-1.20692	7.3481	-8.90765	1.61775e-14	1.03507e-13	22.4967	SBNO2
51715_at	1.20679	7.12566	9.58766	4.80289e-16	4.68934e-15	25.9692	RAB23
1069_at	1.20677	10.1628	8.71918	4.26732e-14	2.47065e-13	21.5397	CETN2
10286_at	1.2064	8.83194	10.1478	2.62346e-17	3.83576e-16	28.8417	BCAS2
94121_at	1.20323	7.05532	7.03906	2.00727e-10	5.68227e-10	13.2145	SYTL4
51692_at	1.203	8.13757	11.9355	2.55067e-21	1.55049e-19	37.9738	CPSF3
55325_at	1.20286	7.9868	9.395	1.30365e-15	1.10593e-14	24.983	UFSP2
6340_at	1.20268	6.23551	5.29844	6.40465e-07	1.15956e-06	5.33386	SCNN1G
11104_at	1.20195	7.65439	11.3744	4.56405e-20	1.6845e-18	35.1224	KATNA1
205327_at	1.20191	7.14918	11.1803	1.24304e-19	3.94157e-18	34.1319	C2orf69
79191_at	-1.20135	9.15336	-2.69617	0.0081613	0.0102298	-3.62243	IRX3
154743_at	1.20132	6.87925	11.4906	2.50763e-20	1.0212e-18	35.7144	BMT2
54892_at	1.20098	6.79567	8.46148	1.59966e-13	8.10272e-13	20.2364	NCAPG2
55219_at	1.19995	6.77948	11.5819	1.5673e-20	7.00972e-19	36.179	MACO1
3809_at	-1.19881	6.56404	-8.05978	1.23745e-12	5.16778e-12	18.2199	KIR2DS4
9847_at	1.19866	8.93939	7.61554	1.15926e-11	4.03575e-11	16.0172	C2CD5
23456_at	1.19769	7.36568	8.36197	2.65998e-13	1.27844e-12	19.735	ABCB10
55251_at	1.19668	8.51162	7.24215	7.40656e-11	2.24638e-10	14.1937	PCMTD2
79586_at	-1.1964	8.10102	-12.285	4.27429e-22	3.74164e-20	39.7395	CHPF
256364_at	-1.19613	8.06526	-12.3438	3.16686e-22	2.89598e-20	40.0359	EML3
57037_at	1.19582	8.04867	8.18686	6.49161e-13	2.86459e-12	18.8556	ANKMY2
4693_at	1.19491	8.16167	5.35429	5.02671e-07	9.19267e-07	5.56888	NDP
8743_at	1.19477	8.40561	4.61572	1.10456e-05	1.76737e-05	2.58363	TNFSF10
3161_at	1.19434	6.622	5.74902	8.75157e-08	1.74997e-07	7.26851	HMMR
1311_at	-1.1943	6.58924	-2.44979	0.0159336	0.0194775	-4.22075	COMP
51136_at	1.19347	6.5987	9.23972	2.91225e-15	2.26225e-14	24.1894	RNFT1
84542_at	1.19338	6.72249	8.79298	2.91972e-14	1.75956e-13	21.9141	SANBR
130535_at	1.19267	7.61543	8.72588	4.12281e-14	2.39511e-13	21.5737	KCTD18
154141_at	1.19218	8.52058	8.14148	8.17539e-13	3.54723e-12	18.6283	MBOAT1
284309_at	1.19178	7.68562	9.18907	3.78429e-15	2.8541e-14	23.9308	ZNF776
AFFX-HUMRGE/M10098_3_at	1.19159	11.6401	5.9365	3.73697e-08	7.79909e-08	8.09798	NA
8726_at	1.19121	8.5799	10.5135	3.9303e-18	7.39966e-17	30.7178	EED
91544_at	-1.19113	8.0745	-11.6998	8.54813e-21	4.16977e-19	36.7783	UBXN11
166815_at	1.1909	6.9516	8.19402	6.25945e-13	2.77289e-12	18.8915	TIGD2
162239_at	1.19061	7.23451	11.1888	1.18972e-19	3.80784e-18	34.1752	ZFP1
11019_at	1.18909	5.99248	10.6816	1.64316e-18	3.49572e-17	31.5798	LIAS
9994_at	1.1888	7.45917	9.34656	1.6753e-15	1.38414e-14	24.7353	CASP8AP2
117143_at	1.18834	8.062	10.3492	9.21889e-18	1.54533e-16	29.8752	TADA1
81611_at	1.18778	7.90065	8.71679	4.31992e-14	2.49828e-13	21.5276	ANP32E
5587_at	1.18759	7.90204	9.69272	2.78501e-16	2.91508e-15	26.5076	PRKD1
107987276_at	-1.18739	6.79176	-12.0369	1.51714e-21	1.01559e-19	38.4873	LOC107987276
6240_at	1.18624	8.39632	7.56293	1.50777e-11	5.14668e-11	15.7586	RRM1
585_at	1.18621	6.93927	12.6441	6.88842e-23	8.93053e-21	41.5436	BBS4
151473_at	1.18608	7.20036	9.66096	3.28398e-16	3.37019e-15	26.3448	SLC16A14
390_at	1.18593	9.58721	6.44821	3.45019e-09	8.14589e-09	10.4261	RND3
5686_at	1.18543	6.9552	12.5661	1.02298e-22	1.21126e-20	41.1527	PSMA5
22944_at	1.18488	6.02047	11.8134	4.77068e-21	2.58525e-19	37.3548	KIN
23322_at	1.18416	4.65348	12.4656	1.70437e-22	1.81187e-20	40.6482	RPGRIP1L
29922_at	1.18352	8.16789	9.41312	1.18684e-15	1.01806e-14	25.0757	NME7
90488_at	1.18252	9.61448	8.42958	1.88307e-13	9.38512e-13	20.0755	TMEM263
9039_at	1.18228	9.0495	8.90026	1.6805e-14	1.06971e-13	22.4592	UBA3
22998_at	1.18214	6.99746	8.91946	1.52219e-14	9.81108e-14	22.5568	LIMCH1
2746_at	1.18115	8.39078	8.14681	7.95708e-13	3.45983e-12	18.655	GLUD1
285237_at	1.18032	6.78509	11.8576	3.80118e-21	2.15092e-19	37.5794	C3orf38
10190_at	1.18021	8.89131	11.0336	2.65416e-19	7.57213e-18	33.382	TXNDC9
11135_at	-1.18005	7.4405	-9.96532	6.76604e-17	8.68393e-16	27.9055	CDC42EP1
201725_at	1.17999	6.27668	10.0145	5.24055e-17	6.98877e-16	28.1579	C4orf46
10773_at	1.17997	4.48264	10.5864	2.69214e-18	5.35397e-17	31.0918	ZBTB6
4602_at	1.1794	6.27885	6.86214	4.74788e-10	1.27083e-09	12.3696	MYB
92912_at	1.17913	9.33114	8.88969	1.77457e-14	1.1256e-13	22.4054	UBE2Q2
2201_at	1.17819	7.07286	4.96532	2.64084e-06	4.47399e-06	3.96257	FBN2
1734_at	1.17803	7.69334	6.88098	4.33336e-10	1.16734e-09	12.4592	DIO2
64863_at	1.17803	6.29045	12.2693	4.63107e-22	3.95262e-20	39.6603	METTL4
64123_at	1.17717	7.18952	8.11217	9.48718e-13	4.05626e-12	18.4817	ADGRL4
126070_at	1.17714	5.23304	8.85736	2.09611e-14	1.30586e-13	22.2411	ZNF440
27247_at	1.17682	8.62659	9.77688	1.79959e-16	2.00559e-15	26.939	NFU1
58506_at	-1.17656	6.28959	-13.1782	4.65739e-24	9.7349e-22	44.2055	SCAF1
11073_at	1.17648	7.90683	9.48417	8.21341e-16	7.42469e-15	25.4393	TOPBP1
56929_at	1.1763	7.37778	9.1723	4.12702e-15	3.08083e-14	23.8452	FEM1C
51043_at	-1.17572	7.1302	-13.8745	1.4482e-25	5.4935e-23	47.6335	ZBTB7B
94239_at	1.17542	8.49972	8.72713	4.0965e-14	2.38456e-13	21.58	H2AZ2
2014_at	-1.17511	10.5698	-8.62706	6.84849e-14	3.79866e-13	21.073	EMP3
2532_at	-1.175	8.07154	-4.03124	0.000104818	0.000154112	0.432135	ACKR1
54103_at	1.17468	6.9972	5.79199	7.20882e-08	1.45641e-07	7.45743	GSAP
284297_at	-1.17427	6.7283	-10.0462	4.44681e-17	6.03235e-16	28.3202	SSC5D
9890_at	1.17412	6.87366	7.51345	1.9298e-11	6.48564e-11	15.5159	PLPPR4
6558_at	1.1739	7.32069	8.37675	2.46658e-13	1.19826e-12	19.8094	SLC12A2
1147_at	1.1736	6.26614	7.67238	8.72153e-12	3.10483e-11	16.2972	CHUK
2717_at	1.17356	9.53829	5.53837	2.24162e-07	4.25837e-07	6.35327	GLA
23350_at	1.17331	7.75384	7.88576	2.98318e-12	1.15998e-11	17.3533	U2SURP
728012_at	-1.17326	6.48803	-11.595	1.4652e-20	6.62541e-19	36.2456	MCHR2-AS1
481_at	1.17322	9.37077	5.34972	5.12754e-07	9.37037e-07	5.54961	ATP1B1
9123_at	-1.17275	8.60515	-4.50659	1.70505e-05	2.68561e-05	2.16673	SLC16A3
9532_at	1.17248	6.43378	9.95524	7.1298e-17	9.08251e-16	27.8537	BAG2
29980_at	1.17245	7.16566	7.91268	2.60432e-12	1.02393e-11	17.487	DONSON
11168_at	1.17215	8.23787	7.57946	1.38832e-11	4.76834e-11	15.8398	PSIP1
64598_at	-1.17173	8.36053	-11.3945	4.11407e-20	1.5591e-18	35.225	MOSPD3
10155_at	-1.1717	10.4595	-10.7964	9.06527e-19	2.13932e-17	32.1678	TRIM28
25925_at	1.17111	5.64778	7.83136	3.92429e-12	1.49693e-11	17.0833	ZNF521
56963_at	-1.171	8.81849	-8.11749	9.23411e-13	3.95632e-12	18.5083	RGMA
55288_at	1.1709	8.28385	10.2674	1.40949e-17	2.23123e-16	29.4556	RHOT1
26235_at	1.17038	5.27628	11.7957	5.22225e-21	2.76415e-19	37.2654	FBXL4
55259_at	1.16984	4.87929	7.36779	3.98002e-11	1.26653e-10	14.8041	DNAI7
101928476_at	-1.16915	6.06877	-10.5215	3.76937e-18	7.11917e-17	30.7592	LINC01676
151195_at	1.16895	6.89972	12.188	7.01103e-22	5.58809e-20	39.2504	CCNYL1
80155_at	1.16885	6.87222	12.3579	2.94848e-22	2.75784e-20	40.1065	NAA15
29066_at	1.16881	7.00842	11.7972	5.18384e-21	2.75093e-19	37.2727	ZC3H7A
1657_at	1.1688	7.51536	7.60774	1.20536e-11	4.1877e-11	15.9788	DMXL1
57508_at	1.16823	5.81619	10.8313	7.56591e-19	1.83408e-17	32.3465	INTS2
55812_at	1.16809	6.69863	12.3343	3.32462e-22	2.98757e-20	39.9878	SPATA7
51514_at	1.16756	6.60484	6.50273	2.66409e-09	6.38654e-09	10.6793	DTL
157773_at	1.16752	5.60311	12.052	1.40474e-21	9.60827e-20	38.5634	C8orf48
25800_at	1.16752	8.13147	6.58963	1.76115e-09	4.32403e-09	11.0846	SLC39A6
10778_at	1.16725	5.63051	12.8715	2.18086e-23	3.49006e-21	42.6801	ZNF271P
55055_at	1.16646	6.76552	7.98444	1.81224e-12	7.34362e-12	17.8441	ZWILCH
7770_at	1.16578	6.13139	11.2433	8.97916e-20	3.02018e-18	34.4534	ZNF227
10592_at	1.16567	6.98779	8.8268	2.45338e-14	1.50287e-13	22.0858	SMC2
91419_at	1.16524	6.31117	8.89025	1.76947e-14	1.12321e-13	22.4083	ATP23
55170_at	1.16511	7.3592	10.1813	2.20456e-17	3.29622e-16	29.0136	PRMT6
7480_at	-1.16507	6.86984	-12.1473	8.63129e-22	6.50012e-20	39.0449	WNT10B
2980_at	-1.16504	6.06486	-12.6113	8.13453e-23	1.02226e-20	41.3792	GUCA2A
360023_at	1.16447	7.70299	9.23331	3.01034e-15	2.32518e-14	24.1567	ZBTB41
79886_at	1.16425	7.3655	10.3221	1.0612e-17	1.7446e-16	29.7361	CAAP1
124411_at	1.16385	7.88809	12.5117	1.34835e-22	1.543e-20	40.8798	ZNF720
8805_at	1.16346	6.67935	12.104	1.07655e-21	7.84773e-20	38.8265	TRIM24
90187_at	-1.16338	8.69116	-6.33845	5.79101e-09	1.32762e-08	9.91939	EMILIN3
161882_at	-1.16298	8.29073	-8.55928	9.69487e-14	5.16042e-13	20.7302	ZFPM1
3787_at	-1.16274	6.37492	-12.523	1.27332e-22	1.46532e-20	40.9364	KCNS1
2039_at	-1.1621	8.49672	-10.9983	3.18617e-19	8.74874e-18	33.2014	DMTN
26973_at	1.16145	8.54887	6.48905	2.84283e-09	6.7886e-09	10.6157	CHORDC1
79691_at	1.16125	7.06323	11.4963	2.43548e-20	9.97177e-19	35.7433	QTRT2
59342_at	1.16097	8.19582	12.4733	1.63862e-22	1.77596e-20	40.6871	SCPEP1
55196_at	1.1607	8.07095	6.47157	3.0886e-09	7.34637e-09	10.5345	RESF1
23433_at	1.16025	7.45506	8.83464	2.35626e-14	1.45029e-13	22.1257	RHOQ
60561_at	1.16004	5.82914	10.6376	2.06488e-18	4.25523e-17	31.354	RINT1
166379_at	1.15977	6.17277	10.5994	2.51699e-18	5.0547e-17	31.1583	BBS12
84446_at	-1.15964	6.53356	-13.0865	7.38212e-24	1.37468e-21	43.7504	BRSK1
92482_at	1.15953	8.18019	10.4326	5.98009e-18	1.06266e-16	30.303	BBIP1
9833_at	1.15938	7.60097	5.63683	1.44725e-07	2.81805e-07	6.77882	MELK
9133_at	1.15921	8.1109	4.79813	5.27451e-06	8.70612e-06	3.29506	CCNB2
7040_at	-1.1591	7.56636	-10.1225	2.9912e-17	4.31491e-16	28.712	TGFB1
23190_at	1.15908	8.47005	7.99073	1.75544e-12	7.1346e-12	17.8755	UBXN4
51510_at	1.15898	8.92347	8.13648	8.38564e-13	3.62923e-12	18.6033	CHMP5
29071_at	1.15887	8.58311	9.49261	7.86187e-16	7.14474e-15	25.4825	C1GALT1C1
9732_at	1.15856	6.95658	7.43747	2.81657e-11	9.18118e-11	15.144	DOCK4
374907_at	-1.15854	6.10746	-10.8331	7.4945e-19	1.81893e-17	32.3559	B3GNT8
55314_at	1.15819	6.06173	6.0095	2.67405e-08	5.6662e-08	8.42453	TMEM144
5348_at	-1.15764	8.3556	-5.16945	1.115e-06	1.96656e-06	4.79657	FXYD1
79441_at	1.15717	6.43719	9.8064	1.54396e-16	1.75022e-15	27.0903	HAUS3
124808_at	1.15628	7.17699	11.5685	1.679e-20	7.39628e-19	36.111	CCDC43
360_at	-1.15611	8.55311	-4.30721	3.7082e-05	5.66476e-05	1.42264	AQP3
1292_at	-1.15586	10.5471	-11.4737	2.73645e-20	1.09991e-18	35.6281	COL6A2
5828_at	1.15505	7.83148	10.5886	2.66213e-18	5.30058e-17	31.1029	PEX2
26019_at	1.15498	7.87198	7.67044	8.80694e-12	3.13197e-11	16.2876	UPF2
7358_at	1.15481	9.49226	9.55106	5.80678e-16	5.49912e-15	25.7818	UGDH
51249_at	1.15475	8.38327	9.1081	5.75066e-15	4.11588e-14	23.5176	TMEM69
23362_at	1.15461	7.54923	10.4095	6.74305e-18	1.18121e-16	30.1843	PSD3
7321_at	1.15446	7.34875	10.929	4.55963e-19	1.18829e-17	32.8471	UBE2D1
51012_at	1.15382	7.10523	5.89397	4.53762e-08	9.37832e-08	7.90864	PRELID3B
2959_at	1.15372	8.16957	9.44991	9.80869e-16	8.64921e-15	25.264	GTF2B
4074_at	1.15362	7.75569	10.413	6.61947e-18	1.1609e-16	30.2026	M6PR
57405_at	1.15356	5.43831	5.49635	2.69858e-07	5.07414e-07	6.17294	SPC25
8540_at	1.15354	7.06613	10.1097	3.19635e-17	4.56583e-16	28.6465	AGPS
57479_at	-1.15351	7.9429	-10.4605	5.17318e-18	9.37765e-17	30.4463	PRR12
57559_at	1.15336	7.01628	6.96909	2.82397e-10	7.83377e-10	12.8794	STAMBPL1
90332_at	-1.15253	7.91882	-12.0895	1.15958e-21	8.24751e-20	38.753	EXOC3L2
1291_at	-1.1525	7.83898	-11.9213	2.74285e-21	1.64764e-19	37.902	COL6A1
858_at	1.15217	7.3256	8.02464	1.47862e-12	6.08803e-12	18.0445	CAV2
9317_at	1.15176	6.75813	9.03722	8.29236e-15	5.70576e-14	23.1563	PTER
130355_at	1.15171	6.90872	9.17609	4.04703e-15	3.02884e-14	23.8645	C2orf76
79740_at	1.15108	5.17973	6.44823	3.44977e-09	8.14584e-09	10.4262	ZBBX
5045_at	-1.15038	8.41878	-13.3248	2.23361e-24	5.44682e-22	44.9314	FURIN
2531_at	1.15024	6.59557	10.6905	1.56898e-18	3.38305e-17	31.6255	KDSR
34_at	1.15004	8.3387	8.62503	6.92032e-14	3.83539e-13	21.0627	ACADM
29924_at	-1.15002	7.40032	-12.9914	1.191e-23	2.05012e-21	43.2778	EPN1
28231_at	-1.14883	7.69273	-3.6257	0.000444869	0.000618985	-0.934669	SLCO4A1
23379_at	1.14866	8.47784	8.7199	4.25141e-14	2.46354e-13	21.5434	ICE1
7941_at	1.1484	7.40783	8.12325	8.96831e-13	3.85696e-12	18.5371	PLA2G7
55830_at	1.14807	8.32577	8.44375	1.75152e-13	8.78506e-13	20.1469	GLT8D1
55907_at	1.14796	6.4787	7.61921	1.13814e-11	3.96827e-11	16.0353	CMAS
11112_at	1.14762	7.13551	9.51334	7.06094e-16	6.51809e-15	25.5886	HIBADH
57403_at	1.14755	7.90442	12.3666	2.81967e-22	2.67992e-20	40.1507	RAB22A
200765_at	1.14741	5.82627	10.1364	2.78323e-17	4.05489e-16	28.7832	TIGD1
5369_at	-1.14741	6.0187	-9.52344	6.70047e-16	6.23874e-15	25.6404	PMCHL1
5935_at	1.14734	8.07636	10.0497	4.36618e-17	5.95055e-16	28.3383	RBM3
54816_at	1.1466	6.31344	9.56855	5.30339e-16	5.10261e-15	25.8713	ZNF280D
8853_at	1.14638	7.7623	8.25842	4.51004e-13	2.06306e-12	19.2145	ASAP2
23548_at	1.14617	6.57777	10.0774	3.7807e-17	5.27842e-16	28.4806	TTC33
3608_at	1.14566	9.3641	9.37794	1.42403e-15	1.19696e-14	24.8958	ILF2
7336_at	1.14528	5.97693	12.3085	3.79179e-22	3.36238e-20	39.8579	UBE2V2
8649_at	1.14506	7.95753	9.61373	4.19566e-16	4.17273e-15	26.1028	LAMTOR3
91612_at	1.14502	8.19405	8.16397	7.29245e-13	3.19595e-12	18.7409	CHURC1
84057_at	1.14477	5.24959	6.28638	7.39483e-09	1.6721e-08	9.68029	MND1
10484_at	1.14477	8.42644	9.66109	3.28169e-16	3.36953e-15	26.3454	SEC23A
253725_at	1.14453	8.83856	6.3013	6.89504e-09	1.56531e-08	9.74872	WASHC2C
100505687_at	1.14415	6.94123	13.5475	7.34485e-25	2.24555e-22	46.0301	LINC00888
163732_at	-1.14392	9.03636	-6.84388	5.18688e-10	1.38236e-09	12.2829	CITED4
51542_at	1.14328	7.97547	9.45502	9.55273e-16	8.45627e-15	25.2901	VPS54
23312_at	1.14285	7.33872	5.9934	2.87946e-08	6.08321e-08	8.35231	DMXL2
84223_at	1.14283	7.13323	8.88483	1.81962e-14	1.15154e-13	22.3807	IQCG
55732_at	1.14267	5.20309	10.52	3.79971e-18	7.16696e-17	30.7512	C1orf112
55037_at	1.14261	7.48066	10.114	3.12645e-17	4.47222e-16	28.6683	PTCD3
80352_at	-1.14235	7.00592	-9.67254	3.09243e-16	3.2025e-15	26.4041	RNF39
29888_at	-1.14187	7.85875	-9.68407	2.91287e-16	3.03495e-15	26.4632	STRN4
27347_at	1.14171	7.57153	6.23965	9.20225e-09	2.05516e-08	9.4665	STK39
84144_at	1.14121	4.40001	9.18588	3.8472e-15	2.89516e-14	23.9145	SYDE2
29994_at	1.1406	8.39554	6.64231	1.36904e-09	3.41036e-09	11.3314	BAZ2B
7675_at	1.14054	9.09926	8.07481	1.14667e-12	4.83688e-12	18.295	ZNF121
602_at	-1.14052	7.2616	-8.62387	6.9616e-14	3.85513e-13	21.0569	BCL3
6928_at	-1.14009	8.99393	-6.59901	1.68403e-09	4.14562e-09	11.1285	HNF1B
254170_at	1.13953	7.58253	11.9572	2.28159e-21	1.42055e-19	38.084	FBXO33
255189_at	-1.13942	7.07126	-6.88386	4.27332e-10	1.15268e-09	12.4729	PLA2G4F
153339_at	1.13935	9.87273	8.92454	1.48288e-14	9.58212e-14	22.5827	TMEM167A
9950_at	1.1393	8.98421	8.9697	1.17483e-14	7.75547e-14	22.8125	GOLGA5
9021_at	-1.1392	7.25788	-6.70231	1.02665e-09	2.61013e-09	11.6134	SOCS3
100129528_at	-1.13917	8.68366	-11.4524	3.05375e-20	1.20581e-18	35.5196	MUC8
57045_at	1.1387	7.27085	8.82073	2.53117e-14	1.54495e-13	22.055	TWSG1
287_at	1.13865	5.88355	5.82271	6.27308e-08	1.27567e-07	7.59292	ANK2
6844_at	-1.1383	7.6814	-12.0516	1.40719e-21	9.60827e-20	38.5617	VAMP2
55669_at	1.13742	7.51031	7.96858	1.96356e-12	7.90986e-12	17.7651	MFN1
1364_at	-1.13728	8.5405	-4.29048	3.95399e-05	6.02944e-05	1.3613	CLDN4
92304_at	-1.13702	7.05798	-5.06438	1.74202e-06	3.00847e-06	4.36473	SCGB3A1
51250_at	1.13639	7.5562	11.2127	1.05148e-19	3.45168e-18	34.2973	MTRES1
130507_at	1.13598	7.6276	8.29153	3.81003e-13	1.77052e-12	19.3808	UBR3
400657_at	1.13559	7.5488	11.1863	1.20522e-19	3.84544e-18	34.1624	ZNF407-AS1
23616_at	-1.13556	7.2639	-12.5273	1.24589e-22	1.44186e-20	40.9579	SH3BP1
55033_at	1.13536	6.52171	13.513	8.72348e-25	2.58854e-22	45.8601	FKBP14
8061_at	-1.13491	5.10343	-4.99543	2.32824e-06	3.96571e-06	4.0843	FOSL1
29088_at	1.13292	9.39456	10.0813	3.70476e-17	5.19428e-16	28.5006	MRPL15
9646_at	1.13281	8.95765	7.43967	2.7859e-11	9.10003e-11	15.1548	CTR9
3339_at	-1.13198	8.91194	-13.6693	4.00684e-25	1.32381e-22	46.6286	HSPG2
153129_at	1.13197	6.97511	10.8486	6.91586e-19	1.70066e-17	32.4353	SLC38A9
9792_at	1.13184	7.43968	8.79907	2.82963e-14	1.71131e-13	21.945	SERTAD2
283554_at	1.13146	4.496	7.07103	1.7167e-10	4.90846e-10	13.368	GPR137C
51002_at	1.13142	8.48851	7.81006	4.36839e-12	1.65157e-11	16.9777	TPRKB
5332_at	1.13133	7.22455	4.95609	2.74464e-06	4.6437e-06	3.92533	PLCB4
4067_at	1.13087	7.52383	9.16481	4.28996e-15	3.18505e-14	23.8069	LYN
168537_at	1.13055	5.54908	8.75992	3.4609e-14	2.05249e-13	21.7463	GIMAP7
403313_at	1.13052	6.97089	9.49504	7.76324e-16	7.0708e-15	25.495	PLPP6
79682_at	1.13044	6.56554	6.09318	1.81801e-08	3.92786e-08	8.80124	CENPU
6120_at	1.13025	7.46884	10.9679	3.72923e-19	1.00154e-17	33.0458	RPE
387263_at	1.13012	7.62765	8.90261	1.66028e-14	1.0598e-13	22.4711	C6orf120
5916_at	-1.12995	7.52472	-13.1434	5.54588e-24	1.10293e-21	44.033	RARG
7690_at	1.12984	7.01041	9.12913	5.1587e-15	3.74719e-14	23.6249	ZNF131
847_at	1.12967	9.38806	8.72714	4.09618e-14	2.38456e-13	21.5801	CAT
6741_at	1.1296	7.91394	6.69185	1.07955e-09	2.73391e-09	11.5642	SSB
8078_at	-1.1296	7.68244	-13.9642	9.2642e-26	3.9535e-23	48.0746	USP5
100628315_at	1.12954	7.48567	6.54911	2.13664e-09	5.18565e-09	10.8953	DNM3OS
9804_at	1.1293	10.6243	7.03897	2.00808e-10	5.68379e-10	13.2141	TOMM20
7812_at	1.12911	10.2106	9.36649	1.51106e-15	1.26337e-14	24.8372	CSDE1
9324_at	1.12886	10.7646	8.37965	2.43032e-13	1.18192e-12	19.824	HMGN3
136288_at	1.1286	3.95645	7.43319	2.87713e-11	9.36519e-11	15.1231	C7orf57
55215_at	1.12848	6.59784	7.5852	1.34909e-11	4.64528e-11	15.868	FANCI
5636_at	1.12843	8.17746	11.8099	4.85598e-21	2.61763e-19	37.3373	PRPSAP2
5910_at	1.12819	7.75193	10.3984	7.14263e-18	1.23886e-16	30.1274	RAP1GDS1
223082_at	1.12795	6.16826	9.5467	5.93933e-16	5.60651e-15	25.7595	ZNRF2
27122_at	1.12772	7.28452	4.69069	8.16846e-06	1.32438e-05	2.87383	DKK3
9166_at	1.12732	8.03573	11.2674	7.92885e-20	2.71143e-18	34.5764	EBAG9
120534_at	1.12666	7.68422	12.9987	1.1484e-23	1.99355e-21	43.3138	ARL14EP
138255_at	1.12624	5.34193	8.49221	1.36687e-13	7.02784e-13	20.3915	C9orf135
3434_at	1.12622	6.88004	6.47628	3.02036e-09	7.19157e-09	10.5564	IFIT1
9541_at	1.12615	6.73292	7.67175	8.74908e-12	3.11355e-11	16.2941	CIR1
1012_at	1.12602	7.42624	5.41223	3.90423e-07	7.22008e-07	5.81417	CDH13
3015_at	1.1258	11.5559	8.2896	3.8477e-13	1.7856e-12	19.3711	H2AZ1
58499_at	1.12491	7.52282	9.87697	1.0704e-16	1.28901e-15	27.4522	ZNF462
8453_at	1.12468	6.55883	13.2541	3.18256e-24	7.00986e-22	44.5817	CUL2
51053_at	1.1246	9.07911	6.40037	4.32574e-09	1.00772e-08	10.2048	GMNN
51133_at	1.12388	6.88661	6.00205	2.7673e-08	5.85652e-08	8.39108	KCTD3
11130_at	1.12379	8.86731	4.85573	4.16223e-06	6.93333e-06	3.52341	ZWINT
10285_at	1.12265	9.10306	11.2575	8.34241e-20	2.83393e-18	34.5261	SMNDC1
57544_at	1.12247	6.68315	5.59027	1.78071e-07	3.42918e-07	6.5771	TXNDC16
51645_at	1.12244	8.00278	8.22775	5.2725e-13	2.3768e-12	19.0606	PPIL1
84274_at	1.12207	8.38198	10.5428	3.37653e-18	6.48826e-17	30.8679	COQ5
10294_at	1.12175	8.61834	9.68578	2.88725e-16	3.01286e-15	26.4719	DNAJA2
100113407_at	1.1214	5.0322	9.83946	1.30052e-16	1.52054e-15	27.2599	TMEM170B
10730_at	1.12109	9.57424	9.8133	1.48962e-16	1.69708e-15	27.1257	YME1L1
54497_at	1.12044	7.63185	9.12261	5.33537e-15	3.86456e-14	23.5916	HEATR5B
54553_at	1.12033	6.03751	11.0328	2.66535e-19	7.57685e-18	33.3778	MIR4453HG
81573_at	1.11975	6.04751	9.73872	2.19369e-16	2.37001e-15	26.7433	ANKRD13C
63939_at	1.11968	7.47528	10.8802	5.87163e-19	1.47757e-17	32.5971	FAM217B
3987_at	1.11931	10.1412	9.70808	2.5718e-16	2.72533e-15	26.5862	LIMS1
7771_at	1.11907	6.04021	11.1439	1.50075e-19	4.6367e-18	33.9456	ZNF112
8883_at	1.1189	9.4895	7.54653	1.63632e-11	5.55678e-11	15.6781	NAE1
126969_at	1.11859	7.54167	6.70161	1.03008e-09	2.61658e-09	11.6102	SLC44A3
55837_at	1.11854	8.89973	9.5463	5.95177e-16	5.61567e-15	25.7574	EAPP
56906_at	1.11851	6.87666	10.433	5.96646e-18	1.06208e-16	30.3053	THAP10
10153_at	1.1183	8.7526	7.79935	4.61043e-12	1.73635e-11	16.9247	CEBPZ
25994_at	1.11746	7.02788	9.36596	1.51523e-15	1.26596e-14	24.8345	HIGD1A
253039_at	1.11724	6.25978	6.23958	9.20499e-09	2.05554e-08	9.46621	CUTALP
64850_at	1.11714	4.26603	5.61003	1.63087e-07	3.15545e-07	6.6626	ETNPPL
8317_at	1.11701	6.67369	6.74235	8.46793e-10	2.1802e-09	11.8022	CDC7
728882_at	-1.11695	5.84998	-8.28028	4.03485e-13	1.86232e-12	19.3243	FAM182B
4124_at	1.11655	8.45274	9.02472	8.84498e-15	6.05145e-14	23.0927	MAN2A1
10615_at	1.11622	7.09752	7.39267	3.51805e-11	1.12811e-10	14.9254	SPAG5
22841_at	1.11613	7.89353	8.63203	6.67597e-14	3.7102e-13	21.0982	RAB11FIP2
10199_at	1.11532	8.00566	5.99566	2.84969e-08	6.02467e-08	8.36245	MPHOSPH10
146433_at	-1.11515	7.35893	-11.8254	4.48575e-21	2.47006e-19	37.4157	IL34
1022_at	1.11509	7.72559	7.97591	1.89211e-12	7.64608e-12	17.8016	CDK7
3727_at	-1.11494	7.72888	-10.0305	4.82434e-17	6.48437e-16	28.2397	JUND
85453_at	1.11489	8.52324	8.00312	1.64879e-12	6.7359e-12	17.9372	TSPYL5
11160_at	1.11477	6.92011	11.1199	1.69835e-19	5.15838e-18	33.8234	ERLIN2
6594_at	1.11477	7.75173	8.84068	2.28419e-14	1.41144e-13	22.1563	SMARCA1
25842_at	1.11471	7.47481	9.23436	2.99404e-15	2.31347e-14	24.162	ASF1A
122769_at	1.11453	7.29006	9.73095	2.28396e-16	2.45718e-15	26.7035	LRR1
6845_at	1.11434	9.33591	9.42113	1.13859e-15	9.8202e-15	25.1167	VAMP7
7105_at	1.1142	9.06358	6.89043	4.13929e-10	1.11859e-09	12.5042	TSPAN6
57050_at	1.11389	7.99551	8.87011	1.96292e-14	1.23075e-13	22.3059	UTP3
54914_at	1.11366	7.28088	11.0213	2.82905e-19	7.91671e-18	33.3189	FOCAD
221154_at	1.1134	9.14939	7.89375	2.86529e-12	1.1171e-11	17.393	MICU2
56475_at	-1.11308	8.26156	-3.92518	0.000154453	0.00022356	0.0641806	RPRM
10693_at	1.11303	5.79573	9.5715	5.22285e-16	5.03696e-15	25.8864	CCT6B
9538_at	1.11302	9.09762	11.7712	5.92282e-21	3.06371e-19	37.141	EI24
8000_at	-1.11285	5.24217	-9.17066	4.16213e-15	3.10026e-14	23.8368	PSCA
128338_at	1.11223	7.66373	8.66646	5.59449e-14	3.16044e-13	21.2725	DRAM2
830_at	1.11206	9.50286	6.54308	2.1989e-09	5.32849e-09	10.8672	CAPZA2
54619_at	1.11134	6.0116	9.35394	1.6125e-15	1.33997e-14	24.7731	CCNJ
643155_at	1.11107	9.49011	8.61851	7.15549e-14	3.94756e-13	21.0298	SMIM15
11177_at	1.11105	7.72616	7.70712	7.32768e-12	2.64727e-11	16.4686	BAZ1A
11244_at	1.11103	7.51814	9.86362	1.1472e-16	1.36792e-15	27.3838	ZHX1
9821_at	1.11101	7.94614	8.50533	1.2781e-13	6.61797e-13	20.4577	RB1CC1
64750_at	1.1105	7.13869	10.6817	1.64283e-18	3.49572e-17	31.58	SMURF2
200575_at	-1.11042	6.5216	-12.0907	1.15238e-21	8.23168e-20	38.7592	CRYGEP
159013_at	1.10939	7.07631	10.5633	3.03467e-18	5.93716e-17	30.9735	CXorf38
3898_at	-1.10866	7.78356	-10.2483	1.55705e-17	2.42914e-16	29.3572	LAD1
126364_at	-1.10801	5.94977	-10.6317	2.12837e-18	4.34238e-17	31.3241	LRRC25
9134_at	1.10788	4.92494	7.61223	1.1786e-11	4.10169e-11	16.0009	CCNE2
27130_at	1.10774	6.23752	11.0257	2.76455e-19	7.80978e-18	33.3417	INVS
4594_at	1.10774	7.90024	8.29045	3.83093e-13	1.77943e-12	19.3754	MMUT
60684_at	1.10773	6.35729	8.01437	1.55748e-12	6.39476e-12	17.9933	TRAPPC11
90011_at	-1.10723	5.65213	-9.82836	1.37763e-16	1.59597e-15	27.2029	KIR3DX1
89765_at	1.10671	7.80394	6.46768	3.14613e-09	7.47155e-09	10.5164	RSPH1
6897_at	1.10652	8.72537	7.47024	2.39307e-11	7.91915e-11	15.3043	TARS1
3988_at	1.10638	9.68643	6.94141	3.23115e-10	8.88296e-10	12.7472	LIPA
55255_at	1.10613	7.82594	10.0512	4.33202e-17	5.91976e-16	28.346	WDR41
124925_at	-1.10574	6.07395	-13.9153	1.17742e-25	4.82366e-23	47.8378	SEZ6
51701_at	1.10486	6.37611	10.2972	1.20791e-17	1.95133e-16	29.6082	NLK
22856_at	1.10458	9.56163	7.95055	2.15088e-12	8.59009e-12	17.6754	CHSY1
2690_at	1.10423	6.46971	8.66966	5.50342e-14	3.11414e-13	21.2887	GHR
51633_at	1.1041	6.51883	8.41818	1.99605e-13	9.87134e-13	20.0181	OTUD6B
84319_at	1.10407	8.66979	9.41529	1.1736e-15	1.00767e-14	25.0868	CMSS1
10694_at	1.104	11.3322	8.2885	3.86925e-13	1.79438e-12	19.3656	CCT8
84924_at	1.10366	4.32523	14.3616	1.30627e-26	8.36175e-24	50.0084	ZNF566
7884_at	1.10342	8.98188	8.60579	7.638e-14	4.17458e-13	20.9654	SLBP
5481_at	1.10323	8.44106	9.43595	1.05444e-15	9.17593e-15	25.1926	PPID
8559_at	1.10273	7.27298	9.31125	2.01134e-15	1.63658e-14	24.5548	PRPF18
83594_at	1.10218	5.22366	9.47136	8.77701e-16	7.86988e-15	25.3737	NUDT12
7780_at	-1.10206	7.80108	-3.4316	0.000856907	0.00116252	-1.54906	SLC30A2
26953_at	1.10199	8.00443	8.27958	4.04928e-13	1.86772e-12	19.3207	RANBP6
84938_at	1.10174	6.96057	10.8366	7.36017e-19	1.79057e-17	32.3737	ATG4C
27113_at	-1.1004	7.50333	-10.1438	2.67893e-17	3.9057e-16	28.821	BBC3
10561_at	1.10029	6.84877	6.87054	4.55845e-10	1.22347e-09	12.4096	IFI44
201595_at	1.09969	10.2828	7.57582	1.41382e-11	4.8494e-11	15.8219	STT3B
100507599_at	1.09927	6.70627	10.5392	3.43861e-18	6.58901e-17	30.8499	TFIP11-DT
8323_at	1.09869	8.3472	5.8501	5.54001e-08	1.13323e-07	7.71404	FZD6
3728_at	-1.0984	9.78784	-7.10103	1.48218e-10	4.29131e-10	13.5123	JUP
4905_at	1.09805	8.96682	10.3021	1.17733e-17	1.91097e-16	29.6335	NSF
22908_at	1.09763	9.24288	7.28346	6.04068e-11	1.86294e-10	14.394	SACM1L
8887_at	1.09729	8.94035	9.22007	3.22371e-15	2.47599e-14	24.089	TAX1BP1
55333_at	1.09699	7.13598	8.05578	1.26284e-12	5.26413e-12	18.1999	SYNJ2BP
374819_at	1.09685	4.32634	7.00429	2.37869e-10	6.66645e-10	13.0478	LRRC37A3
151651_at	1.09655	4.31461	8.31001	3.46748e-13	1.62856e-12	19.4736	EFHB
4059_at	-1.09647	7.4181	-9.18634	3.8381e-15	2.88937e-14	23.9168	BCAM
55818_at	1.09643	8.84687	6.34971	5.49238e-09	1.26269e-08	9.97118	KDM3A
9572_at	-1.0964	8.48546	-11.7726	5.87963e-21	3.04907e-19	37.1482	NR1D1
26122_at	1.09598	7.57435	9.27659	2.40643e-15	1.91696e-14	24.3777	EPC2
11235_at	1.09597	9.76449	10.0015	5.60733e-17	7.40081e-16	28.0911	PDCD10
91607_at	1.09588	6.96527	8.71046	4.46283e-14	2.57346e-13	21.4955	SLFN11
399473_at	-1.09512	7.35034	-11.1757	1.27312e-19	4.01827e-18	34.1082	SPRED3
106707243_at	1.09503	5.5989	9.47281	8.71144e-16	7.82654e-15	25.3811	PRH1-TAS2R14
22828_at	1.09441	8.66458	9.70601	2.59956e-16	2.75049e-15	26.5756	SCAF8
29089_at	1.09418	7.5579	5.32316	5.75442e-07	1.04674e-06	5.4377	UBE2T
663_at	1.09396	8.01938	10.8487	6.91254e-19	1.70066e-17	32.4358	BNIP2
84189_at	1.09396	5.82473	5.28545	6.77461e-07	1.22395e-06	5.27941	SLITRK6
64924_at	1.09369	7.07696	8.53035	1.12437e-13	5.90553e-13	20.584	SLC30A5
5427_at	1.09308	7.25536	8.02894	1.44673e-12	5.96513e-12	18.066	POLE2
55602_at	1.09295	6.66603	7.54382	1.65861e-11	5.62261e-11	15.6648	CDKN2AIP
310_at	1.09292	9.7326	10.4499	5.4667e-18	9.83142e-17	30.3917	ANXA7
23155_at	1.09262	6.74379	9.81467	1.47911e-16	1.68791e-15	27.1327	CLCC1
9610_at	-1.09249	7.80777	-12.5948	8.84392e-23	1.09132e-20	41.2966	RIN1
7570_at	1.09231	8.62735	9.44535	1.00435e-15	8.81641e-15	25.2406	ZNF22
56925_at	1.09207	8.18713	6.43888	3.60594e-09	8.48329e-09	10.3829	LXN
6102_at	1.09159	5.93334	10.0243	4.98035e-17	6.66399e-16	28.2082	RP2
51280_at	1.09131	9.19268	8.10236	9.97152e-13	4.2518e-12	18.4326	GOLM1
51564_at	-1.09107	8.37099	-12.1185	9.99587e-22	7.328e-20	38.8998	HDAC7
90321_at	1.09061	7.83315	12.1181	1.00168e-21	7.328e-20	38.8977	ZNF766
9325_at	1.09054	8.3426	8.81208	2.64643e-14	1.60906e-13	22.0111	TRIP4
23658_at	1.09026	7.20124	9.44265	1.01848e-15	8.91182e-15	25.2268	LSM5
219681_at	1.08978	6.58261	7.71556	7.02372e-12	2.5493e-11	16.5103	ARMC3
7596_at	1.08867	6.56164	11.0016	3.13175e-19	8.64437e-18	33.2184	ZNF45
159090_at	1.08831	7.86906	9.00982	9.55176e-15	6.46804e-14	23.0168	PABIR2
60487_at	1.08812	7.59367	8.84931	2.18492e-14	1.35624e-13	22.2002	TRMT11
6366_at	-1.08804	7.52036	-5.02432	2.06231e-06	3.53273e-06	4.20152	CCL21
55720_at	1.08803	7.11524	10.1955	2.04753e-17	3.08848e-16	29.0866	TSR1
9562_at	1.08791	7.30832	8.36668	2.59669e-13	1.25125e-12	19.7587	MINPP1
55623_at	1.08791	8.99637	5.74681	8.83884e-08	1.76622e-07	7.25885	THUMPD1
23022_at	1.0878	10.6327	6.70296	1.02343e-09	2.60259e-09	11.6165	PALLD
7110_at	1.08742	6.48093	8.554	9.96097e-14	5.29425e-13	20.7035	TMF1
399949_at	1.087	6.25855	6.84362	5.1933e-10	1.38389e-09	12.2817	HOATZ
54517_at	1.08693	8.06231	8.51735	1.20182e-13	6.26895e-13	20.5184	PUS7
51001_at	1.08675	8.22508	8.2909	3.82222e-13	1.77578e-12	19.3776	MTERF3
6857_at	1.08673	5.41715	7.97143	1.93542e-12	7.80611e-12	17.7794	SYT1
64965_at	1.08664	7.58462	7.99795	1.69247e-12	6.90058e-12	17.9115	MRPS9
3843_at	1.0864	7.63321	9.37116	1.47492e-15	1.23618e-14	24.8611	IPO5
440560_at	-1.08639	5.63636	-10.9718	3.65406e-19	9.84864e-18	33.0659	PRAMEF11
554235_at	-1.08559	6.67899	-12.3686	2.79238e-22	2.67992e-20	40.1603	ASPDH
494513_at	1.08551	5.5128	6.59087	1.75081e-09	4.30071e-09	11.0904	PJVK
5936_at	1.08514	7.59223	7.98395	1.81666e-12	7.36005e-12	17.8417	RBM4
221476_at	-1.08476	7.13445	-11.2428	9.0017e-20	3.0228e-18	34.4509	PI16
51056_at	1.08472	8.50023	8.80715	2.71439e-14	1.64599e-13	21.9861	LAP3
83723_at	-1.08457	5.66512	-11.5398	1.94658e-20	8.4122e-19	35.9648	TLCD3B
306_at	1.0841	7.52972	5.37949	4.50426e-07	8.27417e-07	5.67539	ANXA3
5168_at	1.08358	8.39747	6.71258	9.77199e-10	2.49339e-09	11.6618	ENPP2
51290_at	1.08339	6.42629	13.7616	2.5172e-25	8.59372e-23	47.0875	ERGIC2
56204_at	1.08334	8.62048	5.97181	3.17926e-08	6.68692e-08	8.25566	FAM214A
254887_at	1.08316	6.4232	10.7724	1.02614e-18	2.38043e-17	32.0452	ZDHHC23
4291_at	1.083	6.6841	11.498	2.41422e-20	9.91042e-19	35.7519	MLF1
5542_at	-1.08271	5.7331	-12.9521	1.45232e-23	2.45862e-21	43.0818	PRB1
54465_at	1.08233	6.90554	9.3577	1.58143e-15	1.31576e-14	24.7923	ETAA1
79805_at	1.08231	4.63194	8.15493	7.63526e-13	3.33406e-12	18.6957	VASH2
11031_at	1.08227	9.53047	7.10711	1.43867e-10	4.17754e-10	13.5415	RAB31
11193_at	1.08195	6.98514	9.97793	6.33729e-17	8.21602e-16	27.9701	WBP4
57001_at	1.08175	6.94672	9.33033	1.82217e-15	1.49122e-14	24.6524	SDHAF3
10939_at	1.0817	8.67906	12.3594	2.9262e-22	2.74956e-20	40.114	AFG3L2
10772_at	1.08136	8.24222	8.60648	7.61124e-14	4.16423e-13	20.9689	SRSF10
219749_at	1.08132	6.14505	10.294	1.22761e-17	1.97603e-16	29.5922	ZNF25
57205_at	1.08126	7.75217	8.01389	1.56134e-12	6.40931e-12	17.9909	ATP10D
223_at	1.08126	10.5239	10.8203	8.00942e-19	1.92339e-17	32.2902	ALDH9A1
1429_at	1.08096	9.31612	6.55396	2.08785e-09	5.07386e-09	10.9179	CRYZ
57717_at	1.08059	6.8546	6.07829	1.94761e-08	4.19196e-08	8.73399	PCDHB16
7561_at	1.08039	6.91839	11.607	1.37759e-20	6.28477e-19	36.3066	ZNF14
9669_at	1.08022	7.87965	8.74399	3.75628e-14	2.20785e-13	21.6655	EIF5B
8505_at	1.08009	7.8977	12.9023	1.86703e-23	3.08421e-21	42.8336	PARG
4069_at	1.07942	7.40347	6.21995	1.00886e-08	2.24333e-08	9.37661	LYZ
54507_at	-1.07921	7.84136	-6.87193	4.52777e-10	1.21587e-09	12.4162	ADAMTSL4
53905_at	-1.07916	7.98518	-3.17447	0.0019659	0.00259419	-2.32103	DUOX1
285381_at	1.07874	7.5427	7.39348	3.50402e-11	1.12414e-10	14.9293	DPH3
9026_at	-1.07839	7.36053	-12.2318	5.60585e-22	4.66182e-20	39.4715	HIP1R
23059_at	1.07763	7.62087	11.8463	4.02795e-21	2.26051e-19	37.5221	CLUAP1
105376287_at	-1.07754	7.1062	-11.8877	3.25836e-21	1.90154e-19	37.7317	LOC105376287
1585_at	-1.07736	7.04225	-11.2377	9.24077e-20	3.09294e-18	34.425	CYP11B2
79752_at	1.07718	7.70346	8.34347	2.92331e-13	1.39161e-12	19.6419	ZFAND1
55109_at	1.07709	7.57799	11.6734	9.78761e-21	4.67341e-19	36.6444	AGGF1
58517_at	1.07703	8.56132	7.21427	8.49733e-11	2.55369e-10	14.0587	RBM25
101928991_at	-1.07608	6.69463	-12.3668	2.81711e-22	2.67992e-20	40.1516	CCDC92B
100130987_at	-1.07568	6.31557	-10.8501	6.86198e-19	1.6935e-17	32.443	LOC100130987
1553_at	-1.07534	6.7464	-11.8422	4.11399e-21	2.29621e-19	37.5012	CYP2A13
83547_at	-1.07481	8.05594	-11.3447	5.32042e-20	1.93913e-18	34.9708	RILP
23152_at	-1.07459	9.14299	-13.3465	1.99792e-24	4.93076e-22	45.0415	CIC
10247_at	1.07449	7.35303	9.5064	7.31941e-16	6.72034e-15	25.5531	RIDA
3428_at	1.0739	9.15215	7.53228	1.75691e-11	5.94066e-11	15.6082	IFI16
8857_at	-1.07368	7.72859	-5.38622	4.37397e-07	8.04782e-07	5.70388	FCGBP
81493_at	1.07356	5.21232	10.0367	4.67011e-17	6.29359e-16	28.2718	SYNC
10882_at	-1.07322	6.24679	-10.3248	1.04647e-17	1.72453e-16	29.7499	C1QL1
8930_at	1.07315	8.02879	8.34644	2.87945e-13	1.37392e-12	19.6568	MBD4
9768_at	1.07281	8.59477	4.49875	1.7587e-05	2.76691e-05	2.13701	PCLAF
91137_at	1.07267	8.21931	9.92368	8.39908e-17	1.04779e-15	27.6918	SLC25A46
54867_at	-1.07264	9.35533	-14.2698	2.04378e-26	1.23132e-23	49.5665	TMEM214
10051_at	1.07215	7.43652	6.52875	2.35403e-09	5.6843e-09	10.8004	SMC4
8742_at	-1.07198	7.55226	-9.11417	5.57308e-15	4.0098e-14	23.5486	TNFSF12
3301_at	1.07197	9.62851	7.06303	1.78527e-10	5.08971e-10	13.3296	DNAJA1
27189_at	-1.07106	7.26979	-11.7672	6.04616e-21	3.09624e-19	37.1206	IL17C
51386_at	1.07096	12.0478	8.70767	4.52726e-14	2.60862e-13	21.4813	EIF3L
79657_at	1.07069	5.35738	11.583	1.55825e-20	6.98448e-19	36.1847	RPAP3
80345_at	1.07068	6.42998	10.0544	4.26052e-17	5.84154e-16	28.3625	ZSCAN16
86_at	1.07046	8.47512	8.04571	1.32895e-12	5.51281e-12	18.1497	ACTL6A
54622_at	1.0702	7.78518	8.52082	1.18067e-13	6.17275e-13	20.5359	ARL15
90843_at	1.07013	8.22947	7.87882	3.08942e-12	1.1981e-11	17.3188	TCEAL8
57089_at	1.06962	6.3013	12.5428	1.15165e-22	1.34802e-20	41.0357	ENTPD7
84926_at	-1.06954	8.40174	-12.6171	7.89972e-23	9.98876e-21	41.4082	SPRYD3
57826_at	1.06882	7.15706	8.48457	1.42141e-13	7.2754e-13	20.3529	RAP2C
27107_at	1.06881	7.67123	9.57054	5.2487e-16	5.0595e-15	25.8816	ZBTB11
90459_at	1.06828	6.7836	11.2118	1.05648e-19	3.45701e-18	34.2926	ERI1
116143_at	1.06819	7.57823	13.18	4.60283e-24	9.72003e-22	44.2171	DNAAF10
55749_at	1.0681	8.48154	8.90623	1.62961e-14	1.04218e-13	22.4895	CCAR1
84869_at	1.06768	8.0233	10.1988	2.01278e-17	3.04055e-16	29.1035	CBR4
6865_at	-1.06762	5.88031	-11.8682	3.60025e-21	2.05998e-19	37.6331	TACR2
10326_at	-1.06739	4.75846	-10.9505	4.08123e-19	1.0815e-17	32.9567	SIRPB1
136853_at	-1.06732	6.97093	-10.7439	1.18986e-18	2.69613e-17	31.8989	SSC4D
2181_at	1.06718	8.14086	5.30563	6.20837e-07	1.12542e-06	5.36405	ACSL3
27250_at	1.06633	8.20741	7.99401	1.72655e-12	7.02555e-12	17.8918	PDCD4
9453_at	1.06624	7.27833	11.5775	1.6028e-20	7.13734e-19	36.1569	GGPS1
7436_at	1.06621	7.57094	5.44628	3.36324e-07	6.25955e-07	5.95903	VLDLR
2956_at	1.06598	7.45805	6.77138	7.36238e-10	1.91409e-09	11.9394	MSH6
29080_at	1.06591	8.07768	10.433	5.96784e-18	1.06208e-16	30.305	CCDC59
340277_at	1.06578	7.12659	9.25126	2.74352e-15	2.14445e-14	24.2483	FAM221A
90379_at	-1.06577	6.71496	-10.7978	8.99722e-19	2.12571e-17	32.1752	DCAF15
51367_at	1.06573	8.91338	9.55978	5.55007e-16	5.30507e-15	25.8264	POP5
729359_at	-1.06566	6.18293	-13.0682	8.07929e-24	1.46018e-21	43.6612	PLIN4
283869_at	-1.06558	6.51434	-3.89892	0.000169833	0.000244956	-0.0257758	NPW
4528_at	1.06511	8.20433	8.43629	1.81959e-13	9.09526e-13	20.1093	MTIF2
27076_at	-1.06506	7.57861	-4.9991	2.29268e-06	3.90775e-06	4.09917	LYPD3
1579_at	-1.06484	5.57154	-10.7518	1.14203e-18	2.61378e-17	31.9395	CYP4A11
65008_at	1.06441	8.27694	9.15314	4.55675e-15	3.35516e-14	23.7474	MRPL1
284338_at	-1.06398	5.76323	-9.59429	4.64057e-16	4.55038e-15	26.0032	PRR19
7094_at	-1.06379	8.27686	-10.2735	1.36592e-17	2.17739e-16	29.4867	TLN1
79663_at	1.06372	6.65615	7.68402	8.22766e-12	2.94539e-11	16.3546	HSPBAP1
132430_at	1.06339	7.77376	5.01216	2.17043e-06	3.70864e-06	4.15213	PABPC4L
55726_at	1.06315	8.29765	8.19322	6.28497e-13	2.78239e-12	18.8875	INTS13
400713_at	1.06307	5.97915	6.74645	8.30236e-10	2.14107e-09	11.8216	ZNF880
203054_at	-1.06305	6.48211	-10.4168	6.49188e-18	1.14342e-16	30.2218	ADCK5
10266_at	-1.06264	8.67422	-6.66637	1.21994e-09	3.06315e-09	11.4444	RAMP2
51474_at	1.0626	8.03874	8.07115	1.16816e-12	4.90945e-12	18.2767	LIMA1
5320_at	-1.0625	6.80754	-2.95512	0.00385264	0.00496961	-2.94018	PLA2G2A
51110_at	1.06237	6.76768	6.28951	7.28697e-09	1.6488e-08	9.69466	LACTB2
92421_at	1.06218	7.71665	6.66242	1.24326e-09	3.11748e-09	11.4258	CHMP4C
80023_at	-1.06213	8.41492	-9.80471	1.55758e-16	1.75902e-15	27.0817	NRSN2
63940_at	-1.06204	7.2784	-10.9413	4.28006e-19	1.12835e-17	32.9096	GPSM3
84896_at	1.06189	7.53942	10.325	1.04511e-17	1.72367e-16	29.7512	ATAD1
29078_at	1.06146	7.18235	10.6509	1.92723e-18	4.01898e-17	31.4222	NDUFAF4
54962_at	1.06122	6.07054	7.57641	1.40964e-11	4.83589e-11	15.8248	TIPIN
64756_at	1.06074	8.30922	12.5898	9.07342e-23	1.10631e-20	41.2713	ATPAF1
11339_at	1.06057	6.56855	5.59564	1.73872e-07	3.3524e-07	6.60031	OIP5
10908_at	-1.06034	8.61769	-9.50567	7.34707e-16	6.74272e-15	25.5494	PNPLA6
8050_at	1.06023	7.78404	7.92211	2.48319e-12	9.80826e-12	17.5339	PDHX
29093_at	1.06007	8.80402	11.0266	2.75239e-19	7.78729e-18	33.3461	MRPL22
836_at	1.05988	7.82403	13.3134	2.35406e-24	5.60705e-22	44.8795	CASP3
9652_at	1.05974	7.13471	8.25139	4.67466e-13	2.13264e-12	19.1792	TTC37
112268184_at	1.05959	6.43044	8.05076	1.29532e-12	5.38857e-12	18.1749	KPNB1-DT
710_at	-1.05924	10.4716	-3.8604	0.000195072	0.000280017	-0.156959	SERPING1
114769_at	1.05917	6.50552	7.54528	1.64658e-11	5.58884e-11	15.672	CARD16
51430_at	1.05904	8.12417	8.56839	9.25283e-14	4.95776e-13	20.7762	SUCO
51144_at	1.05897	10.1095	10.5798	2.78608e-18	5.51401e-17	31.0579	HSD17B12
55032_at	1.05853	7.64573	7.16569	1.07916e-10	3.19029e-10	13.8239	SLC35A5
253558_at	1.0584	8.6266	7.79684	4.66886e-12	1.75384e-11	16.9123	LCLAT1
114883_at	1.05834	9.53114	6.0314	2.4178e-08	5.14291e-08	8.52286	OSBPL9
9374_at	-1.05828	8.19646	-11.3273	5.81905e-20	2.09118e-18	34.8822	PPT2
10479_at	1.05818	7.30408	9.67751	3.01374e-16	3.1305e-15	26.4296	SLC9A6
55167_at	1.05811	7.71464	8.46992	1.53201e-13	7.7967e-13	20.279	MSL2
84922_at	-1.0581	7.46294	-13.829	1.7988e-25	6.46433e-23	47.4193	FIZ1
1349_at	1.05809	6.45725	11.1579	1.39581e-19	4.34524e-18	34.0173	COX7B
10559_at	1.05784	8.61767	8.11306	9.44431e-13	4.04046e-12	18.4862	SLC35A1
4628_at	1.05723	9.27782	8.23792	5.00648e-13	2.26836e-12	19.1116	MYH10
10788_at	1.0571	7.16535	7.81063	4.35594e-12	1.64747e-11	16.9806	IQGAP2
2275_at	-1.05697	8.36841	-8.90605	1.63111e-14	1.04248e-13	22.4886	FHL3
284217_at	1.05685	5.44982	5.31054	6.07794e-07	1.10285e-06	5.38464	LAMA1
9208_at	1.05652	7.7157	8.07124	1.16762e-12	4.90816e-12	18.2772	LRRFIP1
5504_at	1.05645	7.86325	7.29959	5.57789e-11	1.73012e-10	14.4723	PPP1R2
84970_at	-1.05643	6.25552	-12.845	2.49217e-23	3.86739e-21	42.5483	C1orf94
123169_at	1.05641	7.07772	6.76105	7.73838e-10	2.00016e-09	11.8905	LEO1
55133_at	1.05638	7.06272	10.9277	4.59192e-19	1.19367e-17	32.8401	SRBD1
55171_at	1.05633	6.88697	9.86484	1.13995e-16	1.36076e-15	27.39	TBCCD1
81794_at	-1.05629	6.55478	-13.297	2.55474e-24	5.94674e-22	44.7986	ADAMTS10
1596_at	-1.05599	4.59616	-11.5636	1.72172e-20	7.53582e-19	36.0861	ADAM3B
5981_at	1.05515	8.01503	10.6847	1.61686e-18	3.46079e-17	31.5958	RFC1
84622_at	1.05505	4.84064	11.6589	1.05446e-20	4.95401e-19	36.5708	ZNF594
57685_at	1.05474	7.64671	6.78838	6.78273e-10	1.77239e-09	12.0198	CACHD1
90333_at	1.05441	6.91313	8.15253	7.72894e-13	3.37065e-12	18.6837	ZNF468
396_at	-1.05432	8.39205	-9.63357	3.78529e-16	3.81584e-15	26.2044	ARHGDIA
643037_at	1.05426	4.81222	7.23847	7.54223e-11	2.28543e-10	14.1759	C11orf97
5820_at	-1.05354	7.15236	-11.1936	1.16039e-19	3.73147e-18	34.1999	PVT1
284611_at	1.05326	7.33335	8.96218	1.22131e-14	8.03639e-14	22.7742	FAM102B
54503_at	1.05242	7.42022	7.13924	1.22889e-10	3.60535e-10	13.6963	ZDHHC13
27032_at	1.05241	7.17966	8.6439	6.28148e-14	3.51269e-13	21.1583	ATP2C1
1478_at	1.05236	5.60708	13.3907	1.59603e-24	4.03617e-22	45.2633	CSTF2
3298_at	1.0523	6.44001	10.4234	6.27317e-18	1.11159e-16	30.2557	HSF2
28957_at	1.05183	8.66442	9.35508	1.60298e-15	1.33315e-14	24.7789	MRPS28
27132_at	-1.05182	6.74388	-12.6559	6.48754e-23	8.46439e-21	41.6028	CPNE7
55578_at	1.05171	7.86305	7.36319	4.07172e-11	1.2931e-10	14.7817	SUPT20H
10363_at	1.05156	8.08163	9.06603	7.14632e-15	4.98417e-14	23.3032	HMG20A
11201_at	1.05142	6.97589	7.57088	1.44911e-11	4.95967e-11	15.7977	POLI
8073_at	1.05067	9.77113	8.78927	2.97606e-14	1.78983e-13	21.8952	PTP4A2
84328_at	1.05063	7.19774	13.2298	3.57758e-24	7.63366e-22	44.466	LZIC
25939_at	1.0504	7.82628	6.79499	6.56962e-10	1.72153e-09	12.0511	SAMHD1
3033_at	1.05035	8.83614	7.71656	6.9885e-12	2.53861e-11	16.5152	HADH
23259_at	1.05016	7.88901	7.45646	2.56288e-11	8.43748e-11	15.2369	DDHD2
113230_at	-1.04964	6.48553	-8.27422	4.1614e-13	1.91641e-12	19.2938	MISP3
388650_at	1.04853	6.91243	6.49886	2.71351e-09	6.49659e-09	10.6613	DIPK1A
102724929_at	-1.04837	5.46896	-11.0201	2.84596e-19	7.95315e-18	33.313	LOC102724929
80856_at	1.04781	5.9599	10.5645	3.01656e-18	5.90738e-17	30.9794	LNPK
79675_at	1.04781	8.48717	9.12847	5.17618e-15	3.75722e-14	23.6215	FASTKD1
164832_at	1.04766	7.31756	5.99111	2.90977e-08	6.14534e-08	8.34209	LONRF2
1633_at	1.04745	6.86812	8.97181	1.16214e-14	7.67911e-14	22.8232	DCK
4495_at	-1.04724	10.9401	-2.37849	0.0191759	0.0232687	-4.38439	MT1G
6383_at	1.04715	8.86871	8.4381	1.8028e-13	9.02237e-13	20.1185	SDC2
8086_at	-1.04699	8.5542	-11.7563	6.3941e-21	3.23399e-19	37.0653	AAAS
57515_at	1.0465	9.22977	5.68124	1.18662e-07	2.33606e-07	6.97206	SERINC1
65999_at	-1.04642	7.9442	-8.40036	2.18635e-13	1.07296e-12	19.9283	LRRC61
51397_at	1.04636	8.04208	8.63333	6.63167e-14	3.68838e-13	21.1048	COMMD10
23002_at	1.04632	7.9237	7.44773	2.67652e-11	8.77494e-11	15.1942	DAAM1
100289097_at	1.04631	7.61857	6.93345	3.35879e-10	9.20052e-10	12.7092	FRG1CP
51019_at	1.04627	9.35016	8.55304	1.00101e-13	5.31763e-13	20.6987	WASHC3
5422_at	1.04614	7.22717	8.30753	3.51156e-13	1.64714e-12	19.4612	POLA1
5420_at	1.04575	9.81023	6.66346	1.23707e-09	3.10351e-09	11.4307	PODXL
79647_at	1.04553	7.40116	10.5956	2.56666e-18	5.13433e-17	31.139	AKIRIN1
51122_at	1.04552	7.43825	11.3864	4.29121e-20	1.61286e-18	35.1833	COMMD2
131177_at	-1.04549	6.93585	-10.8954	5.42809e-19	1.37781e-17	32.6747	FAM3D
23392_at	1.0454	7.82727	8.5736	9.00888e-14	4.83843e-13	20.8026	ECPAS
139596_at	1.04526	6.89741	10.977	3.55822e-19	9.62836e-18	33.0922	UPRT
1762_at	-1.045	7.93373	-12.682	5.68402e-23	7.81419e-21	41.7335	DMWD
4942_at	1.0443	10.6278	8.01252	1.57219e-12	6.4448e-12	17.9841	OAT
55703_at	1.04419	7.69894	10.8123	8.34606e-19	1.98792e-17	32.2495	POLR3B
26776_at	-1.04416	5.71097	-9.28685	2.28208e-15	1.83031e-14	24.4301	SNORA71B
5178_at	1.04383	7.91725	6.83228	5.48622e-10	1.4572e-09	12.2278	PEG3
80145_at	1.04371	8.8032	9.81869	1.44854e-16	1.66136e-15	27.1534	THOC7
5480_at	1.04351	9.4885	9.86074	1.16447e-16	1.386e-15	27.369	PPIC
25896_at	1.04347	6.34563	12.3772	2.67288e-22	2.61967e-20	40.2035	INTS7
50810_at	1.04298	6.91441	13.5087	8.84582e-25	2.58854e-22	45.8462	HDGFL3
63979_at	1.04281	6.46663	8.63297	6.64395e-14	3.69421e-13	21.1029	FIGNL1
8467_at	1.04268	8.3052	7.63895	1.03113e-11	3.61736e-11	16.1324	SMARCA5
9653_at	1.04262	6.38025	11.9028	3.01571e-21	1.79575e-19	37.8082	HS2ST1
7127_at	-1.04261	7.62211	-6.97021	2.80857e-10	7.79588e-10	12.8848	TNFAIP2
2135_at	1.04257	8.66238	7.8542	3.49768e-12	1.34421e-11	17.1966	EXTL2
55125_at	1.04247	6.96128	6.63923	1.38938e-09	3.4585e-09	11.3169	CEP192
105371934_at	-1.04236	6.14161	-12.6858	5.57756e-23	7.71965e-21	41.7522	LOC105371934
54521_at	1.04236	7.27395	9.30141	2.11645e-15	1.70817e-14	24.5045	WDR44
2770_at	1.04176	7.48715	5.87067	5.0456e-08	1.03686e-07	7.80518	GNAI1
140101_at	-1.04165	7.78396	-9.47197	8.74913e-16	7.85696e-15	25.3769	RBMY2MP
80349_at	1.04156	9.24069	9.82742	1.38434e-16	1.60027e-15	27.1981	WDR61
51015_at	1.04134	9.39685	6.06764	2.04573e-08	4.39252e-08	8.686	ISOC1
65062_at	1.04117	6.00832	13.0648	8.19763e-24	1.46018e-21	43.6468	TMEM237
2681_at	1.04117	8.16044	4.27627	4.17525e-05	6.35312e-05	1.30927	GGTA1
84950_at	1.04109	7.11541	11.4523	3.05514e-20	1.20581e-18	35.5192	PRPF38A
97_at	1.04063	7.3048	7.38155	3.71769e-11	1.18785e-10	14.8711	ACYP1
56267_at	1.04044	8.43009	7.82541	4.04367e-12	1.53874e-11	17.0538	KYAT3
4810_at	1.04033	7.15103	7.97607	1.89054e-12	7.64125e-12	17.8025	NHS
10804_at	1.04021	6.37893	3.23961	0.00159965	0.00212223	-2.1301	GJB6
22873_at	1.04019	6.88727	7.73762	6.28769e-12	2.30365e-11	16.6192	DZIP1
9870_at	1.04012	7.82683	9.25424	2.70148e-15	2.11533e-14	24.2635	AREL1
8425_at	-1.03991	8.84444	-9.42946	1.09053e-15	9.44142e-15	25.1593	LTBP4
81853_at	1.03986	9.84843	10.9678	3.73061e-19	1.00154e-17	33.0454	TMEM14B
5634_at	1.03984	9.3891	6.84755	5.09546e-10	1.35905e-09	12.3003	PRPS2
6729_at	1.03975	9.22215	8.79277	2.92282e-14	1.76091e-13	21.9131	SRP54
1602_at	1.03967	6.12319	6.58137	1.83198e-09	4.4904e-09	11.046	DACH1
26175_at	1.03946	8.71677	9.11366	5.58795e-15	4.01768e-14	23.546	TMEM251
11164_at	1.03934	7.26609	11.2741	7.65721e-20	2.63172e-18	34.6108	NUDT5
55003_at	1.03928	7.8831	9.08553	6.46187e-15	4.54863e-14	23.4025	PAK1IP1
3612_at	1.03915	8.42825	7.45903	2.53024e-11	8.33807e-11	15.2495	IMPA1
8195_at	1.03905	8.1983	11.7605	6.25666e-21	3.18718e-19	37.0868	MKKS
10923_at	1.03904	10.0806	9.52237	6.73796e-16	6.25943e-15	25.6349	SUB1
5097_at	-1.03881	6.4809	-12.3564	2.97103e-22	2.7663e-20	40.099	PCDH1
5431_at	1.03873	9.7592	9.45672	9.46898e-16	8.40029e-15	25.2988	POLR2B
59353_at	1.03865	7.65314	5.92739	3.89598e-08	8.10946e-08	8.05733	TMEM35A
7155_at	1.03841	9.75018	7.59833	1.26337e-11	4.37662e-11	15.9326	TOP2B
4741_at	1.03824	6.42643	4.19178	5.75691e-05	8.65756e-05	1.00265	NEFM
3166_at	-1.03823	7.07634	-11.0005	3.14978e-19	8.66042e-18	33.2127	HMX1
91947_at	1.03812	8.21391	6.44052	3.57806e-09	8.42061e-09	10.3905	ARRDC4
81622_at	-1.03789	6.96434	-9.59431	4.64002e-16	4.55038e-15	26.0033	UNC93B1
7033_at	-1.03786	7.84817	-3.37674	0.0010268	0.00138339	-1.71786	TFF3
7764_at	1.03772	8.72114	7.47282	2.36251e-11	7.82308e-11	15.3169	ZNF217
84514_at	-1.03757	7.7316	-7.82603	4.03097e-12	1.5342e-11	17.0569	GHDC
10979_at	1.0374	7.8734	7.14808	1.17669e-10	3.46164e-10	13.7389	FERMT2
340542_at	1.03724	7.38665	6.57073	1.92738e-09	4.70677e-09	10.9963	BEX5
8714_at	-1.0371	7.76751	-4.46538	2.00561e-05	3.1373e-05	2.01102	ABCC3
55667_at	1.03708	7.79188	8.39239	2.27725e-13	1.1133e-12	19.8881	DENND4C
254896_at	-1.03687	5.76055	-11.9355	2.55085e-21	1.55049e-19	37.9737	LOC254896
84216_at	1.0368	7.74754	9.30164	2.11395e-15	1.70682e-14	24.5057	TMEM117
9403_at	1.03674	10.2633	7.2129	8.55481e-11	2.56908e-10	14.0521	SELENOF
10427_at	1.03659	8.656	7.13264	1.26935e-10	3.71447e-10	13.6645	SEC24B
55276_at	1.03649	7.12548	10.083	3.67346e-17	5.17097e-16	28.509	PGM2
7552_at	1.03632	5.06157	9.46074	9.27355e-16	8.24825e-15	25.3194	ZNF711
6271_at	-1.03625	7.52734	-4.68576	8.33274e-06	1.34953e-05	2.85467	S100A1
10059_at	1.0359	8.36904	7.72087	6.83926e-12	2.48926e-11	16.5365	DNM1L
545_at	1.03589	7.84638	7.21416	8.50191e-11	2.55469e-10	14.0582	ATR
645687_at	-1.03586	6.71353	-9.1302	5.13019e-15	3.73178e-14	23.6303	LINC00520
12_at	-1.03537	8.72979	-4.48554	1.8527e-05	2.90765e-05	2.08707	SERPINA3
151306_at	-1.03449	7.13872	-6.55993	2.02929e-09	4.93858e-09	10.9458	GPBAR1
6782_at	1.03444	7.50733	8.75194	3.60586e-14	2.13167e-13	21.7058	HSPA13
84061_at	1.03357	9.36861	8.54811	1.02662e-13	5.44379e-13	20.6737	MAGT1
57149_at	1.03338	8.74209	10.65	1.93551e-18	4.02917e-17	31.418	LYRM1
7411_at	1.03334	9.85147	8.98902	1.06341e-14	7.10699e-14	22.9108	VBP1
137392_at	1.03326	8.08442	10.0812	3.70738e-17	5.19439e-16	28.4999	CIBAR1
64754_at	1.0327	8.16517	8.28592	3.92052e-13	1.81569e-12	19.3526	SMYD3
51108_at	1.03259	8.8876	11.742	6.88218e-21	3.44681e-19	36.9926	METTL9
8813_at	1.03257	10.0462	8.49887	1.32104e-13	6.81448e-13	20.4251	DPM1
10213_at	1.03256	9.93945	9.34218	1.71372e-15	1.41149e-14	24.713	PSMD14
1033_at	1.03231	7.19992	4.33636	3.31444e-05	5.08866e-05	1.52998	CDKN3
1209_at	-1.032	9.14337	-10.2388	1.63564e-17	2.53437e-16	29.3086	CLPTM1
11230_at	-1.03185	9.43009	-8.36487	2.62081e-13	1.26139e-12	19.7496	PRAF2
7398_at	1.03157	8.47734	8.76956	3.29361e-14	1.96466e-13	21.7952	USP1
2110_at	1.03119	5.67373	8.94233	1.3529e-14	8.78934e-14	22.6732	ETFDH
7038_at	-1.03089	6.00775	-12.9425	1.51774e-23	2.52759e-21	43.0382	TG
892_at	1.03075	9.61865	9.75755	1.98943e-16	2.18742e-15	26.8399	CCNC
79980_at	1.03057	5.68278	9.91933	8.59093e-17	1.06652e-15	27.6695	DSN1
79673_at	1.03049	7.106	10.3061	1.15314e-17	1.88365e-16	29.654	ZNF329
55789_at	1.03002	5.24151	6.66243	1.24322e-09	3.11748e-09	11.4258	DEPDC1B
4878_at	-1.03	7.03546	-12.4692	1.6739e-22	1.7986e-20	40.6661	NPPA
51085_at	-1.02975	6.8395	-11.5778	1.60086e-20	7.13734e-19	36.1581	MLXIPL
51083_at	-1.0297	7.23545	-3.57689	0.000525786	0.000726735	-1.09166	GAL
79956_at	1.02926	8.36753	7.4202	3.06878e-11	9.95421e-11	15.0597	ERMP1
138724_at	-1.02885	5.9078	-12.3978	2.40642e-22	2.41633e-20	40.3073	C9orf131
29979_at	1.0288	8.10872	9.40681	1.22625e-15	1.04879e-14	25.0435	UBQLN1
51186_at	1.0284	10.4244	8.56704	9.31693e-14	4.98428e-13	20.7694	TCEAL9
55041_at	1.02792	8.4899	10.3927	7.35634e-18	1.26841e-16	30.0983	PLEKHB2
25774_at	-1.02777	6.62096	-13.4546	1.15795e-24	3.18716e-22	45.5802	GSTT4
3550_at	1.02775	9.66589	7.95018	2.15494e-12	8.60464e-12	17.6735	IK
93185_at	-1.02707	8.2806	-8.62136	7.05159e-14	3.90075e-13	21.0442	IGSF8
57449_at	-1.02678	6.68744	-12.8792	2.08869e-23	3.42279e-21	42.7227	PLEKHG5
121601_at	1.0267	6.90948	4.97004	2.58928e-06	4.38954e-06	3.98162	ANO4
91298_at	1.02623	7.28036	9.99337	5.84894e-17	7.65557e-16	28.0494	C12orf29
6399_at	1.02617	8.03845	10.3446	9.44032e-18	1.57776e-16	29.8518	TRAPPC2
114_at	-1.02606	4.90914	-11.828	4.42615e-21	2.44381e-19	37.4289	ADCY8
51566_at	1.02594	7.6986	10.5737	2.87522e-18	5.66853e-17	31.0268	ARMCX3
5524_at	-1.02552	9.44193	-9.69513	2.75051e-16	2.88634e-15	26.5199	PTPA
10600_at	1.02534	8.25895	6.94276	3.21003e-10	8.83082e-10	12.7537	USP16
56254_at	1.02499	8.94958	8.00336	1.64674e-12	6.72886e-12	17.9385	RNF20
1105_at	1.02494	7.92731	7.10063	1.48508e-10	4.29848e-10	13.5103	CHD1
51319_at	1.02482	4.89766	19.4319	1.00198e-36	6.84149e-33	72.9211	RSRC1
51738_at	-1.02478	5.8896	-13.5753	6.33647e-25	1.96661e-22	46.1757	GHRL
175_at	1.0246	6.97645	8.62357	6.97224e-14	3.85998e-13	21.0554	AGA
5527_at	1.02415	8.49992	8.98231	1.10084e-14	7.33084e-14	22.8767	PPP2R5C
29948_at	-1.02361	6.8492	-11.5347	1.99803e-20	8.53981e-19	35.939	OSGIN1
4801_at	1.02357	6.77179	10.7642	1.07104e-18	2.4762e-17	32.0029	NFYB
541_at	1.02355	8.56543	6.81991	5.8245e-10	1.53907e-09	12.1692	ALDH7A1P1
6882_at	1.02349	8.02659	10.3768	7.98864e-18	1.35982e-16	30.0168	TAF11
965_at	1.02312	7.07291	5.64932	1.36874e-07	2.6706e-07	6.83309	CD58
8986_at	-1.02277	8.68854	-11.1198	1.69982e-19	5.15838e-18	33.8225	RPS6KA4
29882_at	-1.02276	8.20375	-10.5029	4.15172e-18	7.74535e-17	30.6637	ANAPC2
2923_at	1.02258	7.50069	10.0077	5.42912e-17	7.19807e-16	28.123	PDIA3
114908_at	1.02251	10.1845	7.02999	2.09824e-10	5.92016e-10	13.171	TMEM123
5931_at	1.02244	10.2011	6.80462	6.27125e-10	1.64895e-09	12.0967	RBBP7
79934_at	-1.02208	7.67379	-11.6676	1.00873e-20	4.79418e-19	36.6146	COQ8B
145788_at	1.02202	5.90324	9.65806	3.33375e-16	3.41785e-15	26.3299	C15orf65
5955_at	1.02168	9.39634	6.1762	1.23694e-08	2.72359e-08	9.17742	RCN2
93035_at	1.0215	6.87634	2.18463	0.0311212	0.0370956	-4.80721	PKHD1L1
22875_at	1.02148	6.64092	8.4757	1.48744e-13	7.58493e-13	20.3081	ENPP4
5111_at	1.0213	9.97772	5.79906	6.98208e-08	1.41297e-07	7.48857	PCNA
11118_at	1.02123	7.70835	8.40827	2.09978e-13	1.03295e-12	19.9681	BTN3A2
114932_at	1.02115	9.10441	7.22697	7.9821e-11	2.40945e-10	14.1202	MRFAP1L1
51426_at	1.0211	5.89628	10.4142	6.57844e-18	1.15469e-16	30.2087	POLK
100506844_at	1.02104	7.6195	10.7206	1.3426e-18	2.9709e-17	31.7795	GIHCG
55094_at	1.0209	6.23719	9.96262	6.86154e-17	8.78983e-16	27.8916	GPATCH1
57621_at	1.0208	6.74405	9.71548	2.47483e-16	2.64309e-15	26.6242	ZBTB2
2037_at	1.02051	8.10759	5.67964	1.19519e-07	2.35157e-07	6.96505	EPB41L2
5551_at	-1.02023	8.23405	-4.97941	2.48977e-06	4.22749e-06	4.01948	PRF1
55763_at	1.02018	8.89935	6.48833	2.85264e-09	6.81122e-09	10.6123	EXOC1
1207_at	1.02012	10.3127	10.7735	1.02045e-18	2.36994e-17	32.0507	CLNS1A
441058_at	-1.02008	4.8476	-11.7679	6.02389e-21	3.09257e-19	37.1243	LINC01667
7089_at	-1.0199	8.1313	-7.45957	2.52345e-11	8.31702e-11	15.2521	TLE2
404217_at	-1.01986	7.37823	-7.06336	1.78236e-10	5.0821e-10	13.3312	CTXN1
23396_at	-1.01956	9.06722	-11.5638	1.7204e-20	7.53582e-19	36.0869	PIP5K1C
114625_at	1.01937	6.39415	11.8963	3.11699e-21	1.84533e-19	37.7756	ERMAP
2633_at	1.0193	8.08897	4.33839	3.28857e-05	5.05047e-05	1.53747	GBP1
57181_at	1.01916	8.50233	7.88838	2.94406e-12	1.14585e-11	17.3663	SLC39A10
84947_at	1.01909	6.18611	9.4337	1.06681e-15	9.2635e-15	25.181	SERAC1
140467_at	-1.01881	7.66228	-11.7546	6.44864e-21	3.25355e-19	37.0569	ZNF358
5683_at	1.01858	9.09826	9.46357	9.13831e-16	8.1422e-15	25.3339	PSMA2
55145_at	1.01854	6.70037	8.32202	3.26146e-13	1.53829e-12	19.534	THAP1
55227_at	1.01823	8.47304	3.79764	0.00024399	0.000347148	-0.368546	LRRC1
8364_at	1.01817	12.7283	5.36899	4.71512e-07	8.64755e-07	5.63098	H4C3
84792_at	1.01808	9.36333	9.83633	1.32182e-16	1.54105e-15	27.2438	FAM220A
11311_at	1.01805	8.62087	7.39279	3.51606e-11	1.12765e-10	14.9259	VPS45
83957_at	-1.01796	5.48784	-12.7149	4.79195e-23	6.81654e-21	41.9021	FRMD8P1
84836_at	-1.01785	9.25985	-8.97566	1.1393e-14	7.55503e-14	22.8428	ABHD14B
51699_at	1.01752	10.0185	9.56544	5.38952e-16	5.17333e-15	25.8554	VPS29
7071_at	1.01738	9.14249	6.42415	3.866e-09	9.06597e-09	10.3148	KLF10
2824_at	1.01713	8.02	7.01922	2.21145e-10	6.225e-10	13.1194	GPM6B
57396_at	1.01707	7.34796	6.22552	9.82994e-09	2.18866e-08	9.402	CLK4
3032_at	1.01703	10.4784	7.61215	1.17907e-11	4.10262e-11	16.0005	HADHB
201562_at	1.0169	8.0895	11.0553	2.37257e-19	6.88382e-18	33.4929	HACD2
80318_at	1.0168	6.48494	8.90245	1.66167e-14	1.06003e-13	22.4703	GKAP1
80772_at	-1.0168	7.68317	-8.00529	1.63077e-12	6.66893e-12	17.9481	CPTP
84233_at	1.01664	9.17	10.3715	8.21087e-18	1.39231e-16	29.9897	TMEM126A
284454_at	-1.01662	8.60006	-5.83189	6.01723e-08	1.22717e-07	7.6335	MIR23AHG
57147_at	1.01631	6.77754	12.1363	9.12815e-22	6.81255e-20	38.9895	SCYL3
6643_at	1.01625	7.72227	9.65626	3.36506e-16	3.44133e-15	26.3207	SNX2
7385_at	1.01616	9.52112	7.01125	2.29927e-10	6.45625e-10	13.0812	UQCRC2
9949_at	1.01596	7.06449	10.0806	3.71904e-17	5.20717e-16	28.4968	AMMECR1
51118_at	1.01596	8.71699	8.89461	1.73019e-14	1.09964e-13	22.4304	UTP11
2773_at	1.01573	8.41593	10.2564	1.49293e-17	2.34153e-16	29.3988	GNAI3
84064_at	1.01572	8.87952	9.76959	1.86901e-16	2.06834e-15	26.9016	HDHD2
9749_at	1.01572	6.89982	8.67158	5.4493e-14	3.08693e-13	21.2985	PHACTR2
10081_at	1.01562	7.63808	11.667	1.01151e-20	4.79624e-19	36.6119	PDCD7
8492_at	1.0154	6.18689	5.96009	3.35461e-08	7.03696e-08	8.20328	PRSS12
5538_at	1.01532	10.2611	8.7302	4.0324e-14	2.35327e-13	21.5955	PPT1
7913_at	1.01517	10.3499	7.21401	8.50836e-11	2.55625e-10	14.0574	DEK
28951_at	1.01484	8.23228	5.22352	8.84538e-07	1.5783e-06	5.02087	TRIB2
6491_at	1.01402	7.01094	9.07444	6.84248e-15	4.78856e-14	23.346	STIL
1466_at	1.01379	9.55878	3.96048	0.000135857	0.000197649	0.185842	CSRP2
22868_at	1.01377	7.18583	9.20908	3.4123e-15	2.61201e-14	24.0329	FASTKD2
57555_at	-1.01335	7.73288	-14.3651	1.27695e-26	8.36175e-24	50.0307	NLGN2
54955_at	1.0133	6.54171	11.2995	6.71698e-20	2.36004e-18	34.7404	C1orf109
1479_at	1.01314	7.38741	9.08459	6.49313e-15	4.56749e-14	23.3978	CSTF3
79811_at	1.0128	9.1595	6.46937	3.12104e-09	7.4175e-09	10.5243	SLTM
23314_at	1.01251	6.24672	10.0757	3.81427e-17	5.31506e-16	28.4718	SATB2
5162_at	1.01249	9.50991	9.92993	8.13078e-17	1.01928e-15	27.7239	PDHB
80135_at	1.01238	9.02656	9.017	9.20432e-15	6.26383e-14	23.0533	RPF1
83657_at	1.01233	6.9375	5.708	1.05244e-07	2.08553e-07	7.08888	DYNLRB2
9147_at	1.01223	7.43081	7.64768	9.87044e-12	3.48416e-11	16.1754	NEMF
5763_at	-1.01189	8.83297	-8.04624	1.32535e-12	5.50234e-12	18.1523	PTMS
374920_at	-1.01162	6.89382	-11.8718	3.53553e-21	2.02862e-19	37.651	ZSWIM9
51138_at	1.01159	9.41024	8.05999	1.23614e-12	5.16336e-12	18.221	COPS4
50862_at	1.01138	7.76495	9.64717	3.52748e-16	3.58417e-15	26.2741	RNF141
92799_at	-1.01134	7.77122	-9.96271	6.85846e-17	8.78983e-16	27.8921	SHKBP1
3675_at	-1.01097	7.57612	-5.35679	4.97241e-07	9.09905e-07	5.57942	ITGA3
7752_at	1.01091	6.71816	14.7653	1.81179e-27	1.91137e-24	51.9576	ZNF200
51193_at	1.01087	6.2273	12.197	6.69622e-22	5.37903e-20	39.2958	ZNF639
22950_at	1.01062	8.1257	9.63059	3.84425e-16	3.86387e-15	26.1892	SLC4A1AP
9778_at	1.01057	6.72396	7.83037	3.94395e-12	1.50331e-11	17.0784	KIAA0232
4494_at	-1.01045	11.0631	-3.25788	0.001509	0.00200547	-2.07598	MT1F
25901_at	1.01032	8.02262	9.56963	5.27372e-16	5.07884e-15	25.8769	CCDC28A
147923_at	1.01024	6.85742	12.2789	4.40813e-22	3.79395e-20	39.709	ZNF420
8634_at	1.00975	8.28942	7.49101	2.15799e-11	7.19235e-11	15.406	RTCA
54931_at	1.00932	8.12108	9.46424	9.10678e-16	8.12117e-15	25.3373	TRMT10C
23150_at	1.00926	7.48517	5.85351	5.45495e-08	1.11683e-07	7.72913	FRMD4B
23421_at	1.00909	8.30802	7.58674	1.33873e-11	4.61272e-11	15.8756	ITGB3BP
8550_at	1.00824	6.73262	11.1134	1.75663e-19	5.31503e-18	33.79	MAPKAPK5
23647_at	-1.0082	9.64383	-13.3189	2.27959e-24	5.49355e-22	44.9111	ARFIP2
27235_at	1.00819	7.99431	11.7202	7.69575e-21	3.80772e-19	36.8821	COQ2
9525_at	1.00818	8.84709	8.60425	7.69846e-14	4.20408e-13	20.9576	VPS4B
4430_at	1.0081	7.60302	7.45695	2.5566e-11	8.4195e-11	15.2393	MYO1B
2332_at	1.00769	8.64418	8.22071	5.46483e-13	2.45378e-12	19.0253	FMR1
53407_at	1.00768	11.0721	4.97189	2.56928e-06	4.35672e-06	3.98911	STX18
6947_at	-1.00768	7.50408	-2.21367	0.028996	0.0346228	-4.74594	TCN1
57820_at	1.00737	8.9805	8.51415	1.22166e-13	6.36107e-13	20.5022	CCNB1IP1
80321_at	1.00716	6.81214	7.45129	2.62956e-11	8.63896e-11	15.2116	CEP70
49855_at	1.00707	6.43721	10.6495	1.94116e-18	4.03682e-17	31.4151	SCAPER
498_at	1.00679	11.777	7.25664	6.89589e-11	2.10515e-10	14.2639	ATP5F1A
2810_at	-1.00673	10.7309	-4.46192	2.03298e-05	3.1789e-05	1.99803	SFN
25913_at	1.00665	7.44865	8.63632	6.53051e-14	3.64102e-13	21.1199	POT1
122786_at	1.00664	8.26239	7.01221	2.2885e-10	6.43129e-10	13.0858	FRMD6
56949_at	-1.00646	6.14426	-8.01772	1.53136e-12	6.29632e-12	18.01	XAB2
6742_at	1.00638	10.0848	8.76213	3.42184e-14	2.03286e-13	21.7575	SSBP1
11183_at	1.00615	6.81656	6.76327	7.65621e-10	1.98193e-09	11.901	MAP4K5
9767_at	1.00614	7.27899	9.46268	9.18087e-16	8.17301e-15	25.3293	JADE3
55201_at	-1.00602	8.05772	-8.63882	6.44724e-14	3.5979e-13	21.1326	MAP1S
29850_at	-1.00599	5.48535	-12.0276	1.59141e-21	1.05156e-19	38.4401	TRPM5
56180_at	1.00563	6.95594	10.3456	9.39408e-18	1.57213e-16	29.8566	MOSPD1
221443_at	1.00549	6.99656	10.8858	5.70279e-19	1.4404e-17	32.6259	OARD1
124930_at	-1.00528	7.85826	-9.69963	2.68697e-16	2.82836e-15	26.543	ANKRD13B
389119_at	-1.00469	7.1552	-9.5163	6.95313e-16	6.43306e-15	25.6038	INKA1
23400_at	-1.00468	7.58122	-8.12969	8.67967e-13	3.7391e-12	18.5693	ATP13A2
25821_at	1.00377	6.95616	9.73028	2.2919e-16	2.46184e-15	26.7001	MTO1
130814_at	1.00357	8.67848	7.65568	9.48269e-12	3.35771e-11	16.2149	SLC66A3
27240_at	-1.00347	6.44881	-10.7988	8.94982e-19	2.1194e-17	32.1804	SIT1
26049_at	1.00239	7.02017	4.61987	1.08634e-05	1.73944e-05	2.59962	FAM169A
100652772_at	1.00231	6.4583	9.08575	6.45439e-15	4.54492e-14	23.4037	NNT-AS1
144165_at	1.00222	8.40391	8.4319	1.8609e-13	9.28817e-13	20.0872	PRICKLE1
9296_at	-1.00202	10.211	-7.84322	3.69663e-12	1.41695e-11	17.1421	ATP6V1F
7743_at	1.00185	8.36722	10.2569	1.4885e-17	2.34001e-16	29.4017	ZNF189
10001_at	1.00175	6.89232	8.63189	6.68098e-14	3.71178e-13	21.0975	MED6
51776_at	1.00175	8.034	10.1703	2.33444e-17	3.46512e-16	28.957	MAP3K20
92369_at	-1.00174	5.96311	-10.3709	8.23622e-18	1.39546e-16	29.9866	SPSB4
53827_at	-1.00159	8.53035	-6.05394	2.17929e-08	4.66318e-08	8.62425	FXYD5
115752_at	1.00137	8.01856	8.00827	1.60638e-12	6.57577e-12	17.9629	DIS3L
57658_at	-1.00107	8.46875	-12.0679	1.29517e-21	9.08568e-20	38.6437	CALCOCO1
7351_at	-1.00097	10.8318	-7.41116	3.20969e-11	1.03686e-10	15.0156	UCP2
23766_at	-1.00094	4.77501	-12.0477	1.43606e-21	9.74048e-20	38.5416	GABARAPL3
9044_at	1.00065	7.78244	5.1241	1.35258e-06	2.3622e-06	4.60956	BTAF1
100289635_at	1.00021	7.63711	8.65236	6.01446e-14	3.37627e-13	21.2011	ZNF605
2907_at	-1.00014	9.17545	-9.27288	2.45318e-15	1.94696e-14	24.3587	GRINA
64216_at	1.00011	8.21883	8.6674	5.56762e-14	3.14613e-13	21.2773	TFB2M

## Sheet: DvC_PEsamples
	logFC (Control/Disease)	AveExpr	t	P.Value	adj.P.Val	B	gene_symbol
2354_at	-3.35192	8.21675	-7.85838	3.45729e-10	2.52835e-09	13.0369	FOSB
2353_at	-3.12011	9.03919	-7.219	3.28155e-09	1.60466e-08	10.8153	FOS
3726_at	-2.47535	8.94965	-10.7413	2.13253e-14	1.89103e-12	22.6094	JUNB
1522_at	2.34427	8.53091	17.3005	2.43734e-22	4.99266e-18	40.4636	CTSZ
AFFX-HUMRGE/M10098_5_at	2.24038	11.5386	8.87046	1.04134e-11	1.63831e-10	16.4973	NA
10403_at	2.2081	6.96456	8.70609	1.82775e-11	2.56261e-10	15.9414	NDC80
2052_at	-2.2062	9.67627	-11.4883	2.02963e-15	3.88571e-13	24.9265	EPHX1
79801_at	2.18177	5.79559	8.89451	9.59249e-12	1.53991e-10	16.5785	SHCBP1
10926_at	2.16921	7.70316	10.1011	1.69303e-13	8.25714e-12	20.5656	DBF4
7153_at	2.15981	8.65503	7.13743	4.37876e-09	2.04269e-08	10.5308	TOP2A
132203_at	2.15451	5.51201	6.95982	8.21066e-09	3.47422e-08	9.91086	SNTN
5125_at	2.13406	8.9324	8.38624	5.50265e-11	6.02761e-10	14.8524	PCSK5
9126_at	2.12776	6.689	13.6831	3.06585e-18	4.83084e-15	31.3002	SMC3
54443_at	2.11379	6.49921	8.73545	1.65271e-11	2.36908e-10	16.0409	ANLN
11197_at	2.1059	6.73599	4.92717	1.02005e-05	1.94171e-05	2.92317	WIF1
7538_at	-2.10266	10.1271	-7.42676	1.57587e-09	8.70554e-09	11.5392	ZFP36
83540_at	2.09882	6.74138	9.28195	2.57753e-12	5.78721e-11	17.8768	NUF2
3832_at	2.07836	6.51227	8.00219	2.09107e-10	1.6957e-09	13.5335	KIF11
23234_at	2.06031	7.76606	10.3964	6.46898e-14	4.26079e-12	21.515	DNAJC9
4001_at	2.02386	8.38048	10.9129	1.23431e-14	1.34487e-12	23.1484	LMNB1
8564_at	2.02145	8.76237	5.34357	2.4405e-06	5.23469e-06	4.31752	KMO
23770_at	-2.01683	7.15684	-10.9164	1.22058e-14	1.34152e-12	23.1594	FKBP8
155465_at	2.01291	8.24189	5.52367	1.30493e-06	2.96772e-06	4.92963	AGR3
9787_at	2.00956	7.16845	7.18668	3.67881e-09	1.77393e-08	10.7026	DLGAP5
727897_at	-2.00481	7.39273	-5.17497	4.36881e-06	8.89657e-06	3.74911	MUC5B
401190_at	2.00159	5.20388	8.06749	1.66508e-10	1.419e-09	13.7585	RGS7BP
9383_at	1.99895	7.39846	7.98961	2.18498e-10	1.75863e-09	13.4901	TSIX
9592_at	-1.96732	11.3723	-10.8518	1.49915e-14	1.512e-12	22.9568	IER2
51473_at	1.96334	7.90531	7.90127	2.97538e-10	2.25231e-09	13.1851	DCDC2
AFFX-HUMRGE/M10098_M_at	1.95557	11.0975	8.44462	4.49686e-11	5.19535e-10	15.0519	NA
983_at	1.90898	8.29786	9.72637	5.82613e-13	1.97587e-11	19.3456	CDK1
2146_at	1.90518	7.37578	8.84641	1.13046e-11	1.75092e-10	16.4162	EZH2
201283_at	1.90027	5.38814	9.63631	7.86064e-13	2.43596e-11	19.0498	AMZ2P1
9493_at	1.88523	5.63955	8.01764	1.98129e-10	1.63013e-09	13.5868	KIF23
55872_at	1.88044	7.63348	6.97262	7.84686e-09	3.34377e-08	9.95554	PBK
85457_at	1.86232	7.7903	9.3644	1.95279e-12	4.72788e-11	18.151	CIPC
29982_at	1.85858	6.31243	9.10445	4.69699e-12	9.05963e-11	17.284	NRBF2
203427_at	1.85727	5.7817	10.1235	1.57317e-13	7.80047e-12	20.6381	SLC25A43
55165_at	1.8551	7.0412	8.19941	1.05191e-10	1.00081e-09	14.2123	CEP55
25975_at	1.85302	8.83361	9.09537	4.8438e-12	9.24701e-11	17.2536	EGFL6
114876_at	1.84898	8.50636	10.7894	1.82858e-14	1.71035e-12	22.761	OSBPL1A
83690_at	1.84431	8.43735	7.80942	4.10412e-10	2.88797e-09	12.8675	CRISPLD1
2346_at	1.84338	6.79652	8.08819	1.54918e-10	1.34464e-09	13.8298	FOLH1
79184_at	1.83904	7.2212	10.7914	1.81676e-14	1.71035e-12	22.7674	BRCC3
57103_at	1.83859	6.82994	10.8921	1.31861e-14	1.40408e-12	23.0833	TIGAR
64151_at	1.83739	6.73336	8.0792	1.59847e-10	1.37924e-09	13.7989	NCAPG
29070_at	1.83521	6.75682	7.88595	3.13924e-10	2.34345e-09	13.1322	CCDC113
10125_at	1.83323	6.9952	7.14986	4.19029e-09	1.97365e-08	10.5742	RASGRP1
10562_at	1.83159	6.5918	3.41569	0.0012984	0.00179682	-1.73111	OLFM4
92747_at	-1.8263	6.19685	-3.78859	0.000420079	0.00061675	-0.661544	BPIFB1
4316_at	1.81673	11.5778	3.82673	0.000373188	0.000552061	-0.548709	MMP7
51203_at	1.81417	8.0541	8.20854	1.01908e-10	9.77745e-10	14.2436	NUSAP1
2149_at	1.80912	6.89609	6.311	8.17934e-08	2.53128e-07	7.64717	F2R
347_at	-1.8045	8.59826	-6.98624	7.47725e-09	3.21503e-08	10.0031	APOD
79959_at	1.79932	5.93993	11.461	2.20927e-15	4.08801e-13	24.843	CEP76
64149_at	1.79501	6.12869	11.6201	1.35045e-15	2.76625e-13	25.3275	C17orf75
55329_at	1.78931	6.38132	8.60576	2.58004e-11	3.36621e-10	15.6008	MNS1
1059_at	-1.7878	7.97028	-9.14515	4.09191e-12	8.09843e-11	17.4202	CENPB
57552_at	1.7829	6.00321	6.59496	2.99161e-08	1.05184e-07	8.63692	NCEH1
126393_at	-1.78183	6.88439	-9.45808	1.42587e-12	3.72953e-11	18.4616	HSPB6
56992_at	1.7713	6.4329	7.60917	8.28998e-10	5.11636e-09	12.1733	KIF15
53340_at	1.77106	7.49852	8.24765	8.89623e-11	8.78218e-10	14.3778	SPA17
121457_at	1.76753	6.13343	11.9684	4.64964e-16	1.43286e-13	26.3761	IKBIP
2888_at	1.76545	5.49568	7.30822	2.39433e-09	1.23199e-08	11.1263	GRB14
54841_at	1.76301	7.11477	9.82508	4.20028e-13	1.56719e-11	19.6686	BIVM
5534_at	1.76013	6.82471	13.8012	2.19897e-18	4.83084e-15	31.625	PPP3R1
84078_at	1.75911	6.19353	11.0954	6.93095e-15	9.21906e-13	23.7171	KBTBD7
56547_at	1.7586	10.2653	3.41077	0.0013174	0.001822	-1.74479	MMP26
29889_at	1.75167	7.09619	8.30617	7.26156e-11	7.48218e-10	14.5784	GNL2
891_at	1.75015	7.83736	7.23051	3.1507e-09	1.55105e-08	10.8555	CCNB1
23136_at	1.74985	6.49002	9.41006	1.67511e-12	4.24094e-11	18.3025	EPB41L3
109864269_at	1.74836	7.21646	8.00149	2.09618e-10	1.69918e-09	13.5311	MIR302CHG
84455_at	1.74786	6.50836	10.5745	3.64029e-14	2.8461e-12	22.0821	EFCAB7
5352_at	1.74685	7.48737	9.97731	2.54161e-13	1.09145e-11	20.1646	PLOD2
100505967_at	1.74501	6.05718	4.48701	4.46849e-05	7.58158e-05	1.49053	LINC00645
80006_at	1.74162	5.39458	8.3321	6.63731e-11	6.99736e-10	14.6672	TRAPPC13
51157_at	-1.73987	9.55494	-8.00131	2.09752e-10	1.69959e-09	13.5305	ZNF580
11234_at	1.73964	6.50341	9.24289	2.94053e-12	6.33373e-11	17.7466	HPS5
5589_at	-1.73878	10.1286	-10.7912	1.8182e-14	1.71035e-12	22.7666	PRKCSH
7272_at	1.73863	6.3988	7.66536	6.80409e-10	4.37323e-09	12.3683	TTK
10112_at	1.7349	8.6736	5.90134	3.47412e-07	9.09792e-07	6.22639	KIF20A
55120_at	1.72526	8.87204	9.00756	6.52667e-12	1.15451e-10	16.9589	FANCL
8815_at	-1.725	11.2263	-11.1558	5.73079e-15	8.01359e-13	23.9044	BANF1
2162_at	1.7191	9.53506	6.98649	7.47069e-09	3.21356e-08	10.004	F13A1
122553_at	1.7188	7.05243	7.93027	2.68845e-10	2.08126e-09	13.2853	TRAPPC6B
6016_at	1.71294	6.73014	11.8603	6.46409e-16	1.78933e-13	26.0522	RIT1
9397_at	1.71192	6.83231	9.92476	3.02191e-13	1.21612e-11	19.9937	NMT2
81555_at	1.71167	8.18803	10.7854	1.85206e-14	1.71807e-12	22.7484	YIPF5
55153_at	1.70887	8.17305	12.1876	2.39635e-16	8.92488e-14	27.0276	SDAD1
7033_at	-1.70853	8.09044	-4.59386	3.13414e-05	5.46754e-05	1.8337	TFF3
730102_at	1.70534	6.05361	7.93974	2.60085e-10	2.02956e-09	13.318	CRYZL2P
11179_at	1.70368	6.3629	12.5404	8.35323e-17	4.50283e-14	28.0625	ZNF277
64431_at	1.70364	7.21162	8.9028	9.32518e-12	1.50739e-10	16.6064	ACTR6
1012_at	1.69867	7.19823	5.6593	8.12487e-07	1.93771e-06	5.39349	CDH13
57678_at	1.69667	6.37824	15.1919	4.93748e-20	3.37131e-16	35.3253	GPAM
6674_at	1.69291	5.68804	6.92242	9.37372e-09	3.88372e-08	9.78026	SPAG1
493869_at	1.6924	8.76731	10.0999	1.6996e-13	8.2695e-12	20.5618	GPX8
51809_at	1.69163	8.86894	7.53466	1.07747e-09	6.36964e-09	11.9144	GALNT7
2635_at	1.68953	8.24137	6.59507	2.9904e-08	1.0516e-07	8.63732	GBP3
55643_at	-1.68803	8.365	-10.3916	6.56944e-14	4.2893e-12	21.4998	BTBD2
6241_at	1.68739	9.25698	6.4291	5.38434e-08	1.74929e-07	8.05846	RRM2
4675_at	1.68565	8.30334	8.46506	4.19029e-11	4.93014e-10	15.1217	NAP1L3
3099_at	1.68514	7.04255	7.85186	3.5371e-10	2.56929e-09	13.0143	HK2
7184_at	1.68121	9.48463	6.64972	2.46385e-08	8.90586e-08	8.82804	HSP90B1
26145_at	-1.67918	7.79791	-11.1838	5.24917e-15	7.51916e-13	23.9909	IRF2BP1
55783_at	1.67814	7.72978	9.55589	1.02793e-12	2.93595e-11	18.7848	CMTR2
8836_at	1.67808	8.05563	9.09259	4.88972e-12	9.30001e-11	17.2442	GGH
92304_at	-1.67739	7.16367	-6.25858	9.84629e-08	2.98007e-07	7.46478	SCGB3A1
10283_at	1.67701	7.48617	12.654	5.96879e-17	3.49327e-14	28.3923	CWC27
10464_at	1.6756	7.10901	8.44476	4.49466e-11	5.19535e-10	15.0524	PIBF1
115106_at	1.67368	8.25495	9.54958	1.04982e-12	2.97023e-11	18.764	HAUS1
92154_at	-1.67334	6.35039	-11.5527	1.66263e-15	3.27475e-13	25.1228	MTSS2
93663_at	1.67079	7.46526	11.7806	8.24681e-16	1.96427e-13	25.8127	ARHGAP18
85403_at	1.67044	6.71881	9.038	5.8851e-12	1.06682e-10	17.0612	EAF1
9801_at	1.66801	6.39285	11.6565	1.20718e-15	2.57581e-13	25.4378	MRPL19
58485_at	-1.66621	9.73738	-8.06428	1.6838e-10	1.43175e-09	13.7475	TRAPPC1
7529_at	1.66337	10.606	9.5072	1.20964e-12	3.26029e-11	18.6241	YWHAB
23594_at	1.66239	8.34341	8.1936	1.07338e-10	1.01464e-09	14.1923	ORC6
5348_at	-1.65985	8.15452	-4.85816	1.28927e-05	2.40632e-05	2.69545	FXYD1
23398_at	1.6591	7.22253	7.12283	4.61071e-09	2.1338e-08	10.4799	PPWD1
9015_at	1.6579	5.32974	9.30495	2.38531e-12	5.48379e-11	17.9534	TAF1A
64854_at	1.65777	6.51074	11.082	7.22971e-15	9.49316e-13	23.6755	USP46
1844_at	-1.65427	8.44653	-5.4998	1.41815e-06	3.20068e-06	4.84823	DUSP2
10196_at	1.65237	6.73915	9.08492	5.01854e-12	9.48337e-11	17.2185	PRMT3
6522_at	-1.64876	7.97174	-12.2049	2.27472e-16	8.62876e-14	27.0787	SLC4A2
23075_at	1.64685	6.44532	7.64984	7.18549e-10	4.57116e-09	12.3144	SWAP70
2271_at	1.64273	7.25594	9.86003	3.74183e-13	1.4194e-11	19.7828	FH
9451_at	1.6422	8.23432	8.11417	1.41512e-10	1.24838e-09	13.9192	EIF2AK3
151246_at	1.64107	6.95979	9.09844	4.79363e-12	9.1769e-11	17.2638	SGO2
11147_at	-1.64087	7.5539	-7.99031	2.17962e-10	1.75569e-09	13.4926	HHLA3
8910_at	1.64055	7.68973	8.25258	8.74533e-11	8.67083e-10	14.3947	SGCE
972_at	-1.63886	9.70638	-8.56423	2.97648e-11	3.76592e-10	15.4596	CD74
3357_at	1.63799	7.85497	5.63728	8.77566e-07	2.07197e-06	5.31802	HTR2B
55591_at	1.63258	7.14728	8.47268	4.08153e-11	4.82715e-10	15.1476	VEZT
28998_at	1.63223	8.28338	8.37063	5.8082e-11	6.29498e-10	14.7991	MRPL13
81876_at	-1.63201	9.13626	-7.51415	1.15819e-09	6.76099e-09	11.8431	RAB1B
89887_at	-1.6316	6.55637	-8.64263	2.27275e-11	3.05079e-10	15.7261	ZNF628
5366_at	1.63085	7.3644	6.1779	1.30969e-07	3.82653e-07	7.18436	PMAIP1
7368_at	1.63035	6.81386	9.04072	5.83095e-12	1.05888e-10	17.0703	UGT8
10987_at	1.63001	9.47916	9.76239	5.16968e-13	1.8298e-11	19.4636	COPS5
6731_at	1.62992	8.33821	10.5893	3.47095e-14	2.748e-12	22.1291	SRP72
10769_at	1.6296	8.21831	7.07001	5.55836e-09	2.50401e-08	10.2955	PLK2
26258_at	1.62893	7.55031	9.89324	3.35305e-13	1.3033e-11	19.8911	BLOC1S6
4925_at	1.62784	7.43456	8.7765	1.43587e-11	2.11668e-10	16.1799	NUCB2
129531_at	1.62727	8.11781	8.46343	4.21399e-11	4.94951e-10	15.1161	MITD1
1675_at	-1.62667	7.20848	-4.65627	2.54449e-05	4.50215e-05	2.03561	CFD
1407_at	1.62572	7.82326	7.43656	1.52237e-09	8.46707e-09	11.5732	CRY1
55015_at	1.62462	7.49201	7.03032	6.39668e-09	2.81276e-08	10.157	PRPF39
3839_at	1.62339	7.65864	10.1717	1.34358e-13	6.93247e-12	20.7938	KPNA3
2878_at	-1.62315	8.78478	-4.06164	0.000178055	0.000275017	0.159101	GPX3
51449_at	1.62253	7.73134	7.78335	4.49686e-10	3.11195e-09	12.7772	PCYOX1
10438_at	1.62045	5.6317	6.96764	7.98639e-09	3.39687e-08	9.93816	C1D
9055_at	1.62024	8.31371	6.63956	2.55418e-08	9.19341e-08	8.79259	PRC1
6649_at	-1.6184	7.10629	-7.9905	2.17816e-10	1.75521e-09	13.4932	SOD3
8458_at	1.61807	6.32837	8.13555	1.3136e-10	1.18589e-09	13.9928	TTF2
2643_at	1.61805	6.3553	6.72511	1.88611e-08	7.05279e-08	9.09124	GCH1
91687_at	1.61696	5.36985	13.6479	3.38604e-18	4.95427e-15	31.203	CENPL
93594_at	1.61518	5.8743	12.816	3.70755e-17	2.58623e-14	28.8593	TBC1D31
126231_at	1.61429	7.44703	9.75792	5.24683e-13	1.84034e-11	19.449	ZNF573
114801_at	1.6142	9.44577	8.28922	7.7012e-11	7.82025e-10	14.5203	TMEM200A
4256_at	1.6138	11.3798	5.96841	2.74322e-07	7.38108e-07	6.4582	MGP
64105_at	1.61356	6.71545	6.56246	3.35679e-08	1.15934e-07	8.52352	CENPK
64135_at	1.6135	7.6575	9.70051	6.34863e-13	2.09306e-11	19.2607	IFIH1
6813_at	-1.61282	7.87364	-9.50795	1.20661e-12	3.26029e-11	18.6266	STXBP2
10210_at	1.6109	7.54828	8.57119	2.90599e-11	3.68975e-10	15.4833	TOPORS
2202_at	1.60956	7.70759	5.98148	2.61981e-07	7.08959e-07	6.50339	EFEMP1
84298_at	1.60799	6.90128	10.7896	1.82721e-14	1.71035e-12	22.7617	LLPH
4436_at	1.60735	7.56167	7.98868	2.19212e-10	1.76299e-09	13.4869	MSH2
54069_at	1.60662	7.77325	9.56075	1.01135e-12	2.90148e-11	18.8009	MIS18A
23333_at	1.60533	8.73682	8.05524	1.73773e-10	1.46605e-09	13.7164	DPY19L1
5965_at	1.60523	7.37888	9.66061	7.2497e-13	2.31674e-11	19.1297	RECQL
59277_at	1.60493	6.23715	5.50226	1.40606e-06	3.17795e-06	4.8566	NTN4
8395_at	1.60406	8.60905	8.43541	4.64221e-11	5.3005e-10	15.0205	PIP5K1B
5917_at	1.60308	9.978	8.61608	2.49e-11	3.28007e-10	15.6359	RARS1
7341_at	1.60307	6.55316	8.01526	1.99785e-10	1.64055e-09	13.5786	SUMO1
90865_at	1.60246	7.12837	7.61233	8.19815e-10	5.07804e-09	12.1843	IL33
285203_at	1.60192	6.22981	7.76401	4.81241e-10	3.29911e-09	12.7103	EOGT
79624_at	1.60156	9.25839	7.74211	5.19676e-10	3.49132e-09	12.6344	ARMT1
100499177_at	1.60123	8.41257	6.55051	3.50199e-08	1.2032e-07	8.48183	THAP9-AS1
105373159_at	-1.60089	7.41938	-12.5107	9.12155e-17	4.55722e-14	27.9761	LOC105373159
8161_at	1.60011	6.758	10.2399	1.07574e-13	6.03709e-12	21.0132	COIL
7485_at	1.59824	8.8474	8.2673	8.30973e-11	8.33577e-10	14.4452	GET1
178_at	1.59629	8.3204	8.03967	1.83469e-10	1.52896e-09	13.6627	AGL
669_at	1.5936	5.68791	8.07752	1.60787e-10	1.38513e-09	13.7931	BPGM
9659_at	1.59291	5.34365	9.00335	6.62071e-12	1.16711e-10	16.9448	PDE4DIP
84930_at	1.59114	5.53731	9.06928	5.29206e-12	9.88115e-11	17.1661	MASTL
8743_at	1.59025	8.39516	4.40006	5.95152e-05	9.90985e-05	1.21367	TNFSF10
3164_at	-1.58354	8.10247	-5.39726	2.02583e-06	4.42447e-06	4.4995	NR4A1
1363_at	1.58335	7.06325	7.73378	5.35097e-10	3.57499e-09	12.6055	CPE
1062_at	1.58329	6.56029	7.71601	5.69531e-10	3.75968e-09	12.5439	CENPE
54505_at	1.58217	8.27797	7.06751	5.60772e-09	2.52126e-08	10.2868	DHX29
5321_at	1.58192	7.39036	7.55318	1.00948e-09	6.02862e-09	11.9788	PLA2G4A
129401_at	1.58115	7.45929	8.5127	3.55502e-11	4.31659e-10	15.2841	NUP35
8520_at	1.58039	8.75509	7.82703	3.85857e-10	2.75206e-09	12.9284	HAT1
2009_at	1.57778	6.51366	10.2354	1.09156e-13	6.05952e-12	20.9988	EML1
216_at	1.57552	10.0007	5.34437	2.43373e-06	5.22126e-06	4.32023	ALDH1A1
84263_at	1.57285	6.79719	8.72735	1.69923e-11	2.42055e-10	16.0135	HSDL2
171424_at	1.57185	7.38746	6.84712	1.22399e-08	4.8711e-08	9.5173	SPA17P1
29079_at	1.57161	7.50927	10.4226	5.94329e-14	4.05808e-12	21.5986	MED4
112942_at	1.57143	8.04483	8.03102	1.89094e-10	1.56945e-09	13.6329	CFAP36
91351_at	1.57019	7.41646	9.37862	1.86165e-12	4.56695e-11	18.1982	DDX60L
51441_at	1.56978	9.62382	9.30435	2.3901e-12	5.48546e-11	17.9514	YTHDF2
10569_at	1.56974	7.04753	9.29885	2.43481e-12	5.56637e-11	17.9331	SLU7
81034_at	1.568	7.59113	7.89633	3.02732e-10	2.28237e-09	13.168	SLC25A32
200728_at	1.56594	6.47839	9.96344	2.66032e-13	1.12591e-11	20.1195	TMEM17
7571_at	1.56553	6.02883	7.72901	5.44122e-10	3.62229e-09	12.589	ZNF23
84142_at	1.56533	6.43508	10.9593	1.0656e-14	1.21489e-12	23.2933	ABRAXAS1
55631_at	1.56414	8.21534	8.02686	1.91859e-10	1.58661e-09	13.6186	LRRC40
1489_at	-1.56384	7.3973	-9.73942	5.57894e-13	1.91422e-11	19.3884	CTF1
390_at	1.56305	9.79207	5.46027	1.62738e-06	3.62774e-06	4.71362	RND3
149371_at	1.56201	6.76822	8.40551	5.14788e-11	5.74655e-10	14.9183	EXOC8
100507043_at	1.56134	8.66784	5.84085	4.29772e-07	1.09919e-06	6.0177	TUNAR
257218_at	1.56128	7.00537	7.15788	4.07309e-09	1.92731e-08	10.6022	SHPRH
56849_at	1.55976	9.30926	8.85793	1.08686e-11	1.69302e-10	16.4551	TCEAL7
23029_at	1.5596	8.06623	10.9017	1.2791e-14	1.37901e-12	23.1133	RBM34
3148_at	1.55914	10.8223	7.02604	6.49454e-09	2.85053e-08	10.142	HMGB2
1368_at	1.55851	8.81644	4.59835	3.08753e-05	5.3925e-05	1.84821	CPM
23190_at	1.55703	8.47081	8.07383	1.62865e-10	1.40056e-09	13.7804	UBXN4
85313_at	1.55694	7.21007	6.44893	5.01903e-08	1.64627e-07	8.1276	PPIL4
1734_at	1.55689	8.22258	9.06061	5.45018e-12	1.00669e-10	17.137	DIO2
9582_at	1.55649	7.532	5.47017	1.57231e-06	3.51491e-06	4.74729	APOBEC3B
133690_at	1.55647	6.9194	5.30192	2.8191e-06	5.968e-06	4.17666	CAPSL
3646_at	1.55567	11.7531	8.94586	8.05193e-12	1.35103e-10	16.7514	EIF3E
8175_at	-1.55499	8.59557	-6.5956	2.98474e-08	1.04979e-07	8.63918	SF3A2
374618_at	1.55472	4.79726	11.8116	7.50073e-16	1.89031e-13	25.9059	TEX9
25934_at	1.55359	8.31843	7.31292	2.35496e-09	1.21376e-08	11.1427	NIPSNAP3A
22976_at	1.55325	7.79349	9.93933	2.88025e-13	1.1871e-11	20.0411	PAXIP1
1499_at	1.55239	8.96112	8.43983	4.57185e-11	5.24677e-10	15.0355	CTNNB1
10262_at	-1.5517	8.73993	-11.0147	8.94237e-15	1.09541e-12	23.466	SF3B4
7699_at	1.55121	7.37229	6.34699	7.20115e-08	2.26309e-07	7.77244	ZNF140
9702_at	1.5481	7.47724	10.0831	1.79547e-13	8.59266e-12	20.5076	CEP57
1266_at	1.54804	9.53256	7.38562	1.82195e-09	9.82904e-09	11.3959	CNN3
5761_at	-1.5472	6.52257	-10.5402	4.06499e-14	3.10699e-12	21.9733	PTMAP4
29028_at	1.54706	6.02526	10.0055	2.31631e-13	1.027e-11	20.2562	ATAD2
51567_at	1.54601	9.0166	8.06975	1.652e-10	1.41351e-09	13.7663	TDP2
84520_at	1.54508	7.50802	8.32629	6.77225e-11	7.09866e-10	14.6473	GON7
51340_at	1.54382	7.38397	8.60138	2.61917e-11	3.40135e-10	15.586	CRNKL1
26064_at	1.54319	9.95432	5.15288	4.71378e-06	9.53085e-06	3.67499	RAI14
60496_at	1.54319	8.1283	10.2782	9.49398e-14	5.50812e-12	21.1365	AASDHPPT
55634_at	1.54221	7.27599	8.75013	1.57161e-11	2.2788e-10	16.0906	KRBOX4
440515_at	1.54161	6.37651	7.12041	4.6505e-09	2.15084e-08	10.4714	ZNF506
990_at	1.54136	5.88826	8.1834	1.11213e-10	1.04261e-09	14.1573	CDC6
1958_at	-1.54058	9.69876	-5.01615	7.53199e-06	1.46729e-05	3.21832	EGR1
10455_at	1.53849	9.19868	6.70453	2.02881e-08	7.51233e-08	9.01939	ECI2
79144_at	-1.53809	9.6937	-8.6303	2.37122e-11	3.15149e-10	15.6842	PPDPF
11335_at	1.53808	10.0794	7.47334	1.33724e-09	7.59626e-09	11.7012	CBX3
4698_at	1.5378	8.84032	6.65704	2.40074e-08	8.70692e-08	8.8536	NDUFA5
55717_at	1.53762	8.55801	6.88021	1.08855e-08	4.4067e-08	9.63287	WDR11
51109_at	1.53425	8.83232	9.76693	5.09235e-13	1.81097e-11	19.4785	RDH11
26271_at	1.53318	7.11199	9.85787	3.76863e-13	1.42365e-11	19.7757	FBXO5
10635_at	1.53234	7.02359	7.85525	3.49537e-10	2.54892e-09	13.0261	RAD51AP1
266812_at	1.53149	6.77353	8.70732	1.82009e-11	2.55889e-10	15.9456	NAP1L5
161582_at	1.52824	6.0322	8.09907	1.49153e-10	1.30503e-09	13.8673	DNAAF4
3597_at	1.5282	7.02035	9.83902	4.01097e-13	1.50477e-11	19.7142	IL13RA1
81831_at	1.52784	7.19143	10.3419	7.71938e-14	4.75098e-12	21.3406	NETO2
7993_at	1.52727	7.31403	11.1922	5.11198e-15	7.47956e-13	24.017	UBXN8
160_at	-1.52702	7.67805	-10.867	1.42813e-14	1.47531e-12	23.0047	AP2A1
55319_at	1.52522	4.74462	8.80711	1.29307e-11	1.94903e-10	16.2834	TMA16
6059_at	1.525	7.90714	8.06483	1.68057e-10	1.4296e-09	13.7494	ABCE1
54529_at	1.52498	8.83499	8.30398	7.31675e-11	7.51976e-10	14.5709	ASNSD1
6790_at	1.52478	7.51336	8.06068	1.70508e-10	1.44433e-09	13.7351	AURKA
6897_at	1.52473	8.72582	7.6846	6.35944e-10	4.12629e-09	12.435	TARS1
515_at	1.52465	11.4341	8.80282	1.31216e-11	1.96622e-10	16.2689	ATP5PB
890_at	1.52376	7.07307	7.58079	9.16006e-10	5.55625e-09	12.0747	CCNA2
50484_at	1.52357	7.19251	7.92993	2.69159e-10	2.08286e-09	13.2841	RRM2B
22911_at	1.52231	7.23552	8.80487	1.30302e-11	1.9597e-10	16.2758	WDR47
79101_at	1.52203	8.92196	7.79438	4.32635e-10	3.01227e-09	12.8154	TAF1D
126119_at	-1.52158	7.52979	-6.60768	2.85973e-08	1.01277e-07	8.68131	JOSD2
25946_at	-1.52156	6.42314	-11.8335	7.01368e-16	1.84799e-13	25.9719	ZNF385A
55297_at	1.52086	6.8058	9.95135	2.76844e-13	1.14795e-11	20.0802	CCDC91
84910_at	1.51992	7.25116	9.33733	2.13895e-12	5.02316e-11	18.0611	TMEM87B
51163_at	1.51944	6.76025	9.26232	2.75395e-12	6.04077e-11	17.8114	DBR1
8317_at	1.51932	6.71252	7.76595	4.77979e-10	3.28114e-09	12.717	CDC7
7791_at	-1.51908	9.92106	-10.4305	5.79252e-14	3.97337e-12	21.6239	ZYX
26286_at	1.51842	9.31257	7.33439	2.18305e-09	1.14046e-08	11.2175	ARFGAP3
5332_at	1.51779	6.68339	7.2767	2.67632e-09	1.35129e-08	11.0165	PLCB4
26060_at	1.51765	7.36522	10.7534	2.0514e-14	1.85021e-12	22.6477	APPL1
134510_at	1.51724	8.38141	7.33679	2.16461e-09	1.13286e-08	11.2259	UBLCP1
28982_at	1.51616	7.3302	9.66457	7.15466e-13	2.29893e-11	19.1427	FLVCR1
8697_at	1.51431	7.71179	9.57768	9.55779e-13	2.80346e-11	18.8567	CDC23
92667_at	1.51416	7.93464	10.3239	8.18294e-14	4.91552e-12	21.2831	MGME1
55769_at	1.51371	7.72646	5.10955	5.47023e-06	1.0933e-05	3.5299	ZNF83
143888_at	1.51332	7.94031	7.88692	3.12861e-10	2.33892e-09	13.1355	POGLUT3
283869_at	-1.51225	5.93029	-4.18828	0.00011861	0.0001884	0.549239	NPW
5356_at	1.5102	7.46695	9.11124	4.59002e-12	8.87837e-11	17.3067	PLRG1
55012_at	1.51015	7.87282	7.76504	4.79511e-10	3.28945e-09	12.7138	PPP2R3C
10755_at	-1.50903	9.24814	-14.1804	7.43969e-19	2.53991e-15	32.683	GIPC1
219402_at	1.50768	6.88157	10.8911	1.32293e-14	1.40408e-12	23.0801	MTIF3
55536_at	1.50765	7.82591	9.60671	8.67557e-13	2.60955e-11	18.9524	CDCA7L
79596_at	1.50764	7.68143	8.31284	7.09542e-11	7.35912e-10	14.6013	OBI1
51260_at	1.50754	7.99383	9.76225	5.1721e-13	1.8298e-11	19.4631	PBDC1
4199_at	1.5074	5.9265	9.52034	1.15762e-12	3.16835e-11	18.6675	ME1
27340_at	1.50723	7.4588	10.5175	4.37314e-14	3.25743e-12	21.9012	UTP20
3437_at	1.50541	7.60197	8.24913	8.85048e-11	8.74967e-10	14.3829	IFIT3
5929_at	1.50297	6.33669	10.5137	4.42727e-14	3.26526e-12	21.8891	RBBP5
23705_at	1.50246	8.98246	6.3039	8.38761e-08	2.58909e-07	7.62244	CADM1
79733_at	1.50241	5.88409	8.06843	1.65961e-10	1.41766e-09	13.7618	E2F8
55074_at	1.50124	7.53226	8.04693	1.78884e-10	1.49741e-09	13.6877	OXR1
29883_at	1.50047	7.21152	10.527	4.24235e-14	3.19487e-12	21.9312	CNOT7
66002_at	-1.50029	6.95419	-9.8987	3.29317e-13	1.29301e-11	19.9089	CYP4F12
23300_at	1.49925	8.24007	8.37545	5.71214e-11	6.21718e-10	14.8155	ATMIN
89890_at	1.49901	7.09618	9.54234	1.07553e-12	3.00973e-11	18.7401	KBTBD6
4232_at	1.49826	10.4784	5.85055	4.15366e-07	1.06634e-06	6.05114	MEST
10964_at	1.49822	6.08332	6.022	2.27105e-07	6.25188e-07	6.64364	IFI44L
7123_at	-1.4975	8.49959	-3.83688	0.000361583	0.000535823	-0.518574	CLEC3B
145389_at	1.49585	5.84625	7.27867	2.65774e-09	1.34489e-08	11.0234	SLC38A6
117854_at	1.49451	6.35911	11.3056	3.58445e-15	5.78141e-13	24.3666	TRIM6
951_at	-1.49361	6.0056	-7.4491	1.45654e-09	8.1496e-09	11.6169	CD37
101927057_at	1.49229	6.34434	4.80557	1.5403e-05	2.83762e-05	2.52261	LOC101927057
7257_at	1.49154	8.20792	7.44126	1.49735e-09	8.35285e-09	11.5896	TSNAX
63920_at	1.49145	6.72547	8.80404	1.30673e-11	1.96323e-10	16.273	ZBED8
1147_at	1.49141	6.19116	7.08342	5.30064e-09	2.4043e-08	10.3424	CHUK
839_at	1.49128	8.30355	8.88085	1.00502e-11	1.59836e-10	16.5324	CASP6
11104_at	1.49115	7.68929	11.9362	5.12799e-16	1.52105e-13	26.2799	KATNA1
9_at	1.49075	7.72373	9.84894	3.88144e-13	1.45885e-11	19.7466	NAT1
10049_at	1.49057	7.35648	9.04428	5.76089e-12	1.04801e-10	17.0822	DNAJB6
11013_at	1.4905	9.80679	8.1222	1.37608e-10	1.22342e-09	13.9469	TMSB15A
9886_at	1.4895	8.29456	6.3548	7.0047e-08	2.20813e-07	7.79964	RHOBTB1
125950_at	-1.4893	8.49946	-9.71305	6.08966e-13	2.04158e-11	19.3019	RAVER1
101930085_at	1.48865	5.56369	9.89356	3.34954e-13	1.3033e-11	19.8921	HERPUD2-AS1
91544_at	-1.48739	8.13098	-10.9719	1.02373e-14	1.19149e-12	23.3328	UBXN11
54103_at	1.48714	6.69936	6.24438	1.03535e-07	3.10969e-07	7.4154	GSAP
3426_at	1.48691	9.74943	4.86617	1.25478e-05	2.34644e-05	2.7218	CFI
8803_at	1.48681	8.40595	6.61991	2.73841e-08	9.7639e-08	8.724	SUCLA2
10631_at	1.48554	8.26463	4.96363	9.00991e-06	1.73165e-05	3.04392	POSTN
64860_at	1.48449	6.90453	9.09723	4.81337e-12	9.19748e-11	17.2598	ARMCX5
126306_at	-1.48448	5.69429	-13.677	3.05479e-18	4.83084e-15	31.3033	JSRP1
100303755_at	1.48178	7.51354	9.55523	1.03019e-12	2.93595e-11	18.7827	PET117
2348_at	-1.48104	7.89443	-4.81155	1.50953e-05	2.78469e-05	2.54221	FOLR1
147463_at	1.48036	6.61236	6.84119	1.24996e-08	4.95359e-08	9.49661	ANKRD29
5984_at	1.48014	8.49033	7.98485	2.22164e-10	1.78323e-09	13.4737	RFC4
80183_at	1.47847	7.3111	7.26881	2.75196e-09	1.38368e-08	10.989	RUBCNL
25978_at	1.47833	7.88401	8.48977	3.84762e-11	4.60904e-10	15.206	CHMP2B
51018_at	1.47763	6.51428	9.26277	2.74977e-12	6.04077e-11	17.8129	RRP15
282991_at	1.47696	9.15877	8.24415	9.00484e-11	8.8723e-10	14.3658	BLOC1S2
2122_at	1.47676	9.92811	6.40537	5.85627e-08	1.88675e-07	7.9758	MECOM
134492_at	1.47638	8.68438	10.4301	5.79984e-14	3.97337e-12	21.6227	NUDCD2
55791_at	1.47617	6.1739	8.65217	2.19945e-11	2.96719e-10	15.7585	LRIF1
51053_at	1.47497	8.82764	7.52022	1.1337e-09	6.64452e-09	11.8642	GMNN
119032_at	1.47415	8.69194	7.46567	1.3739e-09	7.76784e-09	11.6745	BORCS7
5339_at	-1.47349	6.75621	-11.2304	4.53513e-15	6.88131e-13	24.1349	PLEC
23376_at	1.473	7.39791	9.24133	2.9561e-12	6.3539e-11	17.7414	UFL1
129607_at	1.47275	6.75221	7.79498	4.3172e-10	3.00795e-09	12.8175	CMPK2
163732_at	-1.47229	8.97997	-6.77458	1.58275e-08	6.07137e-08	9.264	CITED4
10384_at	1.47167	7.11754	7.52134	1.12923e-09	6.62213e-09	11.8681	BTN3A3
5687_at	1.47151	11.7641	11.4601	2.21524e-15	4.08801e-13	24.8404	PSMA6
58478_at	1.47092	8.96817	9.27855	2.6072e-12	5.81763e-11	17.8655	ENOPH1
701_at	1.47012	8.52514	6.79714	1.46113e-08	5.67281e-08	9.34278	BUB1B
54431_at	1.4698	8.17177	6.24851	1.02033e-07	3.06909e-07	7.42976	DNAJC10
26157_at	1.46892	6.82782	9.12005	4.45513e-12	8.67479e-11	17.3362	GIMAP2
583_at	1.46822	7.79666	8.29218	7.62228e-11	7.7679e-10	14.5305	BBS2
286827_at	1.46799	5.86401	9.5708	9.78002e-13	2.83664e-11	18.834	TRIM59
26750_at	1.4676	7.34996	9.41769	1.63275e-12	4.15987e-11	18.3278	RPS6KC1
7443_at	1.46752	7.43772	8.65784	2.15703e-11	2.92033e-10	15.7778	VRK1
55552_at	1.46752	6.29483	9.82441	4.20961e-13	1.56752e-11	19.6665	ZNF823
9928_at	1.46644	6.24861	7.75933	4.89214e-10	3.34035e-09	12.694	KIF14
493812_at	1.46642	4.59153	14.4657	3.39392e-19	1.39042e-15	33.4486	HCG11
57703_at	1.465	6.89686	8.13862	1.29964e-10	1.17536e-09	14.0033	CWC22
6091_at	1.46488	8.48548	5.375	2.18856e-06	4.75e-06	4.42398	ROBO1
2959_at	1.46442	8.1284	9.66309	7.19002e-13	2.30486e-11	19.1378	GTF2B
64598_at	-1.46375	8.32431	-11.0437	8.15886e-15	1.01906e-12	23.5564	MOSPD3
79728_at	1.46348	7.53608	11.1662	5.5464e-15	7.83535e-13	23.9366	PALB2
90488_at	1.46343	9.71161	7.69153	6.20634e-10	4.04103e-09	12.4591	TMEM263
124402_at	-1.4634	7.73743	-12.0782	3.33362e-16	1.15123e-13	26.7032	UBALD1
23116_at	1.46303	7.98221	8.09863	1.49384e-10	1.30601e-09	13.8658	TOGARAM1
8706_at	1.46289	6.11101	9.77962	4.8826e-13	1.75774e-11	19.52	B3GALNT1
2633_at	1.45977	7.91554	5.05603	6.57177e-06	1.29439e-05	3.35113	GBP1
8842_at	1.45946	8.08857	3.84949	0.000347655	0.00051619	-0.481091	PROM1
55179_at	1.45822	7.97908	8.03951	1.83573e-10	1.5292e-09	13.6622	FAIM
57563_at	1.45729	7.48988	9.07844	5.13008e-12	9.64079e-11	17.1968	KLHL8
51527_at	1.45626	8.79142	8.50438	3.65851e-11	4.42391e-10	15.2557	GSKIP
9646_at	1.45595	9.0989	7.05171	5.93031e-09	2.64301e-08	10.2317	CTR9
10486_at	1.45586	7.97372	8.96972	7.42351e-12	1.27037e-10	16.8317	CAP2
81889_at	1.454	7.65668	9.80218	4.53098e-13	1.65945e-11	19.5938	FAHD1
55251_at	1.45384	8.54954	6.10685	1.68335e-07	4.7898e-07	6.93775	PCMTD2
26278_at	1.45328	7.91447	9.02911	6.06557e-12	1.09022e-10	17.0313	SACS
51130_at	1.4532	8.3498	8.5901	2.72284e-11	3.51226e-10	15.5476	ASB3
11073_at	1.4531	8.0698	8.97638	7.25706e-12	1.24908e-10	16.8541	TOPBP1
4059_at	-1.45271	7.4959	-9.89795	3.30132e-13	1.29301e-11	19.9064	BCAM
51133_at	1.45161	6.61241	6.62212	2.717e-08	9.69263e-08	8.73173	KCTD3
3301_at	1.4513	9.76749	6.50072	4.17765e-08	1.40402e-07	8.30817	DNAJA1
90993_at	-1.4513	7.96793	-7.95116	2.49908e-10	1.9646e-09	13.3574	CREB3L1
10190_at	1.45041	8.89551	10.2201	1.14715e-13	6.21645e-12	20.9498	TXNDC9
10298_at	-1.45023	7.77384	-11.4203	2.50684e-15	4.46522e-13	24.7186	PAK4
51605_at	1.45019	7.04126	9.3137	2.31599e-12	5.34844e-11	17.9825	TRMT6
134728_at	1.45006	5.04936	14.4723	3.32976e-19	1.39042e-15	33.4672	IRAK1BP1
55172_at	1.44914	7.45785	9.2628	2.74948e-12	6.04077e-11	17.813	DNAAF2
28965_at	1.44903	6.08444	8.10867	1.44249e-10	1.2687e-09	13.9003	SLC27A6
26275_at	1.44794	8.78989	8.91485	8.94949e-12	1.46542e-10	16.647	HIBCH
3161_at	1.44766	7.16786	7.10418	4.92521e-09	2.25938e-08	10.4148	HMMR
3622_at	1.44641	7.25209	9.91527	3.118e-13	1.25171e-11	19.9628	ING2
5205_at	1.44449	7.49034	6.56975	3.27114e-08	1.1355e-07	8.54897	ATP8B1
54927_at	1.44396	7.17523	8.58762	2.74622e-11	3.53351e-10	15.5392	CHCHD3
2746_at	1.44374	8.18074	7.75042	5.04747e-10	3.41739e-09	12.6632	GLUD1
1615_at	1.44316	9.90666	8.14018	1.29258e-10	1.17098e-09	14.0087	DARS1
92912_at	1.44269	9.40705	7.48543	1.28149e-09	7.33034e-09	11.7433	UBE2Q2
55149_at	1.4425	7.68307	10.3869	6.67097e-14	4.33804e-12	21.4846	MTPAP
55055_at	1.44197	7.09607	8.22789	9.52796e-11	9.25857e-10	14.31	ZWILCH
10153_at	1.44193	8.75712	7.41363	1.65053e-09	9.04667e-09	11.4935	CEBPZ
84152_at	-1.44159	6.56717	-5.6509	8.36748e-07	1.98885e-06	5.36467	PPP1R1B
23536_at	1.44137	7.00151	10.9753	1.01272e-14	1.1854e-12	23.3434	ADAT1
1829_at	1.44126	6.60999	8.89469	9.58665e-12	1.53991e-10	16.5791	DSG2
50808_at	1.43981	9.81125	7.37647	1.88172e-09	1.0093e-08	11.3641	AK3
221302_at	1.4397	6.52951	9.74068	5.55576e-13	1.91331e-11	19.3925	ZUP1
27152_at	1.43938	5.95497	7.23203	3.13387e-09	1.5435e-08	10.8608	INTU
6741_at	1.43899	8.00045	6.34146	7.34342e-08	2.3025e-07	7.75319	SSB
153339_at	1.43878	9.94695	8.39591	5.3217e-11	5.8956e-10	14.8855	TMEM167A
55856_at	1.4373	8.02463	11.841	6.85498e-16	1.84799e-13	25.9945	ACOT13
5544_at	-1.43594	8.0962	-8.91923	8.81693e-12	1.45416e-10	16.6618	PRB3
25801_at	1.4357	7.73631	8.59556	2.67219e-11	3.4578e-10	15.5662	GCA
7347_at	1.43385	8.1223	9.68929	6.59004e-13	2.15296e-11	19.2239	UCHL3
23456_at	1.43359	7.27536	7.94519	2.55184e-10	1.99816e-09	13.3368	ABCB10
1063_at	1.43329	7.01586	7.34482	2.1041e-09	1.10769e-08	11.2539	CENPF
10603_at	-1.43301	8.48621	-12.2559	1.95172e-16	7.99583e-14	27.2292	SH2B2
1022_at	1.43146	7.71992	7.71072	5.80209e-10	3.82031e-09	12.5256	CDK7
55196_at	1.4314	8.18434	6.12904	1.55648e-07	4.46228e-07	7.01473	RESF1
92597_at	1.43074	7.57914	7.25306	2.90943e-09	1.45075e-08	10.9341	MOB1B
51715_at	1.43057	7.25686	8.51635	3.5105e-11	4.27013e-10	15.2966	RAB23
79071_at	1.42957	6.49617	10.2723	9.68031e-14	5.55438e-12	21.1173	ELOVL6
6240_at	1.42956	8.81619	9.27457	2.64249e-12	5.87716e-11	17.8522	RRM1
55228_at	1.42944	8.56413	7.53352	1.08182e-09	6.39e-09	11.9105	PNMA8A
10155_at	-1.42929	10.6019	-11.1306	6.20422e-15	8.47248e-13	23.8262	TRIM28
26973_at	1.42925	8.40107	6.6046	2.89112e-08	1.02195e-07	8.67056	CHORDC1
51175_at	1.42864	6.56066	6.66531	2.33138e-08	8.47997e-08	8.88247	TUBE1
5910_at	1.42825	7.81134	9.69917	6.37703e-13	2.09674e-11	19.2563	RAP1GDS1
85463_at	1.42775	6.19612	8.5812	2.80755e-11	3.59879e-10	15.5173	ZC3H12C
79072_at	1.42761	7.56403	9.45416	1.44473e-12	3.76261e-11	18.4487	FASTKD3
387263_at	1.42736	7.46684	9.33673	2.14326e-12	5.02316e-11	18.0591	C6orf120
2108_at	1.42674	9.00714	8.8653	1.05985e-11	1.6588e-10	16.4799	ETFA
2631_at	1.42535	9.51763	6.89373	1.03766e-08	4.22807e-08	9.68006	NIPSNAP2
51012_at	1.42526	6.91201	6.91933	9.47671e-09	3.91768e-08	9.76949	PRELID3B
139341_at	1.42437	7.65383	9.4201	1.6196e-12	4.14401e-11	18.3358	FUNDC1
79710_at	1.42388	7.45167	9.35538	2.01294e-12	4.83389e-11	18.121	MORC4
161882_at	-1.42313	8.3119	-7.09918	5.01316e-09	2.29474e-08	10.3974	ZFPM1
123169_at	1.42308	6.89971	8.79359	1.35426e-11	2.01897e-10	16.2377	LEO1
10199_at	1.42268	7.95868	8.75228	1.56005e-11	2.26638e-10	16.0979	MPHOSPH10
2729_at	1.42263	9.69844	5.13515	5.00994e-06	1.00849e-05	3.61558	GCLC
55212_at	1.42261	5.61821	10.6512	2.84534e-14	2.35016e-12	22.3251	BBS7
9950_at	1.41994	8.90779	8.87785	1.01537e-11	1.60981e-10	16.5223	GOLGA5
51514_at	1.4198	7.1421	7.5996	8.57374e-10	5.24879e-09	12.14	DTL
11019_at	1.41917	6.05286	9.95996	2.69101e-13	1.13188e-11	20.1082	LIAS
8900_at	1.41875	7.28364	6.04797	2.0722e-07	5.76802e-07	6.73362	CCNA1
8491_at	1.41721	7.51257	6.26733	9.54603e-08	2.89905e-07	7.49523	MAP4K3
10600_at	1.41642	8.21409	7.27292	2.71222e-09	1.36605e-08	11.0033	USP16
6787_at	1.41608	7.17977	8.47554	4.04133e-11	4.79066e-10	15.1574	NEK4
79663_at	1.41582	6.68583	7.39964	1.73403e-09	9.43425e-09	11.4448	HSPBAP1
4067_at	1.41543	7.4671	8.83136	1.19015e-11	1.82205e-10	16.3653	LYN
404217_at	-1.41497	7.62214	-8.1845	1.10789e-10	1.04054e-09	14.161	CTXN1
116254_at	1.41438	8.91397	10.2125	1.17598e-13	6.35588e-12	20.9253	GINM1
11177_at	1.41417	7.75299	6.94168	8.75559e-09	3.66918e-08	9.84751	BAZ1A
54874_at	1.41231	9.50956	8.34456	6.35684e-11	6.73983e-10	14.7099	FNBP1L
965_at	1.4115	6.61159	8.08081	1.5895e-10	1.37323e-09	13.8044	CD58
54892_at	1.41142	7.17112	9.33168	2.18001e-12	5.07448e-11	18.0423	NCAPG2
23596_at	1.41072	9.05307	6.19708	1.22385e-07	3.60555e-07	7.25099	OPN3
25950_at	1.41027	8.0577	8.08356	1.57438e-10	1.36304e-09	13.8139	RWDD3
401548_at	1.41025	7.42521	8.30782	7.21992e-11	7.45428e-10	14.5841	SNX30
4074_at	1.41022	7.86965	8.74229	1.61438e-11	2.33209e-10	16.0641	M6PR
8382_at	1.40979	8.11689	8.75584	1.54113e-11	2.24208e-10	16.11	NME5
25879_at	1.40958	8.31027	8.42951	4.73794e-11	5.38878e-10	15.0003	DCAF13
57050_at	1.40957	7.98044	8.43407	4.66385e-11	5.31928e-10	15.0159	UTP3
399818_at	1.40873	6.20112	10.0218	2.19552e-13	9.92784e-12	20.3091	EEF1AKMT2
11135_at	-1.40741	7.43683	-10.1838	1.29173e-13	6.74731e-12	20.8326	CDC42EP1
8038_at	1.40724	8.57734	5.75467	5.81671e-07	1.43918e-06	5.72095	ADAM12
10914_at	1.40717	8.59915	7.58731	8.95252e-10	5.45135e-09	12.0973	PAPOLA
6307_at	1.40657	8.38076	7.21951	3.2756e-09	1.60252e-08	10.8171	MSMO1
1521_at	-1.40623	7.93808	-5.27237	3.12237e-06	6.5592e-06	4.07689	CTSW
8073_at	1.40619	9.74491	8.19109	1.0828e-10	1.02061e-09	14.1837	PTP4A2
24137_at	1.40589	7.36936	6.85813	1.17714e-08	4.7113e-08	9.55576	KIF4A
79586_at	-1.40338	7.90342	-12.9138	2.73639e-17	2.00186e-14	29.1567	CHPF
23350_at	1.40285	7.8518	7.18691	3.67583e-09	1.77291e-08	10.7034	U2SURP
10730_at	1.40262	9.57201	8.99219	6.87693e-12	1.20152e-10	16.9073	YME1L1
2717_at	1.4024	10.2545	5.14205	4.89266e-06	9.87012e-06	3.63868	GLA
378708_at	1.40221	7.04177	11.2496	4.27083e-15	6.62755e-13	24.194	CENPS
23312_at	1.40188	7.28186	5.47784	1.53087e-06	3.43239e-06	4.77341	DMXL2
51808_at	1.4018	6.85184	9.78468	4.80148e-13	1.74077e-11	19.5366	PHAX
23262_at	1.40156	8.05343	7.32845	2.22927e-09	1.16017e-08	11.1968	PPIP5K2
81578_at	1.40128	8.6718	4.04438	0.000188117	0.000289597	0.10639	COL21A1
27347_at	1.40114	7.42139	7.22153	3.25236e-09	1.59381e-08	10.8242	STK39
9669_at	1.40026	7.95464	8.53428	3.30011e-11	4.07158e-10	15.3576	EIF5B
153643_at	1.39973	6.24928	5.47694	1.53569e-06	3.44132e-06	4.77033	FAM81B
55325_at	1.39889	8.10185	8.88589	9.87899e-12	1.57602e-10	16.5494	UFSP2
5866_at	-1.39879	7.91723	-9.50055	1.23686e-12	3.3162e-11	18.6021	RAB3IL1
2568_at	1.39876	10.0784	4.3443	7.14485e-05	0.000117677	1.03735	GABRP
56952_at	1.39859	8.45729	8.12324	1.3711e-10	1.21952e-09	13.9505	PRTFDC1
29066_at	1.39772	7.00953	11.5974	1.44825e-15	2.92719e-13	25.2587	ZC3H7A
54700_at	1.39752	7.72589	8.27979	7.9571e-11	8.01738e-10	14.488	RRN3
27247_at	1.39688	8.56032	8.87004	1.0428e-11	1.6389e-10	16.4959	NFU1
5264_at	1.39609	8.95315	9.54309	1.07283e-12	3.00627e-11	18.7426	PHYH
55830_at	1.39587	8.41138	7.43957	1.50631e-09	8.39826e-09	11.5837	GLT8D1
29127_at	1.39439	9.89647	6.24243	1.04252e-07	3.12985e-07	7.40862	RACGAP1
253725_at	1.39345	8.81079	5.23373	3.56801e-06	7.40123e-06	3.94666	WASHC2C
79003_at	1.39315	7.97926	7.56695	9.61736e-10	5.79929e-09	12.0266	MIS12
64395_at	1.39315	7.66832	8.71689	1.7613e-11	2.49505e-10	15.978	GMCL1
3838_at	1.39304	10.8311	7.46336	1.3851e-09	7.82687e-09	11.6665	KPNA2
65999_at	-1.39291	8.07363	-8.46402	4.2054e-11	4.94509e-10	15.1181	LRRC61
94239_at	1.39284	8.70765	7.17245	3.8686e-09	1.84848e-08	10.653	H2AZ2
10694_at	1.39256	11.4044	7.90544	2.93232e-10	2.22465e-09	13.1995	CCT8
9934_at	1.39255	9.84438	6.13517	1.52311e-07	4.37825e-07	7.03602	P2RY14
56890_at	1.39174	6.03522	10.0383	2.08013e-13	9.57515e-12	20.3624	MDM1
80146_at	1.39134	8.68153	7.62705	7.78471e-10	4.878e-09	12.2353	UXS1
56925_at	1.39114	8.23002	5.54019	1.23191e-06	2.81728e-06	4.98598	LXN
3550_at	1.39071	9.66133	7.54701	1.03163e-09	6.13228e-09	11.9574	IK
55732_at	1.39017	5.50687	10.8807	1.36722e-14	1.4386e-12	23.0476	C1orf112
3755_at	-1.39002	6.56336	-4.29989	8.25949e-05	0.00013466	0.897596	KCNG1
23433_at	1.38976	7.33709	8.62978	2.37544e-11	3.1535e-10	15.6825	RHOQ
388650_at	1.38968	6.76405	7.23035	3.15258e-09	1.5516e-08	10.8549	DIPK1A
57104_at	-1.38908	8.22872	-11.7387	9.37693e-16	2.06534e-13	25.6863	PNPLA2
64224_at	1.38742	7.04516	8.0961	1.50703e-10	1.31642e-09	13.8571	HERPUD2
51477_at	-1.38699	9.37195	-7.85153	3.54123e-10	2.57047e-09	13.0132	ISYNA1
146556_at	-1.38698	5.76062	-4.88584	1.17381e-05	2.20429e-05	2.78664	C16orf89
9847_at	1.38662	8.9435	6.53186	3.74118e-08	1.2766e-07	8.41679	C2CD5
51062_at	1.38659	6.71748	9.14055	4.15612e-12	8.20173e-11	17.4048	ATL1
23528_at	1.38659	7.90956	8.9774	7.23182e-12	1.24799e-10	16.8576	ZNF281
55032_at	1.38565	7.56295	7.1699	3.90365e-09	1.86132e-08	10.6441	SLC35A5
65084_at	1.38558	7.60729	7.38672	1.81489e-09	9.79871e-09	11.3998	TMEM135
90187_at	-1.38537	8.33758	-6.49801	4.21799e-08	1.41618e-07	8.29872	EMILIN3
8883_at	1.38417	9.66067	6.78526	1.52395e-08	5.88327e-08	9.3013	NAE1
55605_at	1.38362	6.30626	6.96497	8.06217e-09	3.42341e-08	9.92885	KIF21A
51306_at	1.38356	9.23582	6.83661	1.2704e-08	5.02273e-08	9.48062	FAM13B
10213_at	1.38211	10.0246	9.10265	4.72573e-12	9.08084e-11	17.2779	PSMD14
3428_at	1.38157	8.99118	7.32182	2.2821e-09	1.18196e-08	11.1737	IFI16
29888_at	-1.38139	7.77451	-8.28154	7.90903e-11	7.97913e-10	14.494	STRN4
57482_at	1.3806	6.18954	7.80415	4.18061e-10	2.93072e-09	12.8493	CRACD
8711_at	-1.37939	7.68279	-10.6206	3.13884e-14	2.52142e-12	22.2283	TNK1
128061_at	1.37876	8.38107	9.59729	8.95238e-13	2.66929e-11	18.9213	C1orf131
57534_at	1.37839	7.99587	8.3602	6.02175e-11	6.48185e-10	14.7634	MIB1
10637_at	-1.37818	6.20397	-3.89	0.000306308	0.000458153	-0.360191	LEFTY1
283742_at	1.378	8.67858	8.16047	1.20445e-10	1.11085e-09	14.0785	FAM98B
10026_at	1.37799	7.36827	9.54316	1.07257e-12	3.00627e-11	18.7429	PIGK
205327_at	1.37758	7.27288	8.67707	2.0192e-11	2.77035e-10	15.843	C2orf69
57479_at	-1.37753	7.95954	-9.91302	3.14125e-13	1.2543e-11	19.9555	PRR12
55601_at	1.37721	7.16228	6.89543	1.0314e-08	4.2061e-08	9.68603	DDX60
84918_at	1.37713	8.82377	6.88053	1.08732e-08	4.40258e-08	9.63399	LRP11
23362_at	1.37678	7.65661	8.18584	1.10274e-10	1.03689e-09	14.1656	PSD3
84081_at	1.37589	7.45409	7.89388	3.05329e-10	2.29434e-09	13.1596	NSRP1
11168_at	1.37579	8.5805	7.51783	1.14327e-09	6.69487e-09	11.8559	PSIP1
10174_at	-1.37561	7.42361	-10.1871	1.27781e-13	6.72873e-12	20.8433	SORBS3
8805_at	1.37541	6.9024	12.0558	3.55323e-16	1.17848e-13	26.6404	TRIM24
126070_at	1.3754	5.16008	8.30456	7.30218e-11	7.51648e-10	14.5729	ZNF440
5067_at	1.37493	7.44047	6.53764	3.6654e-08	1.25241e-07	8.43694	CNTN3
80155_at	1.37481	7.0657	11.1089	6.64329e-15	8.89419e-13	23.7588	NAA15
1102_at	1.37446	8.80971	7.37158	1.91447e-09	1.02365e-08	11.3471	RCBTB2
51510_at	1.37425	8.76053	7.3581	2.00774e-09	1.06601e-08	11.3001	CHMP5
55037_at	1.37335	7.54363	8.91999	8.79399e-12	1.45154e-10	16.6643	PTCD3
5445_at	1.37325	9.30449	6.20946	1.17142e-07	3.46604e-07	7.29402	PON2
2956_at	1.37322	7.7164	7.03882	6.20704e-09	2.74433e-08	10.1867	MSH6
57515_at	1.37318	8.94861	5.66829	7.87315e-07	1.88478e-06	5.42432	SERINC1
1429_at	1.37271	9.41115	6.07334	1.89474e-07	5.32181e-07	6.82155	CRYZ
1894_at	1.37242	6.81035	7.39443	1.76619e-09	9.58376e-09	11.4266	ECT2
147991_at	1.37182	8.51688	6.90475	9.97907e-09	4.08741e-08	9.71857	DPY19L3
55364_at	1.37122	6.42347	10.9967	9.4641e-15	1.12478e-12	23.4102	IMPACT
79070_at	1.37093	7.26631	10.1831	1.29469e-13	6.74731e-12	20.8304	POGLUT2
9532_at	1.37011	6.735	9.28105	2.58533e-12	5.79257e-11	17.8738	BAG2
56034_at	1.3701	9.10719	7.04816	6.00529e-09	2.6707e-08	10.2193	PDGFC
199857_at	1.37005	7.72726	8.73869	1.63442e-11	2.35109e-10	16.0519	ALG14
9804_at	1.36877	10.8289	6.30141	8.4619e-08	2.60991e-07	7.61377	TOMM20
5257_at	1.36818	7.42666	7.86161	3.41839e-10	2.50617e-09	13.0481	PHKB
57403_at	1.3674	7.96076	10.6877	2.53112e-14	2.17847e-12	22.4405	RAB22A
7040_at	-1.36724	7.59268	-9.93347	2.9364e-13	1.20058e-11	20.0221	TGFB1
84514_at	-1.36721	7.83518	-7.80886	4.11217e-10	2.89034e-09	12.8656	GHDC
23022_at	1.36707	11.1552	6.68001	2.21298e-08	8.11214e-08	8.93381	PALLD
169270_at	1.36701	6.29067	8.88596	9.87655e-12	1.57602e-10	16.5496	ZNF596
79654_at	-1.36698	8.50085	-10.7788	1.8918e-14	1.74557e-12	22.7275	HECTD3
5238_at	1.36665	7.20852	8.398	5.28325e-11	5.86387e-10	14.8926	PGM3
10059_at	1.36655	8.33205	7.39056	1.7905e-09	9.69252e-09	11.4131	DNM1L
84267_at	1.36623	7.63319	10.4876	4.81704e-14	3.45606e-12	21.8058	C9orf64
9134_at	1.36599	5.32696	9.22209	3.15451e-12	6.62738e-11	17.6773	CCNE2
151473_at	1.3659	7.31324	9.14435	4.10301e-12	8.10653e-11	17.4175	SLC16A14
51692_at	1.36532	8.30571	9.927	2.99965e-13	1.20954e-11	20.001	CPSF3
3912_at	1.36517	8.90905	4.91439	1.06536e-05	2.02082e-05	2.8809	LAMB1
29980_at	1.36513	7.49259	7.94023	2.59647e-10	2.02691e-09	13.3197	DONSON
60561_at	1.36503	5.91331	8.6455	2.2505e-11	3.02688e-10	15.7359	RINT1
5707_at	1.36479	8.92124	8.74587	1.59472e-11	2.30856e-10	16.0762	PSMD1
4905_at	1.36458	9.00919	9.18923	3.52491e-12	7.21322e-11	17.5676	NSF
9325_at	1.36428	8.22019	8.55874	3.0333e-11	3.81659e-10	15.4409	TRIP4
81611_at	1.36274	8.13723	7.61486	8.12548e-10	5.03913e-09	12.193	ANP32E
59084_at	1.36148	5.32861	8.06082	1.70423e-10	1.44433e-09	13.7356	ENPP5
55818_at	1.36136	8.79211	6.0303	2.20548e-07	6.0906e-07	6.67241	KDM3A
7812_at	1.36048	10.3171	7.58129	9.1439e-10	5.54809e-09	12.0765	CSDE1
57639_at	1.36044	8.52316	5.2399	3.49285e-06	7.26002e-06	3.96744	CCDC146
643155_at	1.36014	9.59724	7.50324	1.20355e-09	6.96621e-09	11.8052	SMIM15
55215_at	1.3597	7.04006	9.11942	4.46456e-12	8.6849e-11	17.3341	FANCI
100287896_at	1.35931	5.55872	10.7441	2.11312e-14	1.88196e-12	22.6184	LOC100287896
7358_at	1.35902	9.64994	7.06496	5.65863e-09	2.54136e-08	10.2779	UGDH
10286_at	1.35879	8.92617	8.46799	4.14808e-11	4.89172e-10	15.1317	BCAS2
107987276_at	-1.35851	6.7453	-11.044	8.15052e-15	1.01906e-12	23.5574	LOC107987276
55270_at	1.35849	9.61511	8.95039	7.92869e-12	1.33562e-10	16.7667	NUDT15
51088_at	1.35846	6.33723	6.6137	2.79936e-08	9.95004e-08	8.70232	KLHL5
22908_at	1.3579	9.11803	7.48438	1.28622e-09	7.35125e-09	11.7396	SACM1L
23708_at	1.35731	7.26807	8.73209	1.67186e-11	2.39318e-10	16.0295	GSPT2
55857_at	1.35638	8.30168	7.61622	8.08673e-10	5.0288e-09	12.1978	KIZ
54497_at	1.35624	7.5759	8.41961	4.90289e-11	5.53033e-10	14.9665	HEATR5B
115209_at	1.35606	7.15029	7.38229	1.84352e-09	9.92186e-09	11.3843	OMA1
6018_at	1.35594	7.73646	10.3679	7.09443e-14	4.49914e-12	21.4239	RLF
55763_at	1.3558	8.7697	6.6444	2.51071e-08	9.05228e-08	8.80949	EXOC1
4124_at	1.3557	8.49594	7.75392	4.98586e-10	3.38516e-09	12.6753	MAN2A1
51309_at	1.35552	8.98941	9.75874	5.23255e-13	1.83848e-11	19.4517	ARMCX1
195828_at	1.35545	6.77425	6.17701	1.31382e-07	3.83693e-07	7.18127	ZNF367
55726_at	1.35533	8.38078	8.48758	3.87689e-11	4.63141e-10	15.1985	INTS13
55314_at	1.35438	5.86323	9.72172	5.91671e-13	2.00083e-11	19.3303	TMEM144
4085_at	1.35401	6.70107	7.12389	4.59351e-09	2.12833e-08	10.4836	MAD2L1
55669_at	1.35365	7.51074	7.71211	5.77386e-10	3.80417e-09	12.5304	MFN1
79441_at	1.35354	6.46731	8.50933	3.59652e-11	4.35666e-10	15.2726	HAUS3
7675_at	1.35296	9.29636	6.9166	9.56907e-09	3.94869e-08	9.75993	ZNF121
403313_at	1.35181	7.06772	8.37983	5.62605e-11	6.14196e-10	14.8305	PLPP6
92482_at	1.34967	8.16356	8.69011	1.93078e-11	2.67592e-10	15.8873	BBIP1
51002_at	1.3492	8.78903	7.80973	4.09961e-10	2.88579e-09	12.8686	TPRKB
7840_at	1.34881	7.34187	9.25194	2.85204e-12	6.21217e-11	17.7768	ALMS1
8870_at	-1.34841	9.60166	-4.20199	0.000113476	0.000180778	0.591791	IER3
84542_at	1.34836	6.75453	7.87605	3.2499e-10	2.40676e-09	13.098	SANBR
8425_at	-1.34836	8.77548	-8.91372	8.984e-12	1.46636e-10	16.6432	LTBP4
4528_at	1.34774	8.26844	8.55848	3.03606e-11	3.81772e-10	15.44	MTIF2
1290_at	1.34764	10.5922	5.98797	2.56048e-07	6.95048e-07	6.52587	COL5A2
286257_at	-1.34755	8.22634	-6.92789	9.19378e-09	3.81999e-08	9.79936	PAXX
22881_at	1.34663	6.11159	8.96399	7.56974e-12	1.29108e-10	16.8124	ANKRD6
26019_at	1.3466	7.8702	7.1976	3.5394e-09	1.71559e-08	10.7407	UPF2
11235_at	1.34568	9.74955	9.34991	2.05028e-12	4.89486e-11	18.1029	PDCD10
64123_at	1.34561	7.09958	6.80231	1.43463e-08	5.58369e-08	9.36081	ADGRL4
92104_at	1.34432	5.02314	10.6621	2.74719e-14	2.30628e-12	22.3597	TTC30A
92344_at	1.3443	7.75773	7.38315	1.83788e-09	9.89932e-09	11.3874	GORAB
57343_at	1.3434	6.03685	7.97466	2.30206e-10	1.83627e-09	13.4386	ZNF304
8853_at	1.34282	7.74337	6.66418	2.34076e-08	8.50748e-08	8.87852	ASAP2
87178_at	1.34274	8.06237	7.21248	3.35811e-09	1.6378e-08	10.7926	PNPT1
285381_at	1.34244	7.29443	8.19557	1.06605e-10	1.00957e-09	14.1991	DPH3
3156_at	1.34218	8.75888	6.77982	1.55366e-08	5.97879e-08	9.28228	HMGCR
25994_at	1.3418	6.89026	8.6243	2.42065e-11	3.20936e-10	15.6638	HIGD1A
85437_at	1.3415	9.68594	11.2508	4.25369e-15	6.62755e-13	24.198	ZCRB1
8540_at	1.3413	7.18213	7.83511	3.75087e-10	2.69138e-09	12.9564	AGPS
57508_at	1.34117	5.98909	10.1571	1.40954e-13	7.14678e-12	20.7465	INTS2
440275_at	1.34094	6.74348	8.01051	2.03121e-10	1.65524e-09	13.5622	EIF2AK4
5634_at	1.34064	9.25058	8.20571	1.02913e-10	9.84158e-10	14.2339	PRPS2
26578_at	1.34004	8.94249	7.89675	3.02287e-10	2.28068e-09	13.1695	OSTF1
7336_at	1.33948	6.08837	10.5593	3.82271e-14	2.94377e-12	22.0339	UBE2V2
10969_at	1.33937	8.31561	9.54565	1.06368e-12	2.991e-11	18.7511	EBNA1BP2
4594_at	1.33932	7.76628	9.01643	6.33272e-12	1.128e-10	16.9887	MMUT
51136_at	1.33902	6.71157	7.25576	2.88179e-09	1.44012e-08	10.9435	RNFT1
9519_at	1.33897	8.54572	7.69626	6.10416e-10	3.98082e-09	12.4755	TBPL1
29088_at	1.33865	9.39479	9.15749	3.92456e-12	7.83535e-11	17.4615	MRPL15
7884_at	1.33784	9.10879	8.36751	5.87121e-11	6.34983e-10	14.7884	SLBP
4057_at	-1.33748	6.66025	-4.43418	5.31967e-05	8.92523e-05	1.32204	LTF
10979_at	1.33739	7.65777	8.01076	2.02945e-10	1.65497e-09	13.5631	FERMT2
830_at	1.33686	9.12248	7.39152	1.78443e-09	9.66564e-09	11.4165	CAPZA2
401466_at	1.33659	8.2319	9.47392	1.35219e-12	3.58786e-11	18.514	RBIS
58517_at	1.33618	8.66106	6.48973	4.34358e-08	1.4505e-07	8.26984	RBM25
7913_at	1.33597	10.5543	6.92171	9.39714e-09	3.89028e-08	9.7778	DEK
3434_at	1.33594	7.17427	6.52948	3.77295e-08	1.28551e-07	8.40847	IFIT1
57035_at	1.33589	9.07312	5.22386	3.69156e-06	7.63586e-06	3.91344	RSRP1
390205_at	-1.33587	6.86325	-6.79936	1.44969e-08	5.63696e-08	9.35052	LRRC10B
22904_at	-1.33527	7.03228	-11.75	9.01238e-16	2.02868e-13	25.7252	SBNO2
56963_at	-1.33508	8.85437	-6.54784	3.53522e-08	1.21294e-07	8.47254	RGMA
79811_at	1.33394	9.16819	6.08832	1.79719e-07	5.07635e-07	6.87347	SLTM
54762_at	1.33363	6.2402	6.1358	1.51977e-07	4.36925e-07	7.03818	GRAMD1C
166379_at	1.33341	6.15652	9.21104	3.27447e-12	6.82343e-11	17.6404	BBS12
287_at	1.33323	6.63812	4.84038	1.36931e-05	2.54642e-05	2.63692	ANK2
8930_at	1.33309	8.02852	7.55069	1.01836e-09	6.06573e-09	11.9701	MBD4
400657_at	1.33299	7.69011	9.20255	3.3698e-12	6.99361e-11	17.612	ZNF407-AS1
57559_at	1.33299	7.38973	5.21135	3.85437e-06	7.93816e-06	3.87133	STAMBPL1
56983_at	1.33289	7.91487	8.55472	3.07566e-11	3.85333e-10	15.4272	POGLUT1
128338_at	1.33225	7.67518	7.95476	2.46789e-10	1.94282e-09	13.3699	DRAM2
114883_at	1.33155	9.55948	5.35599	2.33773e-06	5.03851e-06	4.35955	OSBPL9
10051_at	1.33142	7.71668	7.60253	8.48564e-10	5.20886e-09	12.1502	SMC4
9562_at	1.32974	7.28863	8.53189	3.32741e-11	4.09854e-10	15.3495	MINPP1
56949_at	-1.32958	6.09265	-7.92953	2.69536e-10	2.08425e-09	13.2828	XAB2
8726_at	1.32958	8.76782	8.61303	2.51626e-11	3.30616e-10	15.6256	EED
8887_at	1.32927	8.9844	8.06059	1.70564e-10	1.44433e-09	13.7348	TAX1BP1
282809_at	1.32751	8.97382	6.8708	1.12546e-08	4.53908e-08	9.60001	POC1B
3727_at	-1.32717	7.62604	-9.90983	3.17447e-13	1.26249e-11	19.9451	JUND
51655_at	-1.32705	10.0964	-6.14792	1.45607e-07	4.2062e-07	7.08025	RASD1
7411_at	1.3255	9.99064	8.34817	6.27791e-11	6.68382e-10	14.7222	VBP1
55288_at	1.32526	8.39957	8.53868	3.25045e-11	4.02999e-10	15.3726	RHOT1
51575_at	1.32507	6.65042	9.53267	1.11083e-12	3.0749e-11	18.7082	ESF1
5935_at	1.32487	8.22879	7.51542	1.15301e-09	6.73652e-09	11.8476	RBM3
7832_at	-1.32467	8.18049	-8.28654	7.77287e-11	7.87091e-10	14.5112	BTG2
10768_at	1.32431	9.99099	7.00375	7.02767e-09	3.05312e-08	10.0642	AHCYL1
9317_at	1.32419	6.82173	10.0463	2.02585e-13	9.38859e-12	20.3885	PTER
55720_at	1.32366	7.1766	9.34592	2.07799e-12	4.93227e-11	18.0896	TSR1
10778_at	1.3235	5.74682	10.9578	1.07068e-14	1.21489e-12	23.2886	ZNF271P
51645_at	1.32327	8.26212	7.29665	2.49415e-09	1.27566e-08	11.086	PPIL1
6845_at	1.32302	9.47136	7.82803	3.84504e-10	2.74527e-09	12.9319	VAMP7
10266_at	-1.32276	8.42187	-5.68899	7.32271e-07	1.76552e-06	5.49532	RAMP2
84836_at	-1.32211	9.0879	-8.15327	1.23501e-10	1.13139e-09	14.0537	ABHD14B
60684_at	1.32201	6.38235	7.48422	1.28695e-09	7.3534e-09	11.7391	TRAPPC11
10484_at	1.32175	8.60045	7.7513	5.03182e-10	3.40846e-09	12.6662	SEC23A
151195_at	1.32155	6.87515	9.95325	2.75113e-13	1.14309e-11	20.0864	CCNYL1
4300_at	1.3215	6.81826	12.4434	1.08873e-16	5.07212e-14	27.8018	MLLT3
57037_at	1.32132	8.24569	7.7573	4.92699e-10	3.3552e-09	12.687	ANKMY2
7770_at	1.32085	6.26541	9.92832	2.98664e-13	1.20667e-11	20.0053	ZNF227
79736_at	1.32081	7.97813	10.0918	1.74515e-13	8.43106e-12	20.5357	TEFM
7941_at	1.32069	7.26276	7.70752	5.86754e-10	3.85218e-09	12.5145	PLA2G7
2770_at	1.32027	6.9902	7.66779	6.74614e-10	4.3469e-09	12.3767	GNAI1
498_at	1.31977	11.9078	7.68979	6.24443e-10	4.06196e-09	12.453	ATP5F1A
6844_at	-1.31969	7.56707	-9.65276	7.44157e-13	2.356e-11	19.1039	VAMP2
55602_at	1.31963	6.62193	6.98364	7.54629e-09	3.23977e-08	9.99404	CDKN2AIP
27130_at	1.3189	6.25316	9.72815	5.79169e-13	1.96745e-11	19.3514	INVS
130535_at	1.3186	7.53014	7.48157	1.29901e-09	7.41082e-09	11.7299	KCTD18
64850_at	1.31788	5.10805	5.11238	5.41741e-06	1.08369e-05	3.53935	ETNPPL
51542_at	1.31748	8.03782	8.11863	1.39329e-10	1.2339e-09	13.9346	VPS54
9994_at	1.31716	7.56238	7.70803	5.8571e-10	3.84788e-09	12.5163	CASP8AP2
91947_at	1.31697	7.93999	7.73886	5.25637e-10	3.52674e-09	12.6231	ARRDC4
10427_at	1.31691	8.49235	6.8306	1.29777e-08	5.11713e-08	9.45961	SEC24B
1069_at	1.31663	10.3586	6.71975	1.92229e-08	7.16191e-08	9.07252	CETN2
25800_at	1.31653	8.62978	5.43291	1.78988e-06	3.95341e-06	4.62055	SLC39A6
6120_at	1.31593	7.54427	9.77027	5.03627e-13	1.80177e-11	19.4894	RPE
10576_at	1.31515	9.54884	6.874	1.11276e-08	4.49051e-08	9.61119	CCT2
8061_at	-1.31514	5.108	-4.8238	1.44827e-05	2.6794e-05	2.58245	FOSL1
10974_at	-1.3151	6.80767	-4.19618	0.000115624	0.000183971	0.573759	ADIRF
56204_at	1.31493	8.62561	5.79622	5.02739e-07	1.26295e-06	5.86392	FAM214A
7385_at	1.31391	9.5809	6.72617	1.87899e-08	7.03126e-08	9.09497	UQCRC2
9039_at	1.31391	9.09405	7.36608	1.95203e-09	1.04102e-08	11.3279	UBA3
54553_at	1.31371	6.19713	9.79953	4.571e-13	1.66605e-11	19.5851	MIR4453HG
51118_at	1.31335	8.81551	8.97295	7.34228e-12	1.25963e-10	16.8426	UTP11
1292_at	-1.3132	10.3817	-9.26227	2.75438e-12	6.04077e-11	17.8112	COL6A2
29979_at	1.31217	8.0614	8.65544	2.17488e-11	2.94061e-10	15.7696	UBQLN1
9026_at	-1.31174	7.21525	-11.4155	2.54475e-15	4.49368e-13	24.7039	HIP1R
25925_at	1.31173	5.91867	6.1797	1.30138e-07	3.8082e-07	7.19062	ZNF521
10434_at	1.31173	9.13125	6.18884	1.26e-07	3.69874e-07	7.22238	LYPLA1
10560_at	1.31169	6.69244	7.78135	4.52844e-10	3.12897e-09	12.7703	SLC19A2
157773_at	1.31141	5.82144	10.3828	6.75959e-14	4.38176e-12	21.4716	C8orf48
1047_at	1.31132	4.89222	5.69812	7.09221e-07	1.71519e-06	5.52666	CLGN
387103_at	1.31035	8.69283	8.06749	1.66504e-10	1.419e-09	13.7586	CENPW
310_at	1.3101	9.75764	9.27417	2.64601e-12	5.87862e-11	17.8509	ANXA7
28815_at	-1.30936	7.6946	-5.69038	7.28706e-07	1.75796e-06	5.5001	IGLV2-14
80023_at	-1.30933	8.424	-9.6592	7.28378e-13	2.31996e-11	19.1251	NRSN2
114769_at	1.30903	6.65994	6.73173	1.84235e-08	6.90804e-08	9.11437	CARD16
23379_at	1.30901	8.58485	6.65309	2.43459e-08	8.81254e-08	8.83981	ICE1
5420_at	1.30843	10.0881	6.05575	2.01611e-07	5.6249e-07	6.76057	PODXL
29922_at	1.30804	8.4452	8.1336	1.32251e-10	1.19056e-09	13.9861	NME7
256364_at	-1.30756	7.84275	-10.5221	4.30967e-14	3.23368e-12	21.9156	EML3
100628315_at	1.30754	7.67411	5.31846	2.6623e-06	5.66181e-06	4.23255	DNM3OS
11031_at	1.3074	9.76042	5.82224	4.5883e-07	1.16464e-06	5.95354	RAB31
55033_at	1.30721	6.77963	12.042	3.65692e-16	1.18902e-13	26.6117	FKBP14
10592_at	1.30705	7.3884	9.54738	1.05755e-12	2.98385e-11	18.7568	SMC2
10773_at	1.30679	4.5557	8.49239	3.81298e-11	4.57558e-10	15.2149	ZBTB6
51043_at	-1.30672	7.00745	-11.029	8.54679e-15	1.05713e-12	23.5106	ZBTB7B
51528_at	1.30663	8.12376	8.12041	1.3847e-10	1.22842e-09	13.9407	JKAMP
8086_at	-1.30651	8.57746	-10.7607	2.00384e-14	1.81622e-12	22.6708	AAAS
126969_at	1.30583	7.50491	6.60929	2.84347e-08	1.00839e-07	8.68693	SLC44A3
5045_at	-1.30573	8.31437	-13.2524	1.01625e-17	9.79014e-15	30.127	FURIN
29071_at	1.30561	8.72576	8.38782	5.47266e-11	6.002e-10	14.8578	C1GALT1C1
5504_at	1.30531	7.81169	6.50001	4.18826e-08	1.40735e-07	8.30568	PPP1R2
8857_at	-1.30499	7.60013	-5.55172	1.18332e-06	2.71997e-06	5.02536	FCGBP
221322_at	1.30492	4.54446	7.98527	2.21835e-10	1.78199e-09	13.4752	TBC1D32
2181_at	1.30419	7.89668	7.31824	2.31112e-09	1.19367e-08	11.1612	ACSL3
79675_at	1.30376	8.58715	9.24641	2.90581e-12	6.29204e-11	17.7584	FASTKD1
283554_at	1.30375	5.02788	7.50973	1.17634e-09	6.84357e-09	11.8278	GPR137C
5828_at	1.30347	8.04242	9.22549	3.11847e-12	6.59489e-11	17.6886	PEX2
90379_at	-1.3034	6.70582	-10.9079	1.25398e-14	1.35907e-12	23.1328	DCAF15
8665_at	1.3034	6.10296	9.71889	5.97261e-13	2.00892e-11	19.321	EIF3F
23646_at	-1.30318	10.0196	-8.87191	1.03617e-11	1.63521e-10	16.5022	PLD3
29882_at	-1.30307	8.14948	-9.06814	5.31264e-12	9.9021e-11	17.1623	ANAPC2
2006_at	-1.3027	7.07382	-6.49938	4.1976e-08	1.41026e-07	8.30349	ELN
92579_at	-1.3027	9.67461	-6.94542	8.64032e-09	3.63053e-08	9.86057	G6PC3
1070_at	1.30214	8.87166	7.57787	9.25463e-10	5.6103e-09	12.0646	CETN3
8559_at	1.30186	7.25397	8.40646	5.13096e-11	5.73391e-10	14.9216	PRPF18
285237_at	1.30131	6.84514	9.10062	4.75832e-12	9.12634e-11	17.2711	C3orf38
388_at	-1.30089	9.14239	-9.53658	1.09641e-12	3.04208e-11	18.7211	RHOB
3988_at	1.30052	10.1279	5.8637	3.96605e-07	1.02305e-06	6.09648	LIPA
341640_at	1.30027	6.78654	5.28085	3.03223e-06	6.37899e-06	4.10549	FREM2
51110_at	1.29978	6.3391	8.40078	5.23266e-11	5.83483e-10	14.9022	LACTB2
56929_at	1.29952	7.68989	7.61683	8.06963e-10	5.02274e-09	12.1999	FEM1C
3608_at	1.29936	9.53729	8.33771	6.50961e-11	6.88755e-10	14.6864	ILF2
1962_at	1.29899	5.66156	10.2301	1.11054e-13	6.11993e-12	20.9818	EHHADH
112268184_at	1.29898	6.38109	6.86253	1.15892e-08	4.64748e-08	9.57113	KPNB1-DT
11230_at	-1.29886	9.49604	-7.86585	3.36807e-10	2.47725e-09	13.0627	PRAF2
738_at	-1.29868	10.6083	-7.04145	6.14953e-09	2.72448e-08	10.1959	VPS51
84787_at	-1.29844	7.01682	-10.8695	1.41673e-14	1.47311e-12	23.0126	KMT5C
27316_at	1.29833	9.76853	4.58524	3.22544e-05	5.6115e-05	1.8059	RBMX
93185_at	-1.29818	8.24826	-8.49849	3.73363e-11	4.49088e-10	15.2357	IGSF8
55812_at	1.29807	6.86257	10.239	1.07879e-13	6.03716e-12	21.0104	SPATA7
22944_at	1.29785	6.13489	9.99237	2.41877e-13	1.05417e-11	20.2135	KIN
7321_at	1.2978	7.46364	8.31291	7.09385e-11	7.35912e-10	14.6015	UBE2D1
677766_at	-1.29633	5.77286	-6.44102	5.1617e-08	1.68605e-07	8.10001	SCARNA2
2039_at	-1.29627	8.33217	-9.58547	9.3124e-13	2.75881e-11	18.8824	DMTN
57633_at	1.2959	5.95118	5.50258	1.40449e-06	3.17475e-06	4.85769	LRRN1
26354_at	1.29552	9.4891	5.98156	2.61905e-07	7.08887e-07	6.50367	GNL3
10772_at	1.29494	8.37196	7.14256	4.29991e-09	2.01647e-08	10.5487	SRSF10
116228_at	1.29494	8.67827	8.02075	1.95988e-10	1.61619e-09	13.5975	COX20
55219_at	1.29447	6.80862	8.54633	3.16588e-11	3.94945e-10	15.3986	MACO1
858_at	1.29428	7.32385	5.80593	4.85877e-07	1.22721e-06	5.89737	CAV2
59342_at	1.29426	8.34811	10.3327	7.95256e-14	4.81966e-12	21.3113	SCPEP1
55907_at	1.29423	6.46161	8.38315	5.56192e-11	6.08603e-10	14.8419	CMAS
3987_at	1.29406	10.2671	8.4114	5.04395e-11	5.65518e-10	14.9384	LIMS1
25842_at	1.29347	7.72737	8.15998	1.20653e-10	1.11177e-09	14.0768	ASF1A
10781_at	1.29331	8.29174	4.94231	9.68834e-06	1.8523e-05	2.97328	ZNF266
8050_at	1.29329	7.71135	7.58174	9.12956e-10	5.54268e-09	12.078	PDHX
8644_at	1.29309	7.52485	4.92367	1.03228e-05	1.9628e-05	2.91158	AKR1C3
9541_at	1.29275	6.70097	6.85723	1.18092e-08	4.72462e-08	9.5526	CIR1
7298_at	1.29196	10.2151	5.46746	1.58719e-06	3.54432e-06	4.73807	TYMS
200765_at	1.29183	6.169	9.23162	3.05457e-12	6.51091e-11	17.7091	TIGD1
124808_at	1.29179	7.23825	9.237	2.99954e-12	6.42705e-11	17.727	CCDC43
51001_at	1.29161	8.32823	7.62213	7.92042e-10	4.9436e-09	12.2183	MTERF3
63939_at	1.29115	7.63478	9.39575	1.75755e-12	4.38207e-11	18.2551	FAM217B
84223_at	1.29115	7.18014	7.16671	3.94795e-09	1.87894e-08	10.633	IQCG
57480_at	1.2907	7.45243	6.98908	7.4025e-09	3.18824e-08	10.013	PLEKHG1
55749_at	1.2905	8.59528	7.75322	4.99807e-10	3.3912e-09	12.6729	CCAR1
79805_at	1.29039	5.1252	8.63037	2.37061e-11	3.15149e-10	15.6845	VASH2
55623_at	1.29021	8.82329	6.18686	1.26884e-07	3.72257e-07	7.2155	THUMPD1
51382_at	1.29011	9.02095	8.275	8.09038e-11	8.13965e-10	14.4716	ATP6V1D
81573_at	1.29004	5.98998	9.24469	2.92268e-12	6.30855e-11	17.7527	ANKRD13C
5931_at	1.28987	10.5073	6.63593	2.58726e-08	9.2978e-08	8.77991	RBBP7
10294_at	1.28976	8.61964	8.09258	1.52562e-10	1.32869e-09	13.845	DNAJA2
55578_at	1.2895	7.99874	6.58345	3.11613e-08	1.08908e-07	8.59676	SUPT20H
3843_at	1.28882	7.7803	7.99589	2.13757e-10	1.72589e-09	13.5118	IPO5
34_at	1.28855	8.46494	7.11347	4.76595e-09	2.19531e-08	10.4472	ACADM
7690_at	1.28841	7.13478	7.73327	5.3605e-10	3.58019e-09	12.6038	ZNF131
64924_at	1.28777	7.01957	7.53351	1.08185e-09	6.39e-09	11.9104	SLC30A5
6596_at	1.28774	8.36198	8.77426	1.4469e-11	2.12614e-10	16.1723	HLTF
57045_at	1.28723	7.6047	7.3377	2.15766e-09	1.13037e-08	11.2291	TWSG1
5936_at	1.28713	7.77029	7.29644	2.49608e-09	1.27601e-08	11.0853	RBM4
728215_at	1.28686	6.99056	10.1527	1.42981e-13	7.23164e-12	20.7324	FAM155A
2014_at	-1.2867	10.3169	-6.5436	3.58876e-08	1.22951e-07	8.45774	EMP3
3032_at	1.28668	10.4075	8.91542	8.93223e-12	1.46491e-10	16.6489	HADHB
23259_at	1.28655	7.92071	6.84755	1.22211e-08	4.86549e-08	9.51881	DDHD2
83468_at	1.28645	8.30193	7.01716	6.70175e-09	2.92955e-08	10.1111	GLT8D2
79886_at	1.28643	7.3996	7.88578	3.14107e-10	2.34396e-09	13.1316	CAAP1
541_at	1.28605	8.76126	6.74619	1.75028e-08	6.61211e-08	9.16487	ALDH7A1P1
388942_at	-1.28539	5.71121	-7.42352	1.59397e-09	8.79839e-09	11.5279	LINC01913
154141_at	1.28528	8.82736	6.93014	9.12076e-09	3.79637e-08	9.80722	MBOAT1
8742_at	-1.28527	7.51891	-8.07749	1.60801e-10	1.38513e-09	13.793	TNFSF12
114932_at	1.28508	9.15181	6.89825	1.02118e-08	4.17106e-08	9.69584	MRFAP1L1
10939_at	1.28505	8.73114	9.89809	3.29985e-13	1.29301e-11	19.9069	AFG3L2
5162_at	1.28479	9.61982	9.46686	1.38453e-12	3.6525e-11	18.4907	PDHB
9821_at	1.28465	7.8743	7.12009	4.6557e-09	2.15276e-08	10.4703	RB1CC1
57089_at	1.28414	6.46611	11.1547	5.75082e-15	8.01359e-13	23.901	ENTPD7
23150_at	1.28403	7.30457	6.09714	1.74208e-07	4.93975e-07	6.90406	FRMD4B
284338_at	-1.28401	5.71445	-8.50224	3.68558e-11	4.44875e-10	15.2485	PRR19
54503_at	1.28376	7.25619	6.79873	1.45294e-08	5.646e-08	9.34832	ZDHHC13
4942_at	1.28339	10.6476	7.989	2.18963e-10	1.76168e-09	13.488	OAT
9060_at	1.28295	7.48838	7.29338	2.52313e-09	1.28791e-08	11.0746	PAPSS2
80010_at	1.28291	8.09014	7.98232	2.24131e-10	1.79761e-09	13.465	RMI1
545_at	1.28284	7.83726	7.41971	1.61554e-09	8.90068e-09	11.5146	ATR
55227_at	1.28257	8.0157	6.51001	4.04248e-08	1.36486e-07	8.34055	LRRC1
58506_at	-1.28222	6.23322	-10.7471	2.0932e-14	1.87236e-12	22.6278	SCAF1
51699_at	1.28077	10.002	9.93162	2.95433e-13	1.20311e-11	20.016	VPS29
1843_at	-1.28022	8.18617	-5.56124	1.14465e-06	2.63953e-06	5.05788	DUSP1
388581_at	-1.27994	6.14268	-11.5891	1.47188e-15	2.92719e-13	25.2424	C1QTNF12
6709_at	-1.27926	8.97429	-11.6655	1.16181e-15	2.50512e-13	25.4751	SPTAN1
51280_at	1.27899	9.51439	6.60844	2.85206e-08	1.01058e-07	8.68396	GOLM1
91612_at	1.27891	8.31209	6.41549	5.65014e-08	1.82782e-07	8.01105	CHURC1
79691_at	1.27876	7.17158	8.64653	2.24251e-11	3.0213e-10	15.7394	QTRT2
10109_at	1.27846	10.9343	8.689	1.93816e-11	2.67709e-10	15.8835	ARPC2
2773_at	1.27841	8.44292	9.25176	2.85376e-12	6.21217e-11	17.7762	GNAI3
55201_at	-1.27821	7.94104	-8.20934	1.01625e-10	9.75484e-10	14.2463	MAP1S
55003_at	1.27773	8.00589	9.28701	2.53397e-12	5.72281e-11	17.8936	PAK1IP1
9870_at	1.2776	7.80207	7.60361	8.45367e-10	5.19547e-09	12.1539	AREL1
1657_at	1.27753	7.3862	7.32725	2.23872e-09	1.1645e-08	11.1927	DMXL1
94121_at	1.27731	7.29717	5.27018	3.14608e-06	6.60358e-06	4.0695	SYTL4
1665_at	1.27719	9.97311	5.54782	1.19955e-06	2.75374e-06	5.01203	DHX15
51339_at	1.27699	7.36535	7.17119	3.88592e-09	1.85546e-08	10.6486	DACT1
79682_at	1.27671	7.14121	6.46418	4.75516e-08	1.56851e-07	8.18074	CENPU
27250_at	1.27663	8.30588	6.83671	1.26999e-08	5.02209e-08	9.48094	PDCD4
53905_at	-1.27644	7.00933	-4.80074	1.56566e-05	2.88045e-05	2.50676	DUOX1
11112_at	1.27611	7.2235	8.0668	1.66907e-10	1.42159e-09	13.7562	HIBADH
84274_at	1.27588	8.38275	9.66089	7.24286e-13	2.31674e-11	19.1306	COQ5
5542_at	-1.27583	5.63696	-12.7673	4.16646e-17	2.58623e-14	28.7443	PRB1
65008_at	1.27572	8.4961	8.50646	3.63235e-11	4.39486e-10	15.2628	MRPL1
221154_at	1.27543	9.19963	6.47752	4.53565e-08	1.50605e-07	8.22725	MICU2
5524_at	-1.27532	9.51938	-9.78028	4.87202e-13	1.75774e-11	19.5222	PTPA
10561_at	1.27514	7.11921	5.80386	4.89423e-07	1.23465e-06	5.89024	IFI44
65244_at	1.27484	7.63148	8.93396	8.38504e-12	1.39755e-10	16.7114	SPATS2
10882_at	-1.27477	6.15653	-8.46028	4.25998e-11	4.98637e-10	15.1054	C1QL1
11025_at	-1.27462	7.66579	-10.2457	1.05543e-13	5.95579e-12	21.032	LILRB3
220134_at	1.27456	4.79491	5.66548	7.95104e-07	1.90023e-06	5.41467	SKA1
284297_at	-1.27424	6.58807	-8.4444	4.50023e-11	5.19632e-10	15.0511	SSC5D
26953_at	1.2738	8.17092	6.76446	1.64054e-08	6.25904e-08	9.22867	RANBP6
5686_at	1.27359	7.06512	10.1958	1.24214e-13	6.60884e-12	20.8713	PSMA5
91137_at	1.27352	8.23767	8.44167	4.54286e-11	5.22786e-10	15.0418	SLC25A46
847_at	1.27348	9.51468	7.15872	4.06102e-09	1.92338e-08	10.6051	CAT
9208_at	1.27334	7.69934	6.66772	2.31158e-08	8.41933e-08	8.89087	LRRFIP1
10766_at	-1.273	7.90822	-5.72294	6.50135e-07	1.58748e-06	5.61189	TOB2
1072_at	-1.27296	12.1417	-9.87013	3.61893e-13	1.38045e-11	19.8157	CFL1
8089_at	1.27278	5.84697	9.15621	3.9416e-12	7.86171e-11	17.4572	YEATS4
121601_at	1.27276	7.70994	6.67117	2.28349e-08	8.33036e-08	8.90292	ANO4
23255_at	1.27259	8.20283	3.82007	0.000380999	0.000562885	-0.568465	MTCL1
159090_at	1.27205	8.1613	7.64765	7.24091e-10	4.59915e-09	12.3068	PABIR2
54517_at	1.27155	8.31908	6.65015	2.46009e-08	8.89539e-08	8.82955	PUS7
6675_at	1.27147	8.47973	6.88858	1.05677e-08	4.29159e-08	9.66208	UAP1
3816_at	-1.27139	8.10306	-6.94435	8.67312e-09	3.64132e-08	9.85684	KLK1
5652_at	-1.27071	9.25391	-6.6767	2.23912e-08	8.19477e-08	8.92224	PRSS8
51386_at	1.27054	12.1988	7.84667	3.60207e-10	2.60514e-09	12.9964	EIF3L
22856_at	1.27017	9.87048	6.5643	3.33498e-08	1.15375e-07	8.52994	CHSY1
54507_at	-1.27017	7.5682	-6.55399	3.45904e-08	1.19044e-07	8.49398	ADAMTSL4
8813_at	1.26983	10.1111	7.53947	1.05937e-09	6.27174e-09	11.9312	DPM1
11183_at	1.26941	6.75635	6.4833	4.4436e-08	1.47956e-07	8.24743	MAP4K5
130355_at	1.26898	6.82149	8.35547	6.12107e-11	6.55148e-10	14.7472	C2orf76
201595_at	1.26854	10.524	6.16994	1.34706e-07	3.92507e-07	7.15671	STT3B
255031_at	-1.26853	8.86408	-10.9569	1.0735e-14	1.21489e-12	23.286	LINC00957
9833_at	1.26844	8.27873	6.53914	3.64596e-08	1.2466e-07	8.44217	MELK
6418_at	1.26787	11.4216	6.78758	1.51147e-08	5.83948e-08	9.3094	SET
150737_at	1.26787	5.1558	13.7765	2.26161e-18	4.83084e-15	31.5969	TTC30B
7760_at	-1.26698	7.94627	-7.55051	1.01901e-09	6.06786e-09	11.9695	ZNF213
6594_at	1.26652	7.96555	7.61371	8.1586e-10	5.05814e-09	12.189	SMARCA1
7748_at	1.26638	6.75031	5.48703	1.48266e-06	3.3327e-06	4.80471	ZNF195
26122_at	1.26623	7.66472	7.16438	3.9806e-09	1.89229e-08	10.6248	EPC2
64863_at	1.26605	6.35172	9.91023	3.17029e-13	1.26249e-11	19.9464	METTL4
8031_at	1.26547	11.1156	6.1217	1.59736e-07	4.56925e-07	6.98926	NCOA4
2923_at	1.2651	7.55953	8.29084	7.65788e-11	7.78868e-10	14.5259	PDIA3
5587_at	1.26487	8.1058	7.56936	9.53593e-10	5.75358e-09	12.035	PRKD1
6857_at	1.2647	5.91172	7.55069	1.01835e-09	6.06573e-09	11.9702	SYT1
93627_at	1.26454	8.69886	6.48719	4.38282e-08	1.46196e-07	8.26099	TBCK
379025_at	1.26441	7.841	4.05588	0.00018135	0.00027979	0.141515	PSMA3-AS1
100505687_at	1.26424	7.00649	11.8286	6.96998e-16	1.84799e-13	25.9774	LINC00888
153129_at	1.26397	6.97524	8.74814	1.58236e-11	2.29229e-10	16.0839	SLC38A9
54845_at	1.26368	7.88203	7.02362	6.55037e-09	2.87046e-08	10.1336	ESRP1
585_at	1.26348	7.101	10.7985	1.77661e-14	1.70056e-12	22.7894	BBS4
51056_at	1.26312	8.59291	7.31421	2.34423e-09	1.20864e-08	11.1472	LAP3
9559_at	1.26272	10.109	8.78334	1.40265e-11	2.0775e-10	16.203	VPS26A
1503_at	1.26267	7.57765	7.38351	1.83559e-09	9.88958e-09	11.3886	CTPS1
72_at	-1.26249	7.30587	-4.28912	8.55442e-05	0.000139148	0.863791	ACTG2
3339_at	-1.26192	8.86124	-13.0753	1.6876e-17	1.44037e-14	29.6301	HSPG2
9732_at	1.26158	7.08961	5.18502	4.22027e-06	8.62065e-06	3.78285	DOCK4
55207_at	1.26129	9.00938	6.85195	1.20318e-08	4.79972e-08	9.53419	ARL8B
122769_at	1.26109	7.58213	8.48176	3.95547e-11	4.70243e-10	15.1786	LRR1
55667_at	1.26059	7.81181	7.10292	4.94734e-09	2.26765e-08	10.4104	DENND4C
6366_at	-1.26007	7.44728	-5.02939	7.19856e-06	1.40755e-05	3.2624	CCL21
8649_at	1.25942	7.96843	7.65083	7.1605e-10	4.56081e-09	12.3179	LAMTOR3
374819_at	1.25902	4.34502	5.77434	5.42872e-07	1.35398e-06	5.78862	LRRC37A3
25864_at	-1.25883	8.86033	-4.47916	4.58597e-05	7.76805e-05	1.46544	ABHD14A
2907_at	-1.25859	9.20638	-8.7579	1.53032e-11	2.23111e-10	16.1169	GRINA
900_at	1.2575	9.92688	7.28564	2.59312e-09	1.31773e-08	11.0476	CCNG1
203054_at	-1.25729	6.43714	-8.39908	5.2635e-11	5.84767e-10	14.8964	ADCK5
9123_at	-1.25722	7.75345	-5.86486	3.94983e-07	1.01938e-06	6.10049	SLC16A3
9133_at	1.25703	8.9025	5.49041	1.4653e-06	3.29728e-06	4.81623	CCNB2
7376_at	-1.25617	8.07831	-6.7025	2.04348e-08	7.55844e-08	9.0123	NR1H2
64077_at	-1.25608	7.87528	-6.79486	1.47301e-08	5.71138e-08	9.3348	LHPP
23322_at	1.25598	4.93596	9.88891	3.40131e-13	1.30963e-11	19.877	RPGRIP1L
164832_at	1.25541	7.70293	4.77555	1.70453e-05	3.11302e-05	2.42424	LONRF2
25940_at	1.25315	9.09235	7.5514	1.01582e-09	6.05453e-09	11.9726	FAM98A
55125_at	1.25271	7.04914	7.79708	4.28549e-10	2.99195e-09	12.8248	CEP192
154743_at	1.25255	7.10017	9.29716	2.44873e-12	5.59196e-11	17.9274	BMT2
6729_at	1.25235	9.15756	7.62909	7.72916e-10	4.85359e-09	12.2424	SRP54
2738_at	-1.25168	5.30725	-10.3543	7.41404e-14	4.65857e-12	21.3805	GLI4
10988_at	1.25151	8.09317	8.06129	1.70146e-10	1.44307e-09	13.7372	METAP2
3015_at	1.25151	11.9438	8.63874	2.30341e-11	3.0879e-10	15.7129	H2AZ1
10247_at	1.2513	7.64593	9.88383	3.45887e-13	1.3293e-11	19.8604	RIDA
29994_at	1.25122	8.4525	5.21679	3.78272e-06	7.80471e-06	3.88964	BAZ2B
57129_at	1.2512	9.96222	9.33594	2.14894e-12	5.03073e-11	18.0565	MRPL47
58986_at	-1.2511	8.64726	-7.63324	7.61724e-10	4.79507e-09	12.2568	PGAP6
90592_at	1.25063	6.44585	6.44574	5.07609e-08	1.66259e-07	8.11647	ZNF700
10479_at	1.25053	7.42583	7.54053	1.05545e-09	6.25753e-09	11.9348	SLC9A6
5932_at	1.25033	9.36927	6.78134	1.54531e-08	5.95069e-08	9.28759	RBBP8
374907_at	-1.25029	5.94655	-10.2672	9.84218e-14	5.6098e-12	21.1009	B3GNT8
201725_at	1.25013	6.6425	8.86524	1.06003e-11	1.6588e-10	16.4797	C4orf46
602_at	-1.24999	7.08321	-9.30742	2.36554e-12	5.44446e-11	17.9616	BCL3
80135_at	1.24966	9.00584	8.54888	3.13812e-11	3.92438e-10	15.4074	RPF1
824_at	1.24955	10.496	5.66889	7.85681e-07	1.88145e-06	5.42635	CAPN2
51019_at	1.24948	9.2315	9.61386	8.47109e-13	2.55932e-11	18.9759	WASHC3
60682_at	1.24905	8.91914	7.50649	1.18987e-09	6.90657e-09	11.8165	SMAP1
22868_at	1.24887	7.25813	8.79601	1.3431e-11	2.0038e-10	16.2459	FASTKD2
55109_at	1.24853	7.71035	10.6568	2.79496e-14	2.32731e-12	22.3427	AGGF1
25917_at	1.24834	7.02729	11.6752	1.11639e-15	2.43278e-13	25.5141	THUMPD3
1909_at	1.24833	9.01552	4.78249	1.66511e-05	3.04727e-05	2.44695	EDNRA
9044_at	1.24808	7.51244	6.04292	2.10944e-07	5.85658e-07	6.71613	BTAF1
100507599_at	1.24803	6.9754	10.0627	1.91983e-13	9.0329e-12	20.4415	TFIP11-DT
11193_at	1.24784	7.0567	8.49892	3.72808e-11	4.48683e-10	15.2371	WBP4
7398_at	1.24748	8.65867	8.01499	1.99974e-10	1.64113e-09	13.5776	USP1
55035_at	1.24696	8.31677	7.60947	8.28112e-10	5.11243e-09	12.1743	NOL8
5481_at	1.24649	8.55971	8.33887	6.48341e-11	6.86337e-10	14.6904	PPID
360023_at	1.24647	7.76143	7.12278	4.61156e-09	2.1338e-08	10.4797	ZBTB41
64067_at	1.24633	8.06404	4.80344	1.55145e-05	2.85688e-05	2.51561	NPAS3
60487_at	1.24619	7.73015	7.39765	1.74624e-09	9.49564e-09	11.4378	TRMT11
494513_at	1.24598	5.71121	6.48138	4.47395e-08	1.48773e-07	8.24073	PJVK
9861_at	1.24572	9.74031	8.41285	5.01872e-11	5.62998e-10	14.9434	PSMD6
10285_at	1.24547	9.18279	8.37242	5.77233e-11	6.26383e-10	14.8052	SMNDC1
5431_at	1.24539	9.8619	7.66431	6.82925e-10	4.38665e-09	12.3646	POLR2B
100505851_at	1.24533	6.71474	7.41865	1.62157e-09	8.92192e-09	11.5109	LOC100505851
11160_at	1.24526	6.9375	8.4088	5.08951e-11	5.69691e-10	14.9296	ERLIN2
57685_at	1.24416	8.08164	5.66894	7.85534e-07	1.88131e-06	5.42653	CACHD1
25963_at	1.24408	8.72691	8.13493	1.31641e-10	1.1872e-09	13.9907	TMEM87A
80772_at	-1.24372	7.56807	-7.18127	3.74985e-09	1.80423e-08	10.6837	CPTP
51148_at	-1.2437	8.15276	-8.5483	3.14442e-11	3.92986e-10	15.4054	CERCAM
64750_at	1.24359	7.12731	8.57711	2.84736e-11	3.63745e-10	15.5034	SMURF2
10097_at	1.24358	9.11452	5.59324	1.02362e-06	2.38115e-06	5.16727	ACTR2
64755_at	-1.24313	8.95832	-9.49127	1.27587e-12	3.41187e-11	18.5714	RUSF1
54830_at	1.24309	5.3451	8.08141	1.58623e-10	1.37098e-09	13.8065	NUP62CL
8634_at	1.24301	8.06459	7.50352	1.20235e-09	6.96124e-09	11.8062	RTCA
253959_at	1.24293	8.62521	5.15657	4.65444e-06	9.4211e-06	3.68735	RALGAPA1
57102_at	1.24275	6.5674	9.0774	5.14825e-12	9.66606e-11	17.1933	C12orf4
10001_at	1.24271	6.92905	8.16655	1.17928e-10	1.09058e-09	14.0993	MED6
83872_at	1.24262	6.29782	6.42773	5.41041e-08	1.75665e-07	8.05371	HMCN1
4430_at	1.24259	7.84344	6.19754	1.22183e-07	3.60011e-07	7.25261	MYO1B
57826_at	1.24237	7.14957	6.45741	4.87048e-08	1.60294e-07	8.15716	RAP2C
29924_at	-1.24224	7.36632	-10.7626	1.99183e-14	1.81622e-12	22.6767	EPN1
9453_at	1.24176	7.4087	10.2277	1.11941e-13	6.14743e-12	20.9739	GGPS1
250_at	-1.24153	5.73362	-6.36462	6.76544e-08	2.14426e-07	7.83383	ALPP
64965_at	1.24139	7.79461	7.19573	3.56296e-09	1.72439e-08	10.7342	MRPS9
159013_at	1.24129	6.96951	9.6717	6.98708e-13	2.25226e-11	19.1661	CXorf38
7570_at	1.24126	8.8581	8.11751	1.39876e-10	1.23661e-09	13.9307	ZNF22
9890_at	1.24122	6.90833	6.32885	7.67861e-08	2.39514e-07	7.70929	PLPPR4
175_at	1.24108	7.06025	8.00891	2.04258e-10	1.66363e-09	13.5567	AGA
23155_at	1.24066	6.82392	9.01425	6.3798e-12	1.13441e-10	16.9814	CLCC1
80345_at	1.24046	6.61941	9.56939	9.82609e-13	2.8389e-11	18.8294	ZSCAN16
55630_at	-1.24042	8.97589	-4.47789	4.60531e-05	7.79738e-05	1.46137	SLC39A4
6782_at	1.2402	7.56826	7.48544	1.28142e-09	7.33034e-09	11.7433	HSPA13
11164_at	1.23969	7.32366	10.356	7.3736e-14	4.64741e-12	21.3859	NUDT5
81493_at	1.2396	5.23597	9.77166	5.01309e-13	1.79839e-11	19.494	SYNC
92421_at	1.23933	7.45065	5.96592	2.76747e-07	7.44144e-07	6.44956	CHMP4C
3735_at	1.23911	11.0681	8.60596	2.5782e-11	3.36596e-10	15.6015	KARS1
682_at	-1.23901	9.89863	-6.21427	1.15166e-07	3.41547e-07	7.31074	BSG
440560_at	-1.23862	5.61384	-9.03628	5.9197e-12	1.07214e-10	17.0554	PRAMEF11
54914_at	1.23775	7.5424	9.27052	2.6788e-12	5.94224e-11	17.8387	FOCAD
4602_at	1.23672	6.95277	6.07867	1.85942e-07	5.23407e-07	6.84003	MYB
6742_at	1.23665	10.1846	8.42174	4.8668e-11	5.49871e-10	14.9738	SSBP1
6696_at	1.23624	7.98208	3.01158	0.00412629	0.00540359	-2.81219	SPP1
1195_at	1.23552	7.18318	4.49483	4.3544e-05	7.40703e-05	1.51553	CLK1
6342_at	1.23511	9.86918	6.43903	5.19812e-08	1.69598e-07	8.09309	SCP2
10463_at	1.2349	8.1247	8.62217	2.43843e-11	3.22043e-10	15.6566	SLC30A9
1915_at	1.23438	8.76779	5.99931	2.46018e-07	6.71476e-07	6.5651	EEF1A1
84938_at	1.23402	7.13228	9.30419	2.39139e-12	5.48546e-11	17.9509	ATG4C
86_at	1.2339	8.72554	6.47382	4.59545e-08	1.5227e-07	8.21436	ACTL6A
10615_at	1.23364	7.58102	7.53957	1.05901e-09	6.27138e-09	11.9315	SPAG5
79647_at	1.23305	7.37603	10.89	1.32205e-14	1.40408e-12	23.0806	AKIRIN1
54816_at	1.23258	6.40912	8.28131	7.91525e-11	7.97913e-10	14.4932	ZNF280D
91419_at	1.23252	6.6174	9.78565	4.78606e-13	1.73826e-11	19.5397	ATP23
22828_at	1.23184	8.74452	7.95677	2.45058e-10	1.93217e-09	13.3768	SCAF8
26235_at	1.23174	5.29276	9.50549	1.21655e-12	3.26603e-11	18.6184	FBXL4
6880_at	1.23118	9.03588	7.44715	1.46658e-09	8.19683e-09	11.6101	TAF9
84057_at	1.23117	5.72526	5.87676	3.78799e-07	9.81621e-07	6.14154	MND1
3787_at	-1.23034	6.27473	-9.7777	4.91385e-13	1.76588e-11	19.5137	KCNS1
7627_at	1.23018	6.02056	7.40388	1.70832e-09	9.31165e-09	11.4595	ZNF75A
5527_at	1.22956	8.53188	7.80249	4.20501e-10	2.9448e-09	12.8435	PPP2R5C
92714_at	-1.22953	8.2865	-7.14196	4.30901e-09	2.01981e-08	10.5466	ARRDC1
57622_at	-1.22877	6.87377	-9.3817	1.84248e-12	4.53716e-11	18.2084	LRFN1
1036_at	1.22859	7.8041	8.11557	1.40822e-10	1.2439e-09	13.9241	CDO1
23049_at	1.2281	6.15243	5.71556	6.67174e-07	1.6241e-06	5.58654	SMG1
90459_at	1.22808	6.91332	9.64483	7.64062e-13	2.38737e-11	19.0778	ERI1
162239_at	1.22658	7.43172	8.0152	1.99823e-10	1.64055e-09	13.5784	ZFP1
6558_at	1.22657	7.4182	6.98042	7.633e-09	3.26896e-08	9.98278	SLC12A2
23392_at	1.22611	7.78709	7.66272	6.86742e-10	4.40703e-09	12.3591	ECPAS
168537_at	1.22598	5.59077	6.95096	8.47224e-09	3.56943e-08	9.87994	GIMAP7
5901_at	1.22597	9.36894	7.02491	6.52039e-09	2.85942e-08	10.1381	RAN
10240_at	1.22586	7.46834	9.18167	3.61625e-12	7.3418e-11	17.5423	MRPS31
642273_at	1.22532	6.98014	5.35872	2.31571e-06	4.99421e-06	4.3688	FAM110C
54951_at	1.22506	8.69321	9.12748	4.3443e-12	8.48319e-11	17.3611	COMMD8
1105_at	1.22477	7.88941	6.34362	7.28752e-08	2.28708e-07	7.76071	CHD1
5683_at	1.22473	9.23187	8.10541	1.45894e-10	1.2811e-09	13.8891	PSMA2
1209_at	-1.22463	8.97186	-9.21595	3.22058e-12	6.73849e-11	17.6568	CLPTM1
8826_at	1.22451	8.41704	6.44342	5.11797e-08	1.6739e-07	8.10839	IQGAP1
9166_at	1.22415	8.129	9.98181	2.50423e-13	1.08221e-11	20.1792	EBAG9
55094_at	1.22402	6.24912	8.63295	2.34967e-11	3.1335e-10	15.6933	GPATCH1
908_at	1.22389	8.98531	6.70654	2.01439e-08	7.46701e-08	9.02642	CCT6A
4848_at	1.22374	8.81392	7.71748	5.6659e-10	3.7463e-09	12.549	CNOT2
1653_at	1.22351	9.78341	7.0458	6.05571e-09	2.69122e-08	10.211	DDX1
116843_at	1.22304	8.11092	7.06222	5.71381e-09	2.56196e-08	10.2683	SLC18B1
54622_at	1.22282	8.17405	7.18078	3.75632e-09	1.80663e-08	10.682	ARL15
9188_at	1.22267	9.58232	6.78171	1.54324e-08	5.94542e-08	9.2889	DDX21
728882_at	-1.22239	5.85869	-6.29091	8.78203e-08	2.695e-07	7.57725	FAM182B
729359_at	-1.22223	6.14373	-11.6145	1.34516e-15	2.76625e-13	25.3306	PLIN4
5898_at	1.22205	8.20447	8.11589	1.40666e-10	1.24305e-09	13.9252	RALA
9120_at	1.22125	6.53008	9.28081	2.58749e-12	5.79257e-11	17.873	SLC16A6
2191_at	1.22111	8.12457	4.33492	7.36746e-05	0.000121061	1.00776	FAP
3655_at	1.22101	8.74428	5.66165	8.05838e-07	1.92409e-06	5.40154	ITGA6
9652_at	1.22065	7.12879	7.34063	2.13543e-09	1.12045e-08	11.2393	TTC37
8467_at	1.21953	8.44058	6.11816	1.61748e-07	4.62291e-07	6.97696	SMARCA5
117143_at	1.21939	8.34093	8.17782	1.13393e-10	1.05865e-09	14.1381	TADA1
84079_at	1.21907	8.02005	7.63799	7.4909e-10	4.73299e-09	12.2733	ANKRD27
339324_at	1.21901	8.42008	8.46379	4.20877e-11	4.94621e-10	15.1173	ZNF260
10559_at	1.21901	8.60075	6.50427	4.12547e-08	1.38899e-07	8.32055	SLC35A1
4628_at	1.21893	9.66786	8.18362	1.1113e-10	1.0423e-09	14.158	MYH10
85453_at	1.21885	8.95669	7.34854	2.07667e-09	1.09551e-08	11.2668	TSPYL5
54619_at	1.21881	6.26232	7.26951	2.74515e-09	1.3808e-08	10.9914	CCNJ
1462_at	1.21811	10.3339	3.60359	0.000740296	0.0010549	-1.20008	VCAN
122786_at	1.21803	8.23496	6.33106	7.61895e-08	2.3787e-07	7.71697	FRMD6
100288637_at	1.21792	5.41195	7.28629	2.58713e-09	1.31501e-08	11.0499	LOC100288637
53339_at	1.21785	10.1541	7.05677	5.82509e-09	2.6047e-08	10.2493	BTBD1
5422_at	1.2178	7.57058	7.80087	4.22895e-10	2.95954e-09	12.8379	POLA1
10550_at	1.21771	9.60004	7.05463	5.86926e-09	2.61873e-08	10.2419	ARL6IP5
22903_at	1.21735	9.11986	6.34413	7.27437e-08	2.28365e-07	7.76249	BTBD3
11260_at	1.2172	8.65487	7.79419	4.32916e-10	3.0132e-09	12.8148	XPOT
23165_at	1.21716	7.93699	7.84494	3.62392e-10	2.6175e-09	12.9904	NUP205
53407_at	1.21666	11.4408	5.86617	3.93173e-07	1.01586e-06	6.105	STX18
51290_at	1.21658	6.517	11.6179	1.33088e-15	2.76625e-13	25.3411	ERGIC2
9610_at	-1.21639	7.72699	-11.9627	4.62592e-16	1.43286e-13	26.3805	RIN1
29945_at	1.21628	10.6682	5.06189	6.44109e-06	1.27121e-05	3.3707	ANAPC4
11311_at	1.2161	8.78581	6.16474	1.37205e-07	3.98709e-07	7.13866	VPS45
1033_at	1.21608	7.88449	4.88702	1.16909e-05	2.19582e-05	2.79056	CDKN3
51701_at	1.21583	6.33374	12.4885	9.47486e-17	4.62103e-14	27.938	NLK
118987_at	1.21543	7.14244	7.4622	1.39078e-09	7.85147e-09	11.6625	PDZD8
387680_at	1.215	9.80521	7.09377	5.11006e-09	2.33232e-08	10.3785	WASHC2A
23616_at	-1.2149	7.26469	-10.4775	4.97698e-14	3.55221e-12	21.7736	SH3BP1
51430_at	1.21473	8.07148	6.80185	1.43695e-08	5.59166e-08	9.35922	SUCO
55837_at	1.2146	8.90483	8.01429	2.00459e-10	1.64276e-09	13.5752	EAPP
130497_at	-1.2144	6.14629	-3.99743	0.000218362	0.000332956	-0.0364719	OSR1
11201_at	1.2138	6.97411	6.89558	1.03087e-08	4.20476e-08	9.68654	POLI
7110_at	1.21366	6.44672	7.36481	1.96075e-09	1.04458e-08	11.3235	TMF1
9296_at	-1.21352	10.1464	-6.81897	1.35237e-08	5.30791e-08	9.419	ATP6V1F
91298_at	1.21335	7.21232	9.92879	2.982e-13	1.20667e-11	20.0068	C12orf29
101928476_at	-1.21332	6.00974	-8.144	1.2755e-10	1.15967e-09	14.0219	LINC01676
728012_at	-1.21325	6.40172	-9.05152	5.6211e-12	1.0299e-10	17.1065	MCHR2-AS1
8078_at	-1.21311	7.65036	-10.9928	9.49945e-15	1.12478e-12	23.4061	USP5
84144_at	1.21287	4.67587	6.59871	2.95205e-08	1.03954e-07	8.65003	SYDE2
2275_at	-1.21281	8.40643	-7.59148	8.82195e-10	5.38145e-09	12.1118	FHL3
1579_at	-1.21261	5.55342	-9.25842	2.79038e-12	6.11318e-11	17.7984	CYP4A11
22841_at	1.21249	7.93219	6.99097	7.35318e-09	3.17033e-08	10.0196	RAB11FIP2
113230_at	-1.21245	6.23958	-7.27239	2.71736e-09	1.3683e-08	11.0015	MISP3
114569_at	1.21244	8.79423	4.81226	1.50588e-05	2.77896e-05	2.54456	MAL2
23015_at	1.21221	10.4365	3.40607	0.00133577	0.00184604	-1.75784	GOLGA8A
9147_at	1.21198	7.34467	7.89435	3.04833e-10	2.29397e-09	13.1612	NEMF
5636_at	1.21184	8.36034	8.66259	2.12211e-11	2.89025e-10	15.7939	PRPSAP2
5427_at	1.21137	7.68188	9.43337	1.54904e-12	3.98624e-11	18.3798	POLE2
23002_at	1.21126	7.97544	7.2518	2.92236e-09	1.45578e-08	10.9297	DAAM1
51144_at	1.21104	10.2565	9.70477	6.25933e-13	2.07806e-11	19.2747	HSD17B12
90332_at	-1.21032	7.8878	-9.12649	4.35895e-12	8.50369e-11	17.3578	EXOC3L2
284611_at	1.21032	7.35687	7.92332	2.75458e-10	2.11964e-09	13.2613	FAM102B
3561_at	-1.21025	7.35396	-7.93727	2.62347e-10	2.04287e-09	13.3095	IL2RG
112703_at	-1.21002	7.21901	-6.65674	2.40328e-08	8.71462e-08	8.85256	FAM71E1
2200_at	1.20953	8.38852	5.82815	4.49391e-07	1.14309e-06	5.97392	FBN1
116159_at	1.20882	6.7374	8.32511	6.80004e-11	7.11763e-10	14.6433	CYYR1
27249_at	1.20853	10.5021	6.93497	8.96617e-09	3.74003e-08	9.82408	MMADHC
223082_at	1.20849	6.27885	7.3655	1.95601e-09	1.0426e-08	11.3259	ZNRF2
80349_at	1.20821	9.4489	8.92371	8.6833e-12	1.43674e-10	16.6768	WDR61
51397_at	1.20804	8.08651	8.28999	7.68055e-11	7.80786e-10	14.523	COMMD10
57405_at	1.20781	6.03868	4.7547	1.82856e-05	3.3197e-05	2.35606	SPC25
91607_at	1.20776	7.24929	8.18564	1.1035e-10	1.03689e-09	14.165	SLFN11
55884_at	1.20723	9.86101	8.28293	7.87086e-11	7.95037e-10	14.4988	WSB2
130507_at	1.20671	7.57232	7.07747	5.4136e-09	2.44903e-08	10.3216	UBR3
51236_at	-1.20607	8.7062	-7.11801	4.69015e-09	2.16422e-08	10.463	HGH1
55365_at	-1.206	8.56875	-6.68685	2.15998e-08	7.93634e-08	8.95768	TMEM176A
9525_at	1.206	8.688	7.61997	7.98103e-10	4.97515e-09	12.2108	VPS4B
254170_at	1.20583	7.65342	8.58014	2.8178e-11	3.60749e-10	15.5137	FBXO33
643836_at	1.2056	6.97797	9.63738	7.83271e-13	2.43468e-11	19.0533	ZFP62
10487_at	1.20536	10.204	7.0158	6.73422e-09	2.93998e-08	10.1063	CAP1
137392_at	1.20525	8.23996	8.49645	3.75993e-11	4.51986e-10	15.2287	CIBAR1
836_at	1.20498	7.88716	10.1976	1.2348e-13	6.5869e-12	20.8771	CASP3
4499_at	-1.20483	5.70433	-3.47599	0.0010859	0.00151678	-1.56254	MT1M
154661_at	1.20402	5.56248	8.26965	8.24217e-11	8.27611e-10	14.4533	RUNDC3B
8323_at	1.20391	8.30379	4.56779	3.41826e-05	5.91832e-05	1.74969	FZD6
663_at	1.20387	8.11156	7.85816	3.46002e-10	2.52945e-09	13.0361	BNIP2
84926_at	-1.20373	8.19952	-11.4177	2.47585e-15	4.44871e-13	24.7302	SPRYD3
134549_at	-1.20348	7.90993	-8.34908	6.2582e-11	6.6663e-10	14.7253	SHROOM1
6882_at	1.20314	8.07799	8.57456	2.87246e-11	3.65767e-10	15.4948	TAF11
5723_at	1.20288	6.08768	5.95682	2.85758e-07	7.6556e-07	6.41811	PSPH
79740_at	1.20286	5.18725	4.93123	1.00608e-05	1.91886e-05	2.93659	ZBBX
55622_at	1.20282	7.36248	9.17144	3.74358e-12	7.52537e-11	17.5081	TTC27
137492_at	1.20275	7.04067	8.74	1.6271e-11	2.34454e-10	16.0564	VPS37A
1488_at	1.20252	8.50507	6.9333	9.01939e-09	3.76049e-08	9.81824	CTBP2
4927_at	1.2022	7.22772	8.86234	1.07059e-11	1.67404e-10	16.47	NUP88
5538_at	1.20196	10.3952	7.28284	2.61885e-09	1.32951e-08	11.0379	PPT1
55145_at	1.20195	6.62322	7.00086	7.09995e-09	3.07734e-08	10.0542	THAP1
79912_at	1.20176	7.50825	6.61408	2.79552e-08	9.93986e-08	8.70367	PYROXD1
51495_at	1.20148	9.40435	7.1394	4.3483e-09	2.03265e-08	10.5377	HACD3
55173_at	1.20088	8.03961	10.3387	7.79867e-14	4.78287e-12	21.3306	MRPS10
84924_at	1.20024	4.45708	11.3594	2.96868e-15	5.06754e-13	24.5514	ZNF566
57621_at	1.20021	6.95662	8.26413	8.40148e-11	8.40723e-10	14.4343	ZBTB2
5981_at	1.20021	8.15503	9.50654	1.2123e-12	3.26092e-11	18.6219	RFC1
54453_at	1.20015	9.17061	4.80162	1.561e-05	2.87265e-05	2.50965	RIN2
1052_at	-1.20014	9.62757	-4.9453	9.5903e-06	1.83476e-05	2.98318	CEBPD
27032_at	1.20011	7.08176	7.53247	1.08584e-09	6.40434e-09	11.9068	ATP2C1
23474_at	-1.19984	9.50174	-5.42104	1.86524e-06	4.10614e-06	4.58023	ETHE1
3189_at	1.19977	9.17374	6.42035	5.55366e-08	1.80087e-07	8.028	HNRNPH3
140467_at	-1.19975	7.63439	-10.4076	6.23892e-14	4.16836e-12	21.5507	ZNF358
84064_at	1.19947	8.95356	8.42814	4.76033e-11	5.40386e-10	14.9956	HDHD2
8000_at	-1.19924	5.11532	-7.10957	4.8323e-09	2.22188e-08	10.4336	PSCA
51474_at	1.19906	7.9061	7.04298	6.11636e-09	2.71385e-08	10.2012	LIMA1
5955_at	1.19905	9.66221	6.50222	4.15548e-08	1.39772e-07	8.31341	RCN2
7775_at	1.19884	7.56912	6.11441	1.63903e-07	4.67665e-07	6.96396	ZNF232
3600_at	1.19865	5.86289	5.86055	4.0101e-07	1.03337e-06	6.08564	IL15
84255_at	1.19855	8.81939	5.96304	2.79569e-07	7.50745e-07	6.43961	SLC37A3
6747_at	1.19838	8.47242	6.63375	2.60727e-08	9.35495e-08	8.77232	SSR3
10923_at	1.19834	10.2937	8.69275	1.91339e-11	2.65902e-10	15.8962	SUB1
251_at	-1.19829	6.85725	-10.5699	3.67987e-14	2.85525e-12	22.0713	ALPG
2980_at	-1.19825	6.05482	-9.39148	1.7829e-12	4.42677e-11	18.2409	GUCA2A
79827_at	1.19821	7.28849	6.02653	2.23499e-07	6.1642e-07	6.65936	CLMP
79876_at	1.1982	7.30198	8.58646	2.7572e-11	3.54541e-10	15.5352	UBA5
63940_at	-1.19817	7.22202	-10.1317	1.53119e-13	7.64997e-12	20.6648	GPSM3
5684_at	1.19798	10.1503	7.86344	3.3966e-10	2.49376e-09	13.0544	PSMA3
3612_at	1.19793	8.19531	7.83856	3.70573e-10	2.66719e-09	12.9683	IMPA1
56254_at	1.19775	9.10156	6.69037	2.13321e-08	7.85205e-08	8.96997	RNF20
102157402_at	1.19748	8.27389	6.7954	1.4702e-08	5.70372e-08	9.33668	AK6
22873_at	1.19742	6.86677	6.88241	1.08012e-08	4.37624e-08	9.64053	DZIP1
10457_at	1.19714	9.3509	3.57044	0.000818301	0.00116017	-1.295	GPNMB
283537_at	1.19649	6.60233	5.35441	2.35053e-06	5.06238e-06	4.35422	SLC46A3
18_at	1.19648	5.82247	9.33186	2.17869e-12	5.07448e-11	18.0429	ABAT
201895_at	1.19598	7.96211	8.06878	1.65757e-10	1.41709e-09	13.763	SMIM14
25998_at	1.19581	7.66619	6.20547	1.18808e-07	3.50825e-07	7.28014	IBTK
55703_at	1.19578	7.7955	9.70627	6.22821e-13	2.07108e-11	19.2797	POLR3B
154075_at	1.19576	6.29093	7.26091	2.82982e-09	1.41588e-08	10.9615	SAMD3
4810_at	1.19554	7.56811	7.3072	2.40297e-09	1.2355e-08	11.1228	NHS
64319_at	-1.19541	7.26586	-12.5917	6.95369e-17	3.87239e-14	28.2416	FBRS
7357_at	1.19512	8.17489	5.44511	1.71549e-06	3.80346e-06	4.66205	UGCG
123_at	1.19511	9.04686	7.80756	4.13103e-10	2.90092e-09	12.861	PLIN2
64746_at	1.195	8.54176	8.90311	9.31517e-12	1.5072e-10	16.6074	ACBD3
8533_at	1.19494	8.79217	8.19254	1.07736e-10	1.01699e-09	14.1886	COPS3
29952_at	-1.19452	9.40572	-5.93717	3.06243e-07	8.12891e-07	6.35016	DPP7
80254_at	1.19443	5.75066	8.05874	1.71662e-10	1.45123e-09	13.7284	CEP63
254887_at	1.194	6.43788	8.23019	9.45232e-11	9.18943e-10	14.3179	ZDHHC23
53981_at	1.19334	6.50638	10.0824	1.79958e-13	8.59266e-12	20.5054	CPSF2
4321_at	1.19311	5.1671	2.42599	0.0190494	0.0232849	-4.20704	MMP12
51250_at	1.19265	7.61367	9.09958	4.77522e-12	9.1502e-11	17.2676	MTRES1
284454_at	-1.19196	8.52036	-4.93077	1.00765e-05	1.92132e-05	2.93507	MIR23AHG
351_at	1.19147	9.85098	7.34275	2.11955e-09	1.11358e-08	11.2466	APP
55255_at	1.1912	7.91804	7.89247	3.06842e-10	2.30083e-09	13.1547	WDR41
29093_at	1.19104	8.96824	9.41459	1.64978e-12	4.18244e-11	18.3176	MRPL22
64978_at	-1.19096	8.26493	-6.32346	7.82653e-08	2.43165e-07	7.69053	MRPL38
388588_at	-1.19062	6.8066	-9.37315	1.89617e-12	4.63293e-11	18.1801	SMIM1
84869_at	1.19018	8.15426	8.93234	8.43144e-12	1.403e-10	16.7059	CBR4
10827_at	1.18982	7.04743	9.4188	1.62666e-12	4.14951e-11	18.3315	FAM114A2
23396_at	-1.1893	8.94194	-11.3741	2.83501e-15	4.88003e-13	24.5968	PIP5K1C
3840_at	1.18922	7.61822	6.91613	9.58491e-09	3.95363e-08	9.75829	KPNA4
1762_at	-1.18863	7.92896	-10.7583	2.00301e-14	1.81622e-12	22.6709	DMWD
11118_at	1.18841	7.69842	7.70384	5.94378e-10	3.88985e-09	12.5018	BTN3A2
2037_at	1.18816	8.63791	5.48192	1.50925e-06	3.38688e-06	4.78732	EPB41L2
65056_at	1.18792	9.00572	6.02648	2.23539e-07	6.16448e-07	6.65918	GPBP1
8723_at	1.18733	7.28462	10.3476	7.57762e-14	4.72189e-12	21.3589	SNX4
11342_at	1.1873	8.53163	6.87943	1.09156e-08	4.41802e-08	9.63015	RNF13
55611_at	-1.18728	9.12617	-12.048	3.56698e-16	1.17848e-13	26.636	OTUB1
51138_at	1.18704	9.51002	6.90738	9.88679e-09	4.05556e-08	9.72773	COPS4
84233_at	1.18703	9.21373	9.47294	1.35665e-12	3.59113e-11	18.5108	TMEM126A
168544_at	-1.18681	7.67949	-7.11356	4.76446e-09	2.19513e-08	10.4475	ZNF467
54918_at	1.18681	11.0215	4.80346	1.55132e-05	2.85688e-05	2.51569	CMTM6
9403_at	1.18668	10.2706	5.4393	1.75051e-06	3.87271e-06	4.6423	SELENOF
23400_at	-1.18644	7.37369	-7.77466	4.63598e-10	3.19527e-09	12.7472	ATP13A2
51186_at	1.18619	10.6647	7.11193	4.79205e-09	2.20585e-08	10.4418	TCEAL9
9538_at	1.18598	9.21677	9.70292	6.29801e-13	2.08752e-11	19.2687	EI24
113452_at	-1.18598	8.55251	-5.65938	8.12269e-07	1.93742e-06	5.39375	TMEM54
79934_at	-1.18586	7.6574	-9.4465	1.48235e-12	3.84847e-11	18.4233	COQ8B
201562_at	1.18565	8.1844	8.39928	5.25998e-11	5.84767e-10	14.897	HACD2
57205_at	1.18536	7.69446	6.56932	3.27616e-08	1.13705e-07	8.54746	ATP10D
54531_at	-1.18527	7.8042	-10.6134	3.19359e-14	2.55537e-12	22.211	MIER2
339352_at	-1.18495	7.17082	-7.95492	2.46649e-10	1.94247e-09	13.3704	LOC339352
23152_at	-1.18477	9.11945	-11.7527	8.78703e-16	2.02868e-13	25.7495	CIC
120534_at	1.18475	7.86643	10.2754	9.58141e-14	5.51308e-12	21.1274	ARL14EP
116151_at	1.18454	8.54089	10.4919	4.73078e-14	3.41216e-12	21.8235	FAM210B
29948_at	-1.1844	6.81395	-10.1992	1.22826e-13	6.56911e-12	20.8823	OSGIN1
9276_at	1.18401	10.0853	7.57354	9.3967e-10	5.67794e-09	12.0495	COPB2
166815_at	1.18336	6.89396	9.1057	4.67706e-12	9.02969e-11	17.2882	TIGD2
892_at	1.18334	9.74185	7.86587	3.36778e-10	2.47725e-09	13.0628	CCNC
5916_at	-1.18307	7.47808	-9.37977	1.85444e-12	4.56018e-11	18.2021	RARG
64756_at	1.18291	8.4341	10.372	6.97783e-14	4.47838e-12	21.4401	ATPAF1
57106_at	-1.18287	8.73615	-6.14368	1.47802e-07	4.2594e-07	7.06555	NAT14
10363_at	1.18269	8.36659	8.42247	4.85459e-11	5.48793e-10	14.9763	HMG20A
50862_at	1.18246	7.69991	9.13976	4.16734e-12	8.21596e-11	17.4022	RNF141
83957_at	-1.18236	5.41976	-11.0049	9.05668e-15	1.09773e-12	23.4528	FRMD8P1
7267_at	1.18234	9.62113	6.11044	1.66214e-07	4.73668e-07	6.95021	TTC3
26780_at	-1.18229	4.78497	-6.23502	1.07018e-07	3.19836e-07	7.38287	SNORA68
51000_at	1.18192	8.55462	6.43141	5.3404e-08	1.73639e-07	8.06652	SLC35B3
162966_at	1.1818	5.94801	6.45857	4.85046e-08	1.59712e-07	8.16121	ZNF600
79752_at	1.18174	7.70385	6.70042	2.05855e-08	7.60869e-08	9.00506	ZFAND1
55276_at	1.18129	7.11199	8.28452	7.82757e-11	7.91802e-10	14.5042	PGM2
23204_at	1.18126	10.4871	6.58376	3.11275e-08	1.08827e-07	8.59784	ARL6IP1
4065_at	1.18123	6.2853	5.19536	4.07267e-06	8.34496e-06	3.81758	LY75
84446_at	-1.18115	6.51252	-10.8377	1.54997e-14	1.5338e-12	22.9235	BRSK1
8669_at	1.181	7.31298	7.67009	6.69194e-10	4.31741e-09	12.3847	EIF3J
57820_at	1.18078	9.18301	7.90953	2.89062e-10	2.20199e-09	13.2137	CCNB1IP1
6383_at	1.18069	9.07453	7.59633	8.67271e-10	5.30145e-09	12.1287	SDC2
1365_at	-1.18064	10.1572	-5.1644	4.53076e-06	9.1962e-06	3.71361	CLDN3
55333_at	1.18037	7.08847	8.14088	1.28942e-10	1.16912e-09	14.0111	SYNJ2BP
140609_at	1.18017	7.953	6.41084	5.74397e-08	1.85466e-07	7.99485	NEK7
24142_at	-1.17998	7.29504	-9.37325	1.89557e-12	4.63293e-11	18.1804	NAA80
79729_at	-1.17983	6.38222	-10.4975	4.64495e-14	3.37402e-12	21.8415	SH3D21
7089_at	-1.1798	8.04701	-8.34471	6.35363e-11	6.73983e-10	14.7104	TLE2
23473_at	1.17964	7.11802	7.43063	1.55454e-09	8.59931e-09	11.5526	CAPN7
30836_at	1.17942	9.1597	5.17918	4.30601e-06	8.7818e-06	3.76323	DNTTIP2
10269_at	1.17937	9.52783	7.04414	6.09126e-09	2.70599e-08	10.2053	ZMPSTE24
2967_at	1.17919	6.71833	8.05124	1.76214e-10	1.48298e-09	13.7026	GTF2H3
1434_at	1.17888	9.22369	7.05633	5.83417e-09	2.60705e-08	10.2478	CSE1L
11270_at	-1.17873	9.67839	-6.7813	1.54548e-08	5.95069e-08	9.28747	NRM
284309_at	1.17872	7.7231	6.32868	7.68321e-08	2.39621e-07	7.70871	ZNF776
64754_at	1.17868	8.34109	9.7002	6.35528e-13	2.09306e-11	19.2597	SMYD3
84792_at	1.17863	9.41726	8.21769	9.87184e-11	9.52047e-10	14.275	FAM220A
29089_at	1.1785	8.21096	6.06339	1.96247e-07	5.4902e-07	6.78705	UBE2T
51095_at	1.17849	6.5125	9.28469	2.55379e-12	5.74855e-11	17.8859	TRNT1
79631_at	1.17841	7.67389	8.99714	6.76209e-12	1.18614e-10	16.9239	EFL1
9792_at	1.17797	7.47	7.77366	4.65234e-10	3.20331e-09	12.7437	SERTAD2
55679_at	-1.17784	7.48804	-10.1842	1.28987e-13	6.74731e-12	20.834	LIMS2
56647_at	1.17783	7.6307	10.0844	1.78784e-13	8.5766e-12	20.5118	BCCIP
100131556_at	1.1776	9.87226	6.77516	1.57949e-08	6.06111e-08	9.26603	ZCRB1P1
26065_at	1.17722	9.09404	6.43283	5.31361e-08	1.72878e-07	8.07147	LSM14A
50650_at	1.17705	8.3409	6.55447	3.45317e-08	1.18878e-07	8.49565	ARHGEF3
28957_at	1.17702	8.6169	8.72953	1.68657e-11	2.40918e-10	16.0209	MRPS28
84620_at	1.17639	6.45185	6.49772	4.22227e-08	1.41739e-07	8.29772	ST6GAL2
22950_at	1.17638	8.10713	8.72314	1.72394e-11	2.45101e-10	15.9992	SLC4A1AP
4236_at	1.17637	8.90531	8.57106	2.90727e-11	3.68975e-10	15.4829	MFAP1
2589_at	1.17619	8.98203	7.3995	1.73492e-09	9.43654e-09	11.4443	GALNT1
51162_at	-1.17615	7.74969	-5.6957	7.15266e-07	1.72838e-06	5.51834	EGFL7
9324_at	1.17606	10.9097	7.89522	3.03906e-10	2.28878e-09	13.1642	HMGN3
8027_at	1.17599	8.38435	7.34005	2.13981e-09	1.12217e-08	11.2372	STAM
7596_at	1.17566	6.75122	9.15416	3.96893e-12	7.90084e-11	17.4504	ZNF45
9354_at	1.17556	9.6137	6.44244	5.13567e-08	1.67811e-07	8.10499	UBE4A
25896_at	1.17508	6.53566	10.1707	1.34809e-13	6.93828e-12	20.7905	INTS7
25821_at	1.17505	6.95925	9.73487	5.66391e-13	1.93366e-11	19.3734	MTO1
9474_at	1.17503	7.50842	8.06993	1.65098e-10	1.41324e-09	13.7669	ATG5
27113_at	-1.1748	7.52692	-8.25335	8.72183e-11	8.65591e-10	14.3974	BBC3
84328_at	1.17469	7.28187	12.7815	3.95539e-17	2.58623e-14	28.795	LZIC
114224_at	-1.17452	7.33723	-4.69242	2.25432e-05	4.02874e-05	2.153	LOC114224
27239_at	-1.17445	7.11161	-8.31288	7.09457e-11	7.35912e-10	14.6014	GPR162
7108_at	-1.17436	7.75565	-6.3498	7.12985e-08	2.24378e-07	7.78222	TM7SF2
51574_at	1.17382	7.66681	8.0976	1.49919e-10	1.31013e-09	13.8622	LARP7
139596_at	1.17382	7.02504	9.62955	8.0397e-13	2.47275e-11	19.0275	UPRT
29080_at	1.17372	8.11051	8.90423	9.27977e-12	1.50342e-10	16.6112	CCDC59
2764_at	1.17363	7.81891	7.49568	1.23604e-09	7.13013e-09	11.7789	GMFB
10195_at	-1.17349	9.11488	-6.17701	1.31379e-07	3.83693e-07	7.18129	ALG3
7480_at	-1.17346	6.84096	-8.73786	1.63908e-11	2.35614e-10	16.0491	WNT10B
10908_at	-1.17344	8.45698	-8.22532	9.61347e-11	9.31516e-10	14.3012	PNPLA6
26039_at	1.17338	7.72042	5.49335	1.45039e-06	3.26631e-06	4.82624	SS18L1
840_at	1.17322	7.15875	8.08638	1.55898e-10	1.352e-09	13.8236	CASP7
284217_at	1.17321	6.24668	6.13985	1.49816e-07	4.31197e-07	7.05225	LAMA1
80145_at	1.17306	8.91474	8.27685	8.03875e-11	8.09168e-10	14.4779	THOC7
55699_at	1.17257	8.76652	5.62587	9.13293e-07	2.14786e-06	5.27894	IARS2
4212_at	1.17248	7.50709	5.63598	8.81563e-07	2.07993e-06	5.31357	MEIS2
130814_at	1.17238	8.56757	7.32705	2.24032e-09	1.16503e-08	11.192	SLC66A3
55167_at	1.17208	7.84309	6.48561	4.40741e-08	1.46954e-07	8.25548	MSL2
64651_at	-1.17204	8.0936	-4.62236	2.84989e-05	5.0049e-05	1.92578	CSRNP1
857_at	1.17143	9.53749	6.28378	9.00662e-08	2.75443e-07	7.55242	CAV1
7122_at	-1.17139	7.80994	-5.89559	3.54515e-07	9.2579e-07	6.20654	CLDN5
8453_at	1.171	6.65801	9.45704	1.43086e-12	3.73373e-11	18.4582	CUL2
50810_at	1.17085	7.11107	10.5138	4.39905e-14	3.26486e-12	21.8951	HDGFL3
92799_at	-1.17014	7.72154	-8.87848	1.01319e-11	1.60885e-10	16.5244	SHKBP1
7392_at	-1.17013	9.6492	-11.7345	9.28582e-16	2.06534e-13	25.6952	USF2
5685_at	1.17007	9.92803	7.35119	2.05735e-09	1.08756e-08	11.276	PSMA4
9111_at	1.16999	8.34755	6.59053	3.03895e-08	1.06665e-07	8.62146	NMI
5196_at	-1.16997	6.72017	-3.80259	0.000402248	0.000592355	-0.620209	PF4
5887_at	1.16972	9.06883	7.64686	7.26115e-10	4.60773e-09	12.3041	RAD23B
100507632_at	1.16972	4.5278	6.60395	2.89771e-08	1.02385e-07	8.66832	LINC00968
7525_at	1.16962	8.28541	5.3195	2.65269e-06	5.64432e-06	4.23608	YES1
5480_at	1.16947	9.77151	8.58487	2.77227e-11	3.55932e-10	15.5298	PPIC
51096_at	1.16934	8.88937	6.49719	4.23032e-08	1.41962e-07	8.29584	UTP18
56267_at	1.16925	8.43625	6.48503	4.41655e-08	1.47175e-07	8.25344	KYAT3
79866_at	1.16914	7.32207	9.54687	1.05935e-12	2.98483e-11	18.7551	BORA
92140_at	1.16905	8.81407	8.30647	7.25381e-11	7.47796e-10	14.5795	MTDH
5315_at	-1.16881	10.6697	-6.1822	1.28992e-07	3.77736e-07	7.19932	PKM
83547_at	-1.16848	7.93542	-9.48214	1.31545e-12	3.50856e-11	18.5412	RILP
26035_at	1.16846	6.17356	7.70178	5.987e-10	3.91314e-09	12.4946	GLCE
27112_at	-1.16842	7.15478	-7.32541	2.25335e-09	1.16884e-08	11.1862	FAM155B
6643_at	1.16831	7.73268	8.12873	1.34515e-10	1.20376e-09	13.9693	SNX2
10492_at	1.16814	8.85135	7.96736	2.36156e-10	1.87497e-09	13.4134	SYNCRIP
8562_at	1.16803	9.64641	6.42989	5.36919e-08	1.74465e-07	8.06123	DENR
11222_at	1.16796	10.1601	6.54855	3.52637e-08	1.21016e-07	8.475	MRPL3
11010_at	1.16782	8.44365	3.72984	0.000503598	0.000732389	-0.834198	GLIPR1
11244_at	1.16708	7.62829	7.77354	4.65417e-10	3.20349e-09	12.7433	ZHX1
7342_at	1.16683	9.32192	6.40283	5.90927e-08	1.90233e-07	7.96693	UBP1
10048_at	1.16679	7.48465	7.05746	5.81091e-09	2.60006e-08	10.2517	RANBP9
50640_at	1.16666	7.92666	6.85702	1.18177e-08	4.72708e-08	9.55189	PNPLA8
255189_at	-1.16572	6.61427	-5.84219	4.27761e-07	1.09474e-06	6.0223	PLA2G4F
53343_at	1.16563	8.5634	8.3558	6.11415e-11	6.55148e-10	14.7483	NUDT9
10234_at	1.16541	7.96784	5.68009	7.55452e-07	1.81692e-06	5.46479	LRRC17
27107_at	1.16509	7.68741	7.96506	2.38058e-10	1.88642e-09	13.4054	ZBTB11
57117_at	1.16502	7.35262	6.78232	1.53994e-08	5.93493e-08	9.29101	INTS12
27031_at	1.16501	7.00713	4.89179	1.15035e-05	2.164e-05	2.80627	NPHP3
51633_at	1.16501	6.58139	6.6294	2.64786e-08	9.47656e-08	8.75711	OTUD6B
59338_at	1.1648	7.85725	8.36069	6.01143e-11	6.47414e-10	14.7651	PLEKHA1
8986_at	-1.16463	8.60999	-9.74899	5.4046e-13	1.87959e-11	19.4197	RPS6KA4
81622_at	-1.16432	6.78917	-9.05892	5.48155e-12	1.01051e-10	17.1314	UNC93B1
55656_at	1.16395	8.91292	6.92881	9.16389e-09	3.81066e-08	9.80257	INTS8
22928_at	1.16372	8.98328	9.65887	7.29165e-13	2.31996e-11	19.124	SEPHS2
25913_at	1.16347	7.51902	8.63015	2.37239e-11	3.15149e-10	15.6837	POT1
6950_at	1.16302	8.44844	7.52682	1.10764e-09	6.51792e-09	11.8872	TCP1
1371_at	1.16262	7.56666	8.38885	5.45317e-11	5.98778e-10	14.8614	CPOX
55789_at	1.16258	5.17327	7.22945	3.16256e-09	1.55527e-08	10.8518	DEPDC1B
10693_at	1.16238	6.09054	10.0623	1.92265e-13	9.0329e-12	20.4401	CCT6B
23548_at	1.1622	6.66727	7.65745	6.99572e-10	4.47351e-09	12.3409	TTC33
79657_at	1.1621	5.49364	9.75603	5.27994e-13	1.84879e-11	19.4428	RPAP3
25938_at	1.16206	7.74367	6.48914	4.35272e-08	1.45308e-07	8.26777	HEATR5A
253558_at	1.16188	9.00286	7.60411	8.43861e-10	5.18777e-09	12.1557	LCLAT1
10640_at	1.16161	6.78114	8.11851	1.3939e-10	1.23391e-09	13.9342	EXOC5
83594_at	1.16155	5.2939	7.70688	5.88067e-10	3.8578e-09	12.5123	NUDT12
7155_at	1.16143	10.0418	6.2036	1.19596e-07	3.52947e-07	7.27365	TOP2B
8898_at	1.16103	7.31364	9.77004	5.0401e-13	1.80177e-11	19.4887	MTMR2
57149_at	1.16079	8.8975	8.69038	1.92903e-11	2.6753e-10	15.8882	LYRM1
90843_at	1.16053	8.41367	6.84411	1.23709e-08	4.91383e-08	9.5068	TCEAL8
221476_at	-1.16039	7.08137	-8.53486	3.29346e-11	4.0665e-10	15.3596	PI16
51602_at	1.15992	10.0273	6.10555	1.69113e-07	4.8066e-07	6.93322	NOP58
10321_at	1.15986	5.30939	4.20864	0.000111064	0.000177266	0.612459	CRISP3
5820_at	-1.15982	7.03144	-9.39559	1.75848e-12	4.38207e-11	18.2545	PVT1
64073_at	-1.15979	8.65249	-5.2824	3.01603e-06	6.34816e-06	4.11072	C19orf33
57187_at	1.15952	7.73449	8.89237	9.66287e-12	1.54878e-10	16.5712	THOC2
254896_at	-1.15946	5.70036	-11.3489	3.06713e-15	5.19233e-13	24.5193	LOC254896
7702_at	1.15923	7.1513	8.19099	1.08318e-10	1.02061e-09	14.1833	ZNF143
5290_at	1.15903	6.1437	6.8281	1.30933e-08	5.15594e-08	9.45087	PIK3CA
3371_at	1.1588	6.59681	5.43649	1.76773e-06	3.90827e-06	4.63273	TNC
7474_at	1.15876	10.0337	4.48817	4.45141e-05	7.55574e-05	1.49423	WNT5A
4659_at	1.15861	7.62711	6.1022	1.71121e-07	4.85827e-07	6.92162	PPP1R12A
100289097_at	1.1581	7.71033	5.90178	3.46876e-07	9.08672e-07	6.22791	FRG1CP
84970_at	-1.15774	6.21224	-10.6681	2.65869e-14	2.24118e-12	22.3914	C1orf94
9367_at	1.15769	8.13007	6.83626	1.27202e-08	5.02623e-08	9.47937	RAB9A
3093_at	1.15754	8.21152	9.35404	2.02199e-12	4.84427e-11	18.1166	UBE2K
2628_at	1.15739	6.96556	8.11223	1.42469e-10	1.25519e-09	13.9126	GATM
2531_at	1.15703	6.53827	7.31501	2.33764e-09	1.20554e-08	11.15	KDSR
9184_at	1.15672	8.84138	8.31927	6.93905e-11	7.23725e-10	14.6233	BUB3
27020_at	1.15662	10.9038	6.2104	1.16755e-07	3.45609e-07	7.29727	NPTN
2673_at	1.15645	7.60845	7.64951	7.19374e-10	4.57345e-09	12.3133	GFPT1
146433_at	-1.15635	7.32549	-9.38299	1.83453e-12	4.53299e-11	18.2127	IL34
22920_at	1.1563	8.42196	6.5576	3.41507e-08	1.17689e-07	8.50658	KIFAP3
4331_at	1.15615	7.37596	9.50635	1.21305e-12	3.26092e-11	18.6213	MNAT1
3376_at	1.1558	9.89362	4.94476	9.60809e-06	1.83799e-05	2.98137	IARS1
7013_at	1.15578	7.71945	7.60412	8.4384e-10	5.18777e-09	12.1557	TERF1
6102_at	1.15577	5.85645	7.37978	1.85988e-09	9.99153e-09	11.3756	RP2
1027_at	1.15566	8.89501	6.74268	1.77223e-08	6.68552e-08	9.15259	CDKN1B
7157_at	-1.15557	9.12528	-8.90896	9.13105e-12	1.48445e-10	16.6272	TP53
4677_at	1.15516	10.4659	6.75061	1.7231e-08	6.5242e-08	9.18029	NARS1
27122_at	1.15494	8.16422	6.46293	4.77623e-08	1.5742e-07	8.17639	DKK3
1193_at	1.15465	5.59625	7.52434	1.11734e-09	6.56559e-09	11.8786	CLIC2
4099_at	-1.15463	5.28058	-8.81068	1.27736e-11	1.93389e-10	16.2955	MAG
7532_at	1.15461	10.5995	6.86272	1.15816e-08	4.64536e-08	9.57178	YWHAG
80164_at	-1.15415	7.10124	-7.87351	3.27899e-10	2.42304e-09	13.0892	PRR36
83882_at	-1.15402	7.15948	-8.78335	1.40256e-11	2.0775e-10	16.2031	TSPAN10
1364_at	-1.15392	7.69232	-5.65127	8.35666e-07	1.98674e-06	5.36594	CLDN4
55156_at	1.1539	8.51178	6.38784	6.2313e-08	1.9944e-07	7.91473	ARMC1
55759_at	1.15377	9.25569	8.42773	4.7672e-11	5.40705e-10	14.9942	WDR12
9021_at	-1.1536	6.94952	-7.43315	1.54075e-09	8.54608e-09	11.5614	SOCS3
6814_at	1.15354	8.45788	5.98578	2.58039e-07	6.99532e-07	6.51827	STXBP3
54465_at	1.15332	6.90846	8.04672	1.79016e-10	1.49741e-09	13.687	ETAA1
2116_at	-1.15322	5.89002	-4.24991	9.71679e-05	0.000156625	0.74109	ETV2
9517_at	1.15242	7.44707	9.793	4.67084e-13	1.69942e-11	19.5638	SPTLC2
11340_at	1.15219	8.21059	6.3278	7.70712e-08	2.4022e-07	7.70565	EXOSC8
124925_at	-1.15217	6.02296	-9.9799	2.52004e-13	1.08606e-11	20.173	SEZ6
1440_at	-1.15215	7.08009	-9.93744	2.89819e-13	1.19055e-11	20.035	CSF3
5701_at	1.15208	7.60104	8.28734	7.7515e-11	7.85659e-10	14.5139	PSMC2
954_at	-1.15201	6.25591	-9.86787	3.64605e-13	1.38564e-11	19.8084	ENTPD2
996_at	1.15199	7.11155	9.10388	4.70603e-12	9.06277e-11	17.2821	CDC27
549_at	1.15189	7.35954	6.62725	2.66806e-08	9.53795e-08	8.74963	AUH
81794_at	-1.15131	6.49803	-13.5092	4.77224e-18	5.75027e-15	30.8664	ADAMTS10
27000_at	1.15099	8.36638	5.32076	2.64113e-06	5.6238e-06	4.24034	DNAJC2
5311_at	1.15084	8.4652	4.18115	0.000121371	0.000192472	0.527113	PKD2
79982_at	1.15076	7.19286	7.13746	4.37818e-09	2.04269e-08	10.5309	DNAJB14
26225_at	1.15076	7.11599	9.69432	6.48075e-13	2.12063e-11	19.2404	ARL5A
4886_at	1.1505	5.37205	3.46969	0.00110644	0.00154346	-1.58022	NPY1R
114908_at	1.15045	10.3586	4.89163	1.15095e-05	2.16493e-05	2.80576	TMEM123
90321_at	1.15044	8.00726	9.18931	3.52396e-12	7.21322e-11	17.5678	ZNF766
101927546_at	-1.14983	6.29555	-8.29177	7.63314e-11	7.77124e-10	14.5291	ANO7L1
11316_at	-1.14976	10.9101	-5.52577	1.29545e-06	2.9491e-06	4.93676	COPE
80856_at	1.14966	6.07595	8.30976	7.17174e-11	7.41949e-10	14.5907	LNPK
28951_at	1.14922	9.08774	5.83151	4.44115e-07	1.13178e-06	5.9855	TRIB2
116441_at	1.14922	6.39146	6.61495	2.78693e-08	9.91791e-08	8.7067	TM4SF18
7764_at	1.1492	8.61935	5.31753	2.67086e-06	5.67883e-06	4.22941	ZNF217
84216_at	1.1492	7.98642	9.01472	6.36981e-12	1.13362e-10	16.983	TMEM117
1553_at	-1.14895	6.65283	-9.5186	1.16435e-12	3.17604e-11	18.6618	CYP2A13
494143_at	1.14892	5.70308	8.13193	1.33025e-10	1.19409e-09	13.9803	CHAC2
10845_at	1.14865	7.57804	8.8174	1.24834e-11	1.89977e-10	16.3182	CLPX
2028_at	1.14833	5.96177	4.2902	8.52441e-05	0.000138682	0.867177	ENPEP
3183_at	1.14805	7.26214	7.83509	3.75117e-10	2.69138e-09	12.9563	HNRNPC
84922_at	-1.14803	7.44476	-10.5079	4.46551e-14	3.27855e-12	21.8802	FIZ1
79892_at	1.14773	7.68894	8.524	3.41917e-11	4.18538e-10	15.3226	MCMBP
51566_at	1.14768	7.84488	8.35406	6.15106e-11	6.57955e-10	14.7424	ARMCX3
23741_at	1.14766	8.72095	6.44555	5.0795e-08	1.66344e-07	8.11581	EID1
54407_at	1.14748	10.3608	4.73083	1.98148e-05	3.57798e-05	2.27813	SLC38A2
10440_at	1.1474	8.32386	8.37099	5.80083e-11	6.29032e-10	14.8003	TIMM17A
2059_at	1.14723	9.22413	5.42336	1.85023e-06	4.07616e-06	4.58813	EPS8
10128_at	1.14711	8.41142	8.32985	6.68928e-11	7.03515e-10	14.6595	LRPPRC
1122_at	1.14702	6.10862	9.59301	9.08114e-13	2.701e-11	18.9072	CHML
57472_at	1.14669	8.00304	7.32619	2.24712e-09	1.16709e-08	11.189	CNOT6
6117_at	1.14664	7.72798	8.82951	1.1977e-11	1.83087e-10	16.3591	RPA1
2180_at	1.14657	7.43786	6.9132	9.68472e-09	3.98758e-08	9.74808	ACSL1
25797_at	1.14651	9.10437	6.18417	1.28097e-07	3.75438e-07	7.20616	QPCT
6865_at	-1.14634	5.85365	-8.73646	1.64696e-11	2.36414e-10	16.0444	TACR2
3074_at	1.14632	10.4929	5.96257	2.80031e-07	7.51789e-07	6.43799	HEXB
148170_at	-1.14603	8.90327	-4.65314	2.57135e-05	4.54535e-05	2.02544	CDC42EP5
333_at	-1.14596	7.01843	-5.97983	2.63506e-07	7.12468e-07	6.49769	APLP1
4296_at	-1.1457	8.25535	-7.2351	3.1001e-09	1.52907e-08	10.8715	MAP3K11
1965_at	1.14551	8.73551	8.5617	3.00259e-11	3.78726e-10	15.451	EIF2S1
7360_at	1.14538	9.52369	5.61513	9.48251e-07	2.22064e-06	5.24216	UGP2
55041_at	1.14495	8.40345	8.56325	2.98654e-11	3.77632e-10	15.4563	PLEKHB2
10910_at	1.14451	7.10225	10.389	6.57508e-14	4.2893e-12	21.4986	SUGT1
57396_at	1.1443	7.25659	5.5802	1.07133e-06	2.4822e-06	5.12268	CLK4
29984_at	-1.14424	8.5694	-8.18375	1.1108e-10	1.0423e-09	14.1584	RHOD
63979_at	1.14421	6.82205	9.22337	3.14089e-12	6.61151e-11	17.6815	FIGNL1
9917_at	1.14335	7.18886	8.22558	9.60495e-11	9.31186e-10	14.3021	FAM20B
1444_at	-1.14329	5.92471	-10.5676	3.66881e-14	2.85525e-12	22.0738	CSHL1
7771_at	1.14321	6.22194	9.7077	6.19879e-13	2.06465e-11	19.2843	ZNF112
28977_at	1.14321	7.85389	8.32112	6.89467e-11	7.19462e-10	14.6296	MRPL42
8801_at	1.14317	8.51012	6.78025	1.55127e-08	5.97185e-08	9.28379	SUCLG2
223_at	1.14295	10.5932	7.65267	7.11419e-10	4.53978e-09	12.3243	ALDH9A1
84547_at	1.14288	4.91246	11.044	7.99274e-15	1.01691e-12	23.5759	PGBD1
84319_at	1.14285	8.88688	7.55739	9.94639e-10	5.95388e-09	11.9934	CMSS1
5577_at	1.14278	7.21365	4.49822	4.30579e-05	7.33105e-05	1.52638	PRKAR2B
2332_at	1.14278	8.70533	6.19617	1.22776e-07	3.61602e-07	7.24785	FMR1
57691_at	1.14275	5.53874	11.4886	1.98384e-15	3.87018e-13	24.9482	KIAA1586
55795_at	1.14272	7.44683	7.66263	6.86966e-10	4.40708e-09	12.3588	PCID2
84622_at	1.14265	5.10401	9.58034	9.47346e-13	2.79617e-11	18.8655	ZNF594
51143_at	1.14258	7.42742	9.35473	2.01731e-12	4.8387e-11	18.1189	DYNC1LI1
79768_at	1.14248	7.38	8.32131	6.89009e-11	7.19351e-10	14.6303	KATNBL1
55009_at	-1.14239	8.45042	-6.88637	1.06505e-08	4.32181e-08	9.65438	FAM174C
539_at	1.14224	11.7184	9.3388	2.12837e-12	5.0112e-11	18.066	ATP5PO
113178_at	-1.14211	7.89781	-8.42906	4.74533e-11	5.39419e-10	14.9987	SCAMP4
727800_at	-1.14207	6.07284	-7.93057	2.68558e-10	2.08061e-09	13.2864	RNF208
57662_at	-1.14185	6.54411	-5.78385	5.25062e-07	1.31355e-06	5.82132	CAMSAP3
51115_at	1.14155	6.32238	11.8648	6.20588e-16	1.74139e-13	26.0914	RMDN1
5530_at	1.14151	8.44216	8.09469	1.51444e-10	1.3212e-09	13.8522	PPP3CA
64748_at	-1.14119	7.8035	-11.3344	3.20919e-15	5.28974e-13	24.4747	PLPPR2
100130335_at	1.14118	11.6036	6.6239	2.69996e-08	9.63944e-08	8.73792	NAP1L1P3
55737_at	1.1409	9.80975	6.62568	2.68292e-08	9.58439e-08	8.74416	VPS35
389136_at	1.14082	5.56839	5.69912	7.0675e-07	1.70982e-06	5.53008	VGLL3
253039_at	1.1408	6.31839	4.5049	4.21168e-05	7.18335e-05	1.54775	CUTALP
84919_at	1.14071	8.0346	5.5483	1.19751e-06	2.74968e-06	5.01369	PPP1R15B
3728_at	-1.1406	9.29312	-8.78198	1.40918e-11	2.08444e-10	16.1984	JUP
25939_at	1.14059	8.15371	6.04787	2.07294e-07	5.76932e-07	6.73327	SAMHD1
94134_at	1.14052	6.95114	5.50907	1.37309e-06	3.10995e-06	4.87981	ARHGAP12
97_at	1.14043	7.41909	6.92743	9.20884e-09	3.82547e-08	9.79775	ACYP1
5002_at	-1.14041	8.58013	-6.02194	2.27147e-07	6.25219e-07	6.64346	SLC22A18
2632_at	1.14025	9.19206	6.82188	1.3385e-08	5.26052e-08	9.42916	GBE1
147807_at	-1.13963	7.04063	-8.85322	1.10447e-11	1.71785e-10	16.4392	ZNF524
1687_at	1.13962	8.84273	7.71631	5.68931e-10	3.75814e-09	12.545	GSDME
90024_at	-1.13928	7.28067	-7.7531	5.00014e-10	3.39149e-09	12.6725	FLJ20021
8492_at	1.13928	6.68446	5.17018	4.44145e-06	9.02777e-06	3.73303	PRSS12
219844_at	1.13927	8.02547	9.72033	5.94411e-13	2.00262e-11	19.3258	HYLS1
7520_at	1.13926	10.2597	5.26461	3.20719e-06	6.71944e-06	4.05072	XRCC5
55970_at	1.13906	7.71868	9.63344	7.93622e-13	2.44828e-11	19.0403	GNG12
389119_at	-1.13905	7.18804	-7.56101	9.82033e-10	5.89738e-09	12.006	INKA1
4069_at	1.13901	7.63233	4.57376	3.3511e-05	5.8099e-05	1.7689	LYZ
23647_at	-1.13897	9.59758	-10.2526	1.02584e-13	5.80716e-12	21.0598	ARFIP2
5764_at	1.13891	8.6266	5.11049	5.45276e-06	1.09002e-05	3.53301	PTN
5716_at	1.13879	8.7784	7.6301	7.70178e-10	4.83936e-09	12.2459	PSMD10
10788_at	1.13878	7.33539	7.82867	3.83643e-10	2.74103e-09	12.9341	IQGAP2
5111_at	1.13875	10.4535	6.42091	5.54281e-08	1.79764e-07	8.02992	PCNA
57003_at	1.13873	8.48119	6.17795	1.30947e-07	3.82653e-07	7.18453	CCDC47
64216_at	1.13859	8.32086	7.906	2.92658e-10	2.22307e-09	13.2015	TFB2M
5861_at	1.13834	9.08343	6.59054	3.03885e-08	1.06665e-07	8.62149	RAB1A
6386_at	1.13831	11.3783	7.79809	4.27045e-10	2.98431e-09	12.8283	SDCBP
6428_at	1.13811	8.06244	7.31883	2.30628e-09	1.19216e-08	11.1633	SRSF3
54876_at	1.13806	7.07949	10.1065	1.65628e-13	8.11655e-12	20.5871	DCAF16
57380_at	1.13785	6.79043	9.67653	6.87549e-13	2.22844e-11	19.182	MRS2
1983_at	1.13776	8.13941	7.30374	2.43248e-09	1.24817e-08	11.1108	EIF5
4924_at	-1.13767	8.81356	-9.4761	1.34236e-12	3.56641e-11	18.5212	NUCB1
79956_at	1.13759	8.38832	5.41188	1.92553e-06	4.22874e-06	4.54913	ERMP1
100505641_at	1.13752	9.73319	8.45537	4.33287e-11	5.06012e-10	15.0886	FGD5-AS1
57449_at	-1.13699	6.6466	-10.9094	1.22468e-14	1.34152e-12	23.1554	PLEKHG5
54931_at	1.13658	8.18766	8.175	1.14509e-10	1.06629e-09	14.1284	TRMT10C
84896_at	1.13636	7.59662	7.86903	3.33072e-10	2.45507e-09	13.0737	ATAD1
1808_at	1.13616	10.2281	6.62339	2.70487e-08	9.65316e-08	8.73613	DPYSL2
4693_at	1.13606	7.99423	5.08553	5.93996e-06	1.17936e-05	3.44961	NDP
4953_at	1.13592	10.833	6.54295	3.59702e-08	1.23213e-07	8.45547	ODC1
9374_at	-1.13578	8.18666	-9.20146	3.38215e-12	7.01214e-11	17.6084	PPT2
105376287_at	-1.1357	7.09734	-9.52876	1.12546e-12	3.09906e-11	18.6953	LOC105376287
149345_at	-1.13568	7.12288	-7.23377	3.11461e-09	1.53475e-08	10.8669	SHISA4
56954_at	1.13554	8.91301	10.5833	3.47795e-14	2.748e-12	22.1264	NIT2
100113407_at	1.13549	5.23923	8.07059	1.64714e-10	1.41197e-09	13.7692	TMEM170B
10950_at	1.13544	9.1373	5.29433	2.89411e-06	6.11165e-06	4.15101	BTG3
5885_at	1.13542	8.59446	7.93339	2.65927e-10	2.0657e-09	13.2961	RAD21
2961_at	1.13489	8.12774	8.48736	3.87986e-11	4.63141e-10	15.1977	GTF2E2
7561_at	1.13481	7.09997	9.57667	9.59023e-13	2.80638e-11	18.8534	ZNF14
6425_at	-1.13478	5.93398	-7.74932	5.067e-10	3.42663e-09	12.6594	SFRP5
57688_at	1.13458	8.77114	6.11228	1.6514e-07	4.70674e-07	6.95657	ZSWIM6
115752_at	1.13448	8.21902	6.58094	3.144e-08	1.09713e-07	8.588	DIS3L
10554_at	-1.13445	9.66501	-11.0532	7.76245e-15	9.94366e-13	23.6047	AGPAT1
81537_at	1.13407	6.92575	6.37163	6.59959e-08	2.09688e-07	7.85824	SGPP1
7718_at	1.13402	5.58976	7.27384	2.70342e-09	1.36228e-08	11.0065	ZNF165
51564_at	-1.1338	8.19165	-12.7699	4.07593e-17	2.58623e-14	28.7654	HDAC7
116143_at	1.13362	7.74304	11.9226	5.19788e-16	1.52105e-13	26.2657	DNAAF10
255783_at	-1.13321	9.3626	-5.65386	8.28121e-07	1.97132e-06	5.37482	INAFM1
23059_at	1.13307	7.85215	9.99497	2.38948e-13	1.04586e-11	20.2254	CLUAP1
51249_at	1.13278	8.45894	6.59751	2.96469e-08	1.04363e-07	8.64582	TMEM69
659_at	1.13208	6.9691	9.38449	1.82528e-12	4.51557e-11	18.2177	BMPR2
200575_at	-1.13188	6.42977	-9.04782	5.6921e-12	1.03738e-10	17.0941	CRYGEP
124411_at	1.13174	8.06488	9.80207	4.53262e-13	1.65945e-11	19.5935	ZNF720
301_at	1.13151	9.24638	4.5139	4.08795e-05	6.98979e-05	1.57659	ANXA1
109729146_at	-1.13148	6.87074	-5.26465	3.20674e-06	6.7192e-06	4.05086	POC1B-AS1
3298_at	1.13143	6.63417	8.96231	7.61327e-12	1.29527e-10	16.8068	HSF2
9662_at	1.13136	6.98273	8.46143	4.24315e-11	4.97804e-10	15.1093	CEP135
1111_at	1.13126	5.70851	9.12967	4.31211e-12	8.44449e-11	17.3684	CHEK1
8454_at	1.13111	7.74618	6.28517	8.96235e-08	2.74212e-07	7.55727	CUL1
51637_at	1.13071	11.5201	8.58402	2.78047e-11	3.56639e-10	15.5269	RTRAF
23517_at	1.13067	8.66202	7.55653	9.9764e-10	5.96836e-09	11.9904	MTREX
55862_at	1.13064	8.48127	7.60562	8.39394e-10	5.16651e-09	12.1609	ECHDC1
9949_at	1.13049	7.06613	9.37231	1.90156e-12	4.63709e-11	18.1773	AMMECR1
1349_at	1.13019	6.62516	8.06596	1.67395e-10	1.42456e-09	13.7533	COX7B
255520_at	1.13	7.80708	8.60887	2.55251e-11	3.34365e-10	15.6114	ELMOD2
1633_at	1.12974	6.91379	7.35069	2.06098e-09	1.08919e-08	11.2743	DCK
55300_at	1.12929	7.88432	8.82869	1.20106e-11	1.83464e-10	16.3563	PI4K2B
25901_at	1.12908	7.96241	8.61165	2.52823e-11	3.31764e-10	15.6209	CCDC28A
2824_at	1.12908	8.10354	7.17925	3.77664e-09	1.81319e-08	10.6767	GPM6B
65983_at	1.12898	8.63876	5.18992	4.14971e-06	8.48415e-06	3.7993	GRAMD2B
64847_at	-1.12893	10.071	-6.75373	1.70416e-08	6.46802e-08	9.19118	SPATA20
2339_at	1.12882	9.56046	6.94872	8.53995e-09	3.59278e-08	9.87209	FNTA
115908_at	1.12881	9.5662	4.3784	6.39004e-05	0.000105961	1.14505	CTHRC1
51122_at	1.12879	7.5203	8.97139	7.38128e-12	1.26526e-10	16.8374	COMMD2
58533_at	1.12872	9.38478	6.98224	7.58405e-09	3.25344e-08	9.98912	SNX6
23253_at	1.12855	6.86243	7.12401	4.59163e-09	2.12794e-08	10.484	ANKRD12
26175_at	1.12848	8.79858	7.67593	6.55595e-10	4.24036e-09	12.405	TMEM251
27132_at	-1.12847	6.68658	-10.6798	2.54873e-14	2.18444e-12	22.4329	CPNE7
28969_at	1.12841	10.0418	8.89046	9.7259e-12	1.55645e-10	16.5648	BZW2
169792_at	1.1282	7.60343	7.59027	8.85962e-10	5.39799e-09	12.1076	GLIS3
10346_at	1.1282	9.47762	4.68124	2.34043e-05	4.16918e-05	2.11665	TRIM22
57190_at	-1.12815	9.16677	-9.93065	2.9533e-13	1.20311e-11	20.0162	SELENON
54899_at	1.12809	6.559	7.34094	2.13313e-09	1.11981e-08	11.2403	PXK
29850_at	-1.12804	5.48643	-9.96563	2.63175e-13	1.11844e-11	20.13	TRPM5
11130_at	1.12749	9.56093	5.48711	1.48222e-06	3.33206e-06	4.805	ZWINT
6745_at	1.12743	8.5544	8.23994	9.13744e-11	8.97274e-10	14.3514	SSR1
51426_at	1.12741	5.91768	8.715	1.77272e-11	2.50646e-10	15.9717	POLK
1478_at	1.12735	5.74765	11.2267	4.49579e-15	6.87252e-13	24.1427	CSTF2
283229_at	-1.12716	7.4088	-5.83201	4.43333e-07	1.12993e-06	5.98723	CRACR2B
902_at	1.12679	7.98386	8.04134	1.82404e-10	1.5207e-09	13.6685	CCNH
105372310_at	1.12621	5.8394	5.78465	5.23581e-07	1.31033e-06	5.82409	LOC105372310
6665_at	-1.12618	6.59845	-7.17798	3.79371e-09	1.81949e-08	10.6723	SOX15
113179_at	-1.12562	7.77522	-8.29865	7.45329e-11	7.64131e-10	14.5527	ADAT3
54778_at	1.12562	7.85409	7.48467	1.28491e-09	7.34701e-09	11.7406	RNF111
54885_at	1.12549	6.49705	8.3318	6.64418e-11	7.001e-10	14.6662	TBC1D8B
22803_at	1.12519	7.32115	6.0793	1.85529e-07	5.22389e-07	6.84221	XRN2
6618_at	-1.12509	7.13551	-7.05104	5.94441e-09	2.64823e-08	10.2293	SNAPC2
4150_at	-1.12506	7.82906	-8.31604	7.01712e-11	7.29745e-10	14.6122	MAZ
54741_at	1.12499	9.13157	5.87177	3.85497e-07	9.97286e-07	6.12434	LEPROT
84915_at	-1.12497	6.9562	-6.68501	2.17414e-08	7.98549e-08	8.95125	FAM222A
51439_at	1.12479	9.20797	6.76836	1.61806e-08	6.18941e-08	9.24226	FAM8A1
285671_at	1.12476	5.75818	7.31707	2.32071e-09	1.19772e-08	11.1572	RNF180
79573_at	1.12472	6.40307	8.91595	8.91609e-12	1.46344e-10	16.6507	TTC13
54962_at	1.12469	6.52991	6.90738	9.88664e-09	4.05556e-08	9.72774	TIPIN
23421_at	1.1243	8.54898	8.17678	1.13805e-10	1.06156e-09	14.1345	ITGB3BP
56906_at	1.12422	7.11674	8.30479	7.29631e-11	7.51421e-10	14.5737	THAP10
51067_at	1.12412	8.66602	9.43502	1.54051e-12	3.96927e-11	18.3853	YARS2
9653_at	1.12376	6.53513	9.37293	1.89759e-12	4.63293e-11	18.1793	HS2ST1
8550_at	1.12369	6.81524	9.33108	2.18439e-12	5.0789e-11	18.0403	MAPKAPK5
9572_at	-1.12333	8.34366	-9.22912	3.08047e-12	6.54568e-11	17.7007	NR1D1
55331_at	1.1233	6.51618	10.2777	9.42085e-14	5.49791e-12	21.1437	ACER3
60678_at	-1.12324	8.66132	-7.08831	5.20984e-09	2.37099e-08	10.3594	EEFSEC
4801_at	1.12323	6.97372	9.2005	3.39313e-12	7.0207e-11	17.6052	NFYB
5357_at	1.12313	7.51871	6.46139	4.80228e-08	1.58227e-07	8.17104	PLS1
84816_at	1.1231	6.48588	11.143	5.84897e-15	8.09528e-13	23.8836	RTN4IP1
9448_at	1.12306	7.49345	6.60359	2.90144e-08	1.02471e-07	8.66705	MAP4K4
54521_at	1.12297	7.26808	6.67157	2.28024e-08	8.32148e-08	8.90432	WDR44
63826_at	1.12251	6.88274	10.5435	3.95328e-14	3.03292e-12	22	SRR
11339_at	1.12236	7.21099	5.57052	1.10818e-06	2.56149e-06	5.08958	OIP5
55619_at	1.12232	5.1274	5.21668	3.78416e-06	7.80691e-06	3.88926	DOCK10
1397_at	-1.12227	9.32975	-5.92849	3.15738e-07	8.35821e-07	6.3202	CRIP2
1207_at	1.12204	10.5459	9.22476	3.12617e-12	6.59489e-11	17.6862	CLNS1A
399473_at	-1.12184	7.32995	-8.78596	1.39011e-11	2.06192e-10	16.2119	SPRED3
80127_at	1.12156	6.92821	6.34612	7.22334e-08	2.26902e-07	7.76941	BBOF1
22978_at	1.12121	8.23403	5.9409	3.02246e-07	8.03911e-07	6.36306	NT5C2
51164_at	1.12095	7.85311	6.92795	9.19179e-09	3.81994e-08	9.79958	DCTN4
483_at	1.12081	10.1687	5.74974	5.91822e-07	1.46165e-06	5.70399	ATP1B3
51379_at	1.12076	8.11304	8.67294	2.04803e-11	2.80052e-10	15.829	CRLF3
51108_at	1.12061	9.01106	9.39438	1.76561e-12	4.39451e-11	18.2505	METTL9
29988_at	-1.12042	8.87665	-5.82028	4.61988e-07	1.17208e-06	5.94681	SLC2A8
55170_at	1.12013	7.69383	8.00522	2.06908e-10	1.68187e-09	13.544	PRMT6
51537_at	-1.12011	8.62011	-5.07532	6.1515e-06	1.21792e-05	3.41551	MTFP1
55341_at	1.1199	7.35406	8.09067	1.53585e-10	1.33533e-09	13.8384	LSG1
2110_at	1.11975	5.64996	8.45459	4.34462e-11	5.07095e-10	15.0859	ETFDH
51321_at	1.1196	8.11878	6.21899	1.13263e-07	3.36535e-07	7.32713	AMZ2
5127_at	-1.11955	8.47967	-7.93613	2.63387e-10	2.0483e-09	13.3056	CDK16
6794_at	-1.11953	8.32034	-7.86523	3.37538e-10	2.47996e-09	13.0606	STK11
3320_at	1.11951	11.8043	4.77373	1.71499e-05	3.13072e-05	2.4183	HSP90AA1
131177_at	-1.11933	6.87012	-8.86968	1.04411e-11	1.6389e-10	16.4947	FAM3D
8195_at	1.11931	8.31868	9.93375	2.92242e-13	1.19726e-11	20.0266	MKKS
27240_at	-1.11905	6.43633	-9.1838	3.59031e-12	7.3178e-11	17.5494	SIT1
284018_at	1.11903	8.78235	4.61934	2.87879e-05	5.05089e-05	1.91601	C17orf58
51805_at	1.11897	7.56539	9.81828	4.28199e-13	1.58899e-11	19.6495	COQ3
2665_at	1.11876	10.9334	4.91212	1.07359e-05	2.03462e-05	2.87342	GDI2
83723_at	-1.11867	5.62939	-9.65761	7.32245e-13	2.3228e-11	19.1198	TLCD3B
126295_at	1.11847	6.43478	9.85638	3.77395e-13	1.42365e-11	19.7741	ZNF57
112268222_at	1.11838	7.97356	5.92214	3.22878e-07	8.52517e-07	6.29826	NA
84870_at	1.11771	6.49152	4.14438	0.000136621	0.000214761	0.413359	RSPO3
83939_at	1.11737	9.6986	6.97919	7.66638e-09	3.27777e-08	9.97848	EIF2A
7188_at	1.11679	7.89673	4.50276	4.24158e-05	7.22953e-05	1.54091	TRAF5
5411_at	1.11669	8.87241	4.18045	0.000121644	0.00019289	0.524953	PNN
56180_at	1.1166	7.24003	7.60158	8.51401e-10	5.22209e-09	12.1469	MOSPD1
58499_at	1.11652	7.86578	7.75873	4.9024e-10	3.34357e-09	12.692	ZNF462
65062_at	1.11652	6.23002	10.0123	2.25321e-13	1.00774e-11	20.2832	TMEM237
9260_at	-1.1163	7.14582	-8.41587	4.96658e-11	5.58372e-10	14.9537	PDLIM7
51375_at	1.11603	8.64874	7.74478	5.1482e-10	3.46979e-09	12.6437	SNX7
134145_at	1.11585	7.93191	9.53798	1.09132e-12	3.03731e-11	18.7257	ATPSCKMT
51738_at	-1.11577	5.81687	-11.1173	6.34049e-15	8.54464e-13	23.8041	GHRL
27141_at	-1.1157	7.92135	-8.42111	4.87746e-11	5.50468e-10	14.9716	CIDEB
51319_at	1.11555	5.02041	15.7438	1.08727e-20	1.11359e-16	36.794	RSRC1
23256_at	1.1151	7.78797	7.03611	6.26702e-09	2.76476e-08	10.1772	SCFD1
2077_at	-1.11509	8.88904	-6.67512	2.2517e-08	8.23493e-08	8.91672	ERF
8733_at	-1.11509	9.61876	-7.4529	1.43716e-09	8.05813e-09	11.6301	GPAA1
170394_at	-1.11487	7.32861	-7.98609	2.212e-10	1.77758e-09	13.478	PWWP2B
150223_at	-1.11482	8.50796	-4.88447	1.17928e-05	2.21415e-05	2.78212	YDJC
9965_at	-1.11464	5.60203	-6.26479	9.63226e-08	2.92221e-07	7.48639	FGF19
55471_at	1.11464	5.38761	9.99373	2.39479e-13	1.04594e-11	20.2231	NDUFAF7
90806_at	1.11442	6.94601	8.03682	1.85304e-10	1.54112e-09	13.6529	ANGEL2
81929_at	1.11419	7.50376	7.55434	1.00536e-09	6.0093e-09	11.9828	SEH1L
643988_at	-1.11402	7.37515	-6.40845	5.79286e-08	1.8678e-07	7.98651	FNDC10
342_at	-1.114	6.73563	-5.9048	3.43204e-07	9.00383e-07	6.23835	APOC1P1
55824_at	1.11391	6.80554	6.48877	4.35843e-08	1.45475e-07	8.26648	PAG1
4291_at	1.11388	6.8048	8.25884	8.55734e-11	8.53401e-10	14.4162	MLF1
29078_at	1.11385	7.36462	9.63537	7.88516e-13	2.43619e-11	19.0467	NDUFAF4
91179_at	-1.11333	6.66633	-7.05016	5.963e-09	2.65419e-08	10.2262	SCARF2
55133_at	1.11333	7.31809	8.86979	1.04372e-11	1.6389e-10	16.4951	SRBD1
114785_at	-1.11331	7.6873	-12.0965	3.05047e-16	1.07734e-13	26.7894	MBD6
170463_at	-1.11315	8.53361	-6.98133	7.60853e-09	3.26121e-08	9.98595	SSBP4
10087_at	1.11293	7.4758	7.01301	6.80098e-09	2.96596e-08	10.0966	CERT1
84061_at	1.11291	9.40482	5.98732	2.56639e-07	6.96197e-07	6.52361	MAGT1
259217_at	1.11258	7.38309	6.21057	1.16685e-07	3.4545e-07	7.29787	HSPA12A
9768_at	1.1124	9.43103	5.2747	3.09734e-06	6.50937e-06	4.08475	PCLAF
9778_at	1.1124	6.79248	7.87962	3.20956e-10	2.38033e-09	13.1103	KIAA0232
93611_at	-1.11208	6.63967	-10.8536	1.46232e-14	1.49026e-12	22.9806	FBXO44
9767_at	1.112	7.45933	9.34516	2.08335e-12	4.93927e-11	18.0871	JADE3
3934_at	-1.11196	8.76367	-2.9139	0.00539362	0.00697054	-3.05984	LCN2
374920_at	-1.1118	6.83456	-10.8699	1.38844e-14	1.45107e-12	23.0317	ZSWIM9
400713_at	1.11174	5.87591	5.43507	1.77649e-06	3.92554e-06	4.62789	ZNF880
57181_at	1.1117	8.74078	6.25795	9.86828e-08	2.98541e-07	7.46259	SLC39A10
1759_at	-1.1116	9.48772	-8.69428	1.90333e-11	2.64862e-10	15.9014	DNM1
3920_at	1.11156	8.05762	7.25019	2.93902e-09	1.46266e-08	10.9241	LAMP2
5310_at	-1.11155	6.93297	-11.213	4.68967e-15	7.01191e-13	24.1011	PKD1
3033_at	1.11153	9.19448	8.25184	8.76778e-11	8.67963e-10	14.3922	HADH
57175_at	-1.11141	9.83686	-6.20185	1.20336e-07	3.54926e-07	7.26758	CORO1B
7016_at	-1.11131	8.50906	-7.40196	1.71993e-09	9.36747e-09	11.4528	TESK1
83590_at	-1.11114	8.09598	-7.1354	4.41018e-09	2.05454e-08	10.5237	TMUB1
84947_at	1.11105	6.06569	8.24201	9.07218e-11	8.93435e-10	14.3585	SERAC1
9360_at	1.11103	8.18935	9.16185	3.86702e-12	7.73247e-11	17.4761	PPIG
29117_at	1.11097	5.01422	9.05039	5.64268e-12	1.03293e-10	17.1027	BRD7
6688_at	-1.11092	5.69107	-8.25383	8.70721e-11	8.64978e-10	14.399	SPI1
58472_at	1.11073	8.56992	8.395	5.33848e-11	5.90461e-10	14.8824	SQOR
11212_at	1.11054	8.7023	8.98211	7.11692e-12	1.23496e-10	16.8734	PLPBP
5360_at	-1.11044	10.3382	-6.74769	1.74103e-08	6.58238e-08	9.17009	PLTP
7071_at	1.11038	9.4657	5.54541	1.20965e-06	2.77412e-06	5.00382	KLF10
5369_at	-1.11024	5.98537	-7.35329	2.04213e-09	1.08118e-08	11.2834	PMCHL1
379_at	-1.11018	8.76966	-4.90561	1.09761e-05	2.077e-05	2.8519	ARL4D
84950_at	1.11011	7.29425	9.88911	3.38612e-13	1.3087e-11	19.8812	PRPF38A
5097_at	-1.11006	6.28867	-10.4888	4.71447e-14	3.41216e-12	21.8263	PCDH1
23424_at	1.10989	7.06028	7.87792	3.22874e-10	2.39369e-09	13.1044	TDRD7
51367_at	1.10988	9.10888	8.54455	3.18533e-11	3.96619e-10	15.3926	POP5
60343_at	-1.1098	8.36427	-7.17922	3.77703e-09	1.81319e-08	10.6766	FAM3A
100130987_at	-1.10963	6.26293	-8.63709	2.31651e-11	3.09735e-10	15.7073	LOC100130987
120071_at	-1.10914	7.87366	-6.998	7.17221e-09	3.10279e-08	10.0442	LARGE2
106707243_at	1.10889	5.69523	7.41823	1.62402e-09	8.92841e-09	11.5094	PRH1-TAS2R14
57696_at	1.10883	6.05348	7.10007	4.99741e-09	2.28804e-08	10.4005	DDX55
4157_at	-1.10871	6.97296	-8.82777	1.20484e-11	1.83905e-10	16.3532	MC1R
20_at	-1.10863	7.37387	-10.858	1.44222e-14	1.47712e-12	22.9942	ABCA2
10935_at	1.10862	11.0792	7.24683	2.97418e-09	1.47872e-08	10.9124	PRDX3
6877_at	1.10844	6.39344	9.31484	2.30711e-12	5.33395e-11	17.9863	TAF5
26747_at	1.10839	7.68608	10.4439	5.45257e-14	3.80272e-12	21.6829	NUFIP1
4061_at	-1.10809	10.2612	-6.95112	8.46773e-09	3.56826e-08	9.88046	LY6E
91107_at	-1.10804	8.2272	-7.15908	4.05591e-09	1.9214e-08	10.6063	TRIM47
124930_at	-1.108	7.80962	-7.20347	3.46677e-09	1.68526e-08	10.7612	ANKRD13B
80218_at	1.10789	6.32454	8.01591	1.99332e-10	1.63826e-09	13.5808	NAA50
9604_at	1.10784	7.04293	10.4383	5.55185e-14	3.83087e-12	21.6651	RNF14
3959_at	-1.10779	11.7501	-9.34481	2.08578e-12	4.93932e-11	18.0859	LGALS3BP
1466_at	1.10742	9.81147	6.18838	1.26207e-07	3.70375e-07	7.22077	CSRP2
1060_at	1.10738	7.1071	6.87361	1.11433e-08	4.49594e-08	9.60981	CENPC
10165_at	1.10715	7.32939	8.05639	1.73079e-10	1.4614e-09	13.7203	SLC25A13
100507050_at	-1.10712	6.05756	-9.33722	2.13969e-12	5.02316e-11	18.0607	TPBGL
29887_at	1.10681	6.65474	4.64924	2.6051e-05	4.60104e-05	2.0128	SNX10
9202_at	1.1068	7.93276	7.04313	6.11308e-09	2.71381e-08	10.2017	ZMYM4
254531_at	-1.10664	7.10283	-7.2035	3.46635e-09	1.68526e-08	10.7613	LPCAT4
11070_at	-1.10631	8.15794	-5.73932	6.13851e-07	1.51095e-06	5.66817	TMEM115
5876_at	1.10621	7.72599	6.90949	9.81283e-09	4.03141e-08	9.73513	RABGGTB
65117_at	1.1062	9.132	5.98708	2.56861e-07	6.96709e-07	6.52276	RSRC2
6491_at	1.10608	7.3399	7.2509	2.93167e-09	1.46006e-08	10.9266	STIL
55652_at	-1.10603	7.4127	-8.23596	9.26483e-11	9.04898e-10	14.3377	SLC48A1
7247_at	1.10596	7.70471	8.98867	6.95991e-12	1.21333e-10	16.8954	TSN
219749_at	1.10595	6.23304	7.45831	1.41e-09	7.93472e-09	11.6489	ZNF25
102800317_at	-1.10582	5.48972	-9.14617	4.07786e-12	8.07842e-11	17.4236	TPTEP2-CSNK1E
55100_at	1.10573	8.20978	8.49134	3.82683e-11	4.5895e-10	15.2113	WDR70
90333_at	1.10535	6.72417	6.40075	5.95297e-08	1.9161e-07	7.95968	ZNF468
22938_at	1.10523	9.04307	8.41445	4.99118e-11	5.6083e-10	14.9488	SNW1
55320_at	1.10503	5.69486	9.34017	2.11859e-12	4.99915e-11	18.0705	MIS18BP1
7755_at	-1.10501	6.91072	-8.98318	7.09096e-12	1.23303e-10	16.877	ZNF205
5110_at	1.10492	8.70985	8.32895	6.71007e-11	7.04867e-10	14.6564	PCMT1
554235_at	-1.10452	6.63458	-10.402	6.24724e-14	4.16836e-12	21.5487	ASPDH
84557_at	-1.10408	9.26357	-8.96411	7.56656e-12	1.29108e-10	16.8129	MAP1LC3A
8869_at	1.10404	8.09901	7.02984	6.40775e-09	2.81485e-08	10.1553	ST3GAL5
23373_at	-1.10387	7.0831	-10.4381	5.55443e-14	3.83087e-12	21.6646	CRTC1
54878_at	1.10363	7.98939	7.65779	6.98749e-10	4.47286e-09	12.342	DPP8
90780_at	-1.10362	7.97137	-10.3645	7.05441e-14	4.49155e-12	21.4288	PYGO2
105371934_at	-1.10353	6.11458	-9.40072	1.72843e-12	4.32298e-11	18.2716	LOC105371934
55632_at	1.10324	7.0318	10.4098	6.08845e-14	4.11603e-12	21.574	G2E3
7351_at	-1.10313	10.6038	-6.51591	3.95882e-08	1.34126e-07	8.36113	UCP2
256691_at	1.10306	5.90086	4.14631	0.000135776	0.000213514	0.419323	MAMDC2
64747_at	1.10219	9.44959	6.25335	1.00301e-07	3.02632e-07	7.4466	MFSD1
5763_at	-1.10185	9.01058	-6.75304	1.70831e-08	6.48138e-08	9.18878	PTMS
157310_at	-1.10184	5.83201	-4.16234	0.000128953	0.000203488	0.468863	PEBP4
145788_at	1.1017	5.86977	8.02431	1.93572e-10	1.59756e-09	13.6098	C15orf65
4860_at	1.10135	7.66295	8.23673	9.23988e-11	9.04731e-10	14.3404	PNP
83475_at	-1.10111	7.07483	-9.26268	2.75059e-12	6.04077e-11	17.8126	DOHH
401152_at	1.1011	9.65199	8.76311	1.50323e-11	2.19787e-10	16.1346	C4orf3
5713_at	1.10107	9.55731	7.38156	1.84822e-09	9.94455e-09	11.3818	PSMD7
440348_at	-1.10089	6.90458	-4.86954	1.24053e-05	2.3217e-05	2.7329	NPIPB15
2591_at	1.10077	7.90142	6.57887	3.16712e-08	1.10426e-07	8.58078	GALNT3
54587_at	-1.10064	10.3893	-6.97144	7.8797e-09	3.35428e-08	9.95142	MXRA8
9987_at	1.10038	8.85958	5.49686	1.43274e-06	3.23002e-06	4.83821	HNRNPDL
57122_at	1.09988	8.77428	7.46208	1.39137e-09	7.85147e-09	11.6621	NUP107
80232_at	1.09961	7.69806	7.41045	1.66918e-09	9.13232e-09	11.4824	WDR26
10817_at	-1.09952	6.49702	-10.5218	4.23672e-14	3.19487e-12	21.9317	FRS3
101928991_at	-1.09927	6.63682	-9.50746	1.20856e-12	3.26029e-11	18.625	CCDC92B
23162_at	-1.09918	6.87226	-12.9626	2.30451e-17	1.74836e-14	29.3244	MAPK8IP3
155066_at	-1.09916	9.02265	-4.86098	1.27702e-05	2.38411e-05	2.70473	ATP6V0E2
80204_at	1.0991	8.6146	5.34216	2.4525e-06	5.25656e-06	4.31273	FBXO11
22800_at	1.09909	7.18891	7.07848	5.3942e-09	2.44188e-08	10.3251	RRAS2
55008_at	1.09903	7.35033	7.52798	1.10313e-09	6.49322e-09	11.8912	HERC6
5358_at	1.09881	9.90946	5.25896	3.27045e-06	6.83939e-06	4.03166	PLS3
5662_at	-1.09871	6.67104	-7.50538	1.19451e-09	6.92762e-09	11.8126	PSD
105371450_at	-1.09862	5.43614	-9.73258	5.68757e-13	1.93851e-11	19.3692	THBS3-AS1
7837_at	1.09857	9.91353	6.87424	1.11181e-08	4.48845e-08	9.61203	PXDN
9122_at	1.09813	5.65957	6.04486	2.0951e-07	5.82148e-07	6.72283	SLC16A4
57555_at	-1.09799	7.66682	-11.9422	4.87385e-16	1.46818e-13	26.3288	NLGN2
100652853_at	-1.09777	6.75072	-6.57397	3.2226e-08	1.12017e-07	8.56369	LINC01023
5168_at	1.09733	8.65495	4.24627	9.8323e-05	0.000158325	0.729713	ENPP2
55860_at	1.09692	10.2517	7.33464	2.18109e-09	1.13973e-08	11.2184	ACTR10
253980_at	-1.09673	7.27247	-9.08706	4.98228e-12	9.43225e-11	17.2257	KCTD13
83743_at	-1.09666	8.70315	-7.50193	1.20913e-09	6.99261e-09	11.8006	GRWD1
90011_at	-1.09664	5.47742	-7.74834	5.08431e-10	3.43266e-09	12.656	KIR3DX1
51071_at	1.09655	8.87005	6.60914	2.8449e-08	1.00839e-07	8.68643	DERA
84888_at	1.09645	7.28566	6.53271	3.73e-08	1.27321e-07	8.41974	SPPL2A
4048_at	1.09594	10.1504	6.70337	2.03715e-08	7.53775e-08	9.01535	LTA4H
3703_at	1.09583	10.1193	6.66189	2.35981e-08	8.5691e-08	8.87054	STT3A
29058_at	1.09579	11.9751	8.92184	8.73891e-12	1.44361e-10	16.6705	TMEM230
7580_at	1.09569	8.41528	9.02766	6.09555e-12	1.09336e-10	17.0265	ZNF32
151613_at	1.09555	7.10424	5.34078	2.46423e-06	5.2784e-06	4.30807	TTC14
158067_at	-1.09555	7.58912	-7.54529	1.03789e-09	6.16592e-09	11.9514	AK8
27034_at	1.09552	8.06611	7.77141	4.68911e-10	3.22538e-09	12.7359	ACAD8
57001_at	1.09548	7.21588	7.70288	5.96401e-10	3.90184e-09	12.4984	SDHAF3
55259_at	1.09544	4.97926	6.97884	7.67569e-09	3.2797e-08	9.97728	DNAI7
51127_at	-1.0954	6.42207	-9.33692	2.14192e-12	5.02316e-11	18.0597	TRIM17
23603_at	1.09528	8.53401	6.10536	1.69225e-07	4.80912e-07	6.93257	CORO1C
10006_at	1.09512	8.01223	5.22505	3.67647e-06	7.60772e-06	3.91744	ABI1
55197_at	1.09504	7.18202	8.30399	7.31662e-11	7.51976e-10	14.5709	RPRD1A
7168_at	1.09503	9.24433	5.30878	2.75296e-06	5.83703e-06	4.19984	TPM1
2965_at	1.09499	7.07127	7.52374	1.11971e-09	6.574e-09	11.8765	GTF2H1
1910_at	1.09489	6.49001	4.15043	0.00013399	0.000210933	0.43204	EDNRB
89765_at	1.09489	7.98658	4.21168	0.000109978	0.000175738	0.621913	RSPH1
6416_at	1.09466	7.44158	8.25178	8.76956e-11	8.67963e-10	14.392	MAP2K4
100289274_at	1.09448	4.50556	8.75694	1.53536e-11	2.23641e-10	16.1137	DNAJC3-DT
54345_at	-1.09434	5.52833	-4.36236	6.7348e-05	0.000111291	1.09435	SOX18
23673_at	1.09432	8.41474	7.22673	3.19315e-09	1.56855e-08	10.8423	STX12
136853_at	-1.09416	6.97503	-8.32949	6.69758e-11	7.03916e-10	14.6583	SSC4D
6237_at	-1.09399	8.85598	-4.36509	6.67482e-05	0.000110362	1.10298	RRAS
29785_at	-1.09399	5.61417	-8.51507	3.52606e-11	4.284e-10	15.2922	CYP2S1
4900_at	-1.09396	7.16325	-5.88402	3.69236e-07	9.59218e-07	6.16662	NRGN
94101_at	1.0938	7.5805	6.68029	2.21079e-08	8.10559e-08	8.93478	ORMDL1
132789_at	1.09376	7.27836	8.09138	1.53203e-10	1.33314e-09	13.8408	GNPDA2
57728_at	1.09366	7.99809	7.01315	6.79765e-09	2.96514e-08	10.0971	WDR19
9988_at	1.09361	8.44791	4.27807	8.86758e-05	0.000143876	0.829156	DMTF1
5689_at	1.0935	11.5587	9.5318	1.11408e-12	3.07974e-11	18.7054	PSMB1
1997_at	1.0933	8.82119	8.05063	1.76589e-10	1.48552e-09	13.7005	ELF1
55148_at	1.09329	8.48385	7.13893	4.35558e-09	2.03419e-08	10.536	UBR7
283899_at	-1.09317	8.18148	-9.64366	7.64472e-13	2.38737e-11	19.0771	INO80E
10490_at	1.09241	7.03376	8.19191	1.0797e-10	1.01873e-09	14.1865	VTI1B
375444_at	1.09234	5.18219	9.53882	1.08709e-12	3.03378e-11	18.7295	C5orf34
1595_at	1.09208	7.01463	6.0102	2.36755e-07	6.4844e-07	6.60279	CYP51A1
101928263_at	-1.09189	5.27324	-11.4711	2.08627e-15	3.92066e-13	24.8985	LOC101928263
92342_at	1.09178	6.97248	8.03925	1.8374e-10	1.52997e-09	13.6613	METTL18
93349_at	1.09164	6.54317	7.30126	2.45396e-09	1.25667e-08	11.1021	SP140L
23314_at	1.09138	6.27627	8.23643	9.24971e-11	9.04898e-10	14.3393	SATB2
29090_at	1.09126	7.84211	9.70664	6.19779e-13	2.06465e-11	19.2843	TIMM21
10994_at	-1.09125	8.5962	-4.83875	1.37688e-05	2.55911e-05	2.63156	ILVBL
55752_at	1.09121	7.16415	8.84631	1.13087e-11	1.75092e-10	16.4158	SEPTIN11
3516_at	1.0911	9.12668	5.38179	2.1376e-06	4.65073e-06	4.44701	RBPJ
2681_at	1.09109	8.25227	4.77632	1.7001e-05	3.10581e-05	2.42676	GGTA1
51184_at	1.09109	8.02909	8.19969	1.05089e-10	1.00077e-09	14.2132	GPN3
269_at	-1.09105	5.98864	-10.2359	1.072e-13	6.03267e-12	21.0159	AMHR2
55171_at	1.09103	6.86687	6.91997	9.45529e-09	3.90961e-08	9.77172	TBCCD1
2107_at	1.09097	9.48055	7.36013	1.99343e-09	1.06006e-08	11.3072	ETF1
4826_at	-1.09084	7.36034	-6.87241	1.11907e-08	4.51419e-08	9.60562	NNAT
51141_at	1.09061	6.95859	6.55833	3.40622e-08	1.17404e-07	8.50913	INSIG2
51626_at	1.09014	6.18604	8.12809	1.34813e-10	1.20466e-09	13.9671	DYNC2LI1
23624_at	-1.08991	6.71861	-3.95755	0.000247705	0.000374824	-0.157168	CBLC
54801_at	1.08977	4.24689	11.1969	4.92081e-15	7.30419e-13	24.0536	HAUS6
81853_at	1.0896	10.0001	9.06291	5.40781e-12	1.00453e-10	17.1447	TMEM14B
57531_at	1.08958	6.86674	6.28432	8.98932e-08	2.74955e-07	7.55431	HACE1
115330_at	-1.08944	5.82962	-4.43078	5.37945e-05	9.0174e-05	1.31125	GPR146
283149_at	-1.08906	7.74161	-7.91702	2.81589e-10	2.15809e-09	13.2396	BCL9L
64946_at	1.08905	6.62843	4.71761	2.07151e-05	3.72774e-05	2.23502	CENPH
6431_at	1.08883	10.2906	5.19575	4.0672e-06	8.33459e-06	3.81889	SRSF6
79665_at	1.08847	8.58217	5.78239	5.27757e-07	1.31933e-06	5.81631	DHX40
25774_at	-1.08847	6.54885	-9.23542	3.01565e-12	6.45481e-11	17.7217	GSTT4
57147_at	1.08846	6.76669	11.0218	8.56685e-15	1.05713e-12	23.5075	SCYL3
339487_at	1.08826	8.86135	7.76662	4.76861e-10	3.27457e-09	12.7193	ZBTB8OS
84661_at	1.08806	8.97934	8.84326	1.14273e-11	1.76662e-10	16.4055	DPY30
51465_at	1.08781	7.93412	9.55195	1.03819e-12	2.94954e-11	18.7749	UBE2J1
3187_at	1.08766	7.15716	6.2373	1.06162e-07	3.17601e-07	7.39077	HNRNPH1
801_at	1.08762	9.56485	7.20805	3.41107e-09	1.66165e-08	10.7772	CALM1
284098_at	1.08742	6.81956	6.84318	1.24116e-08	4.92617e-08	9.50357	PIGW
100289635_at	1.0873	7.81036	7.48154	1.29917e-09	7.41082e-09	11.7297	ZNF605
283248_at	-1.08719	7.61825	-8.69075	1.92658e-11	2.67371e-10	15.8894	RCOR2
10808_at	1.08711	8.02193	7.50768	1.18487e-09	6.88732e-09	11.8206	HSPH1
10804_at	1.08689	6.9378	3.01369	0.00410231	0.00537425	-2.80679	GJB6
7586_at	1.08689	8.56546	6.75206	1.71425e-08	6.49993e-08	9.18536	ZKSCAN1
5873_at	1.08686	7.25543	7.3256	2.25185e-09	1.16836e-08	11.1869	RAB27A
306_at	1.08685	7.49213	5.162	4.56825e-06	9.26707e-06	3.70557	ANXA3
2218_at	1.08671	6.5887	7.39738	1.7479e-09	9.49959e-09	11.4369	FKTN
57544_at	1.08659	6.53303	6.60701	2.8665e-08	1.01448e-07	8.67898	TXNDC16
2135_at	1.0863	9.05198	7.55032	1.0197e-09	6.07022e-09	11.9688	EXTL2
360_at	-1.08626	7.55354	-5.51483	1.34581e-06	3.05424e-06	4.89945	AQP3
55770_at	1.08619	6.52617	8.91415	8.97108e-12	1.46542e-10	16.6446	EXOC2
2060_at	1.08619	8.11037	5.75943	5.72038e-07	1.41791e-06	5.73732	EPS15
84063_at	-1.08611	4.94274	-8.97754	7.22858e-12	1.24799e-10	16.858	KIRREL2
1738_at	1.08593	7.7735	6.86226	1.16004e-08	4.65013e-08	9.57018	DLD
9520_at	1.08591	8.61556	7.43064	1.55448e-09	8.59931e-09	11.5526	NPEPPS
22974_at	1.08588	8.12719	4.92672	1.02162e-05	1.94432e-05	2.92168	TPX2
7942_at	-1.08575	7.34839	-8.04484	1.80193e-10	1.50472e-09	13.6805	TFEB
84154_at	1.0856	8.96579	7.94347	2.56719e-10	2.00635e-09	13.3309	RPF2
1477_at	1.08522	7.16937	10.3449	7.51458e-14	4.7073e-12	21.3664	CSTF1
5230_at	1.08517	8.72223	7.61971	7.98828e-10	4.97815e-09	12.2099	PGK1
3166_at	-1.08502	7.06721	-8.66117	2.13251e-11	2.90167e-10	15.7891	HMX1
6343_at	-1.08491	5.06215	-9.2231	3.14373e-12	6.61151e-11	17.6806	SCT
10947_at	1.08476	7.68982	9.26508	2.72841e-12	6.029e-11	17.8206	AP3M2
11012_at	-1.08469	7.89399	-3.79984	0.000405689	0.00059685	-0.628327	KLK11
92369_at	-1.08436	5.96459	-8.54728	3.15547e-11	3.94126e-10	15.4019	SPSB4
79980_at	1.08415	5.8949	7.8479	3.58656e-10	2.59601e-09	13.0006	DSN1
60592_at	1.0839	8.73946	6.00009	2.45344e-07	6.69994e-07	6.5678	SCOC
125170_at	-1.08358	7.09382	-6.61154	2.82081e-08	1.00176e-07	8.6948	MIEF2
387509_at	-1.08348	8.87116	-8.78856	1.37781e-11	2.04789e-10	16.2207	GPR153
3295_at	1.08333	9.3564	5.97479	2.68224e-07	7.23409e-07	6.48027	HSD17B4
83707_at	-1.08312	9.02027	-5.98993	2.54289e-07	6.90646e-07	6.53264	TRPT1
26128_at	1.08269	8.06221	6.70849	2.00053e-08	7.42237e-08	9.03322	KIFBP
5937_at	1.08263	9.51584	6.35973	6.88342e-08	2.17743e-07	7.81682	RBMS1
23645_at	-1.0826	7.98524	-6.25531	9.9608e-08	3.0094e-07	7.45342	PPP1R15A
168002_at	-1.0825	9.00704	-4.94747	9.51965e-06	1.82209e-05	2.99037	DACT2
25999_at	-1.08249	7.41056	-9.07294	5.22681e-12	9.78666e-11	17.1784	CLIP3
134466_at	1.08211	5.69668	6.24159	1.04561e-07	3.13729e-07	7.40571	ZNF300P1
4804_at	-1.08192	5.60259	-5.25612	3.30267e-06	6.90115e-06	4.02208	NGFR
2620_at	1.08181	5.02165	5.46487	1.60156e-06	3.57406e-06	4.72926	GAS2
9749_at	1.08134	6.92344	6.41237	5.71291e-08	1.84579e-07	8.00018	PHACTR2
400_at	1.08124	8.15058	7.65766	6.99069e-10	4.47351e-09	12.3416	ARL1
79029_at	1.08124	7.76087	9.29631	2.45575e-12	5.60174e-11	17.9246	SPATA5L1
27189_at	-1.08113	7.19651	-9.60429	8.71449e-13	2.61741e-11	18.9478	IL17C
23341_at	1.08098	7.40423	8.80391	1.30729e-11	1.96323e-10	16.2726	DNAJC16
338328_at	-1.08084	6.08233	-7.47059	1.35029e-09	7.64986e-09	11.6916	GPIHBP1
3425_at	-1.08063	7.2245	-8.12147	1.3796e-10	1.22602e-09	13.9443	IDUA
9946_at	1.08045	7.31902	8.57976	2.82148e-11	3.60995e-10	15.5124	CRYZL1
3860_at	-1.08034	4.94204	-3.6934	0.000563177	0.000813835	-0.940522	KRT13
113201_at	1.08032	10.4898	5.9022	3.46359e-07	9.07498e-07	6.22937	GOLM2
10130_at	1.08026	11.0967	6.11507	1.63519e-07	4.66768e-07	6.96626	PDIA6
50855_at	-1.08025	7.27012	-7.87362	3.27768e-10	2.42295e-09	13.0896	PARD6A
8204_at	1.08016	8.36011	4.55708	3.54216e-05	6.11783e-05	1.71523	NRIP1
100129528_at	-1.08015	8.63945	-8.12078	1.3829e-10	1.22754e-09	13.942	MUC8
340061_at	-1.08015	8.53302	-10.4025	6.2325e-14	4.16836e-12	21.551	STING1
79673_at	1.08005	7.17234	7.93682	2.6276e-10	2.0442e-09	13.3079	ZNF329
340277_at	1.07998	7.1758	7.29235	2.53233e-09	1.29164e-08	11.0711	FAM221A
64417_at	1.07992	6.31705	6.39992	5.97039e-08	1.9205e-07	7.95681	TMEM267
63935_at	-1.07957	7.8894	-9.06161	5.43167e-12	1.00623e-10	17.1404	PCIF1
8751_at	-1.07903	8.31135	-8.95391	7.83422e-12	1.32297e-10	16.7785	ADAM15
7752_at	1.07897	6.80639	11.1772	5.22986e-15	7.51916e-13	23.9936	ZNF200
3291_at	-1.07854	9.05473	-4.58249	3.25513e-05	5.65774e-05	1.79702	HSD11B2
57455_at	-1.0784	6.74039	-9.76297	5.12436e-13	1.81919e-11	19.472	REXO1
4913_at	-1.07795	7.85	-3.90074	0.000296167	0.000443633	-0.328024	NTHL1
6683_at	1.07787	6.06275	7.8114	4.07571e-10	2.87094e-09	12.8744	SPAST
51085_at	-1.07781	6.80964	-8.66389	2.11272e-11	2.87937e-10	15.7983	MLXIPL
256949_at	-1.07781	6.57164	-6.58194	3.13286e-08	1.0938e-07	8.59149	KANK3
8443_at	1.07775	9.10198	6.99109	7.34988e-09	3.16994e-08	10.02	GNPAT
3898_at	-1.07755	7.46441	-8.44759	4.45094e-11	5.15543e-10	15.062	LAD1
5575_at	-1.07706	6.9259	-10.7461	2.05941e-14	1.85021e-12	22.643	PRKAR1B
2690_at	1.07704	6.28002	7.74804	5.08978e-10	3.43522e-09	12.6549	GHR
79847_at	-1.07697	6.79656	-6.51332	3.99525e-08	1.35186e-07	8.35212	MFSD13A
729659_at	-1.07689	6.94089	-10.3413	7.60243e-14	4.72189e-12	21.3549	S100A11P1
684959_at	1.07674	7.16761	6.28123	9.08797e-08	2.77641e-07	7.54358	SNORA25
6939_at	-1.07648	6.06392	-6.83814	1.26353e-08	4.99944e-08	9.48596	TCF15
7038_at	-1.07646	5.97382	-10.1844	1.26787e-13	6.69355e-12	20.8503	TG
79830_at	1.07645	6.05673	9.29224	2.4897e-12	5.65399e-11	17.9111	ZMYM1
10186_at	1.07643	8.11918	6.47236	4.61933e-08	1.52937e-07	8.20926	LHFPL6
27068_at	1.07607	9.46552	8.41113	5.04879e-11	5.65752e-10	14.9375	PPA2
1783_at	1.07596	8.77836	6.4317	5.33482e-08	1.73485e-07	8.06755	DYNC1LI2
988_at	1.07586	7.70911	9.64453	7.60951e-13	2.38737e-11	19.0816	CDC5L
23096_at	-1.07557	6.42895	-10.6261	3.02831e-14	2.45185e-12	22.2629	IQSEC2
762_at	-1.07547	6.26017	-5.52308	1.30763e-06	2.9732e-06	4.92761	CA4
57549_at	-1.07544	7.35226	-6.40407	5.88329e-08	1.89456e-07	7.97127	IGSF9
7419_at	1.07541	10.5789	7.18528	3.69707e-09	1.78106e-08	10.6977	VDAC3
10527_at	1.07535	8.65057	6.50739	4.08007e-08	1.37596e-07	8.33144	IPO7
100287098_at	-1.07534	5.81083	-9.19623	3.44251e-12	7.10135e-11	17.5909	TONSL-AS1
55278_at	1.07522	6.28326	9.28666	2.53693e-12	5.72317e-11	17.8925	QRSL1
6632_at	1.07505	8.55273	8.94362	8.11363e-12	1.35895e-10	16.7439	SNRPD1
51093_at	-1.07504	6.88004	-7.90432	2.94379e-10	2.23087e-09	13.1957	METTL25B
23588_at	1.07488	9.59283	6.6306	2.63659e-08	9.44359e-08	8.76131	KLHDC2
123016_at	1.07483	7.66238	6.48265	4.45383e-08	1.48239e-07	8.24517	TTC8
466_at	1.07482	6.52284	7.60781	8.32964e-10	5.13619e-09	12.1685	ATF1
29091_at	1.07461	7.67035	6.99727	7.19095e-09	3.10824e-08	10.0416	STXBP6
92689_at	1.07457	8.0555	9.62165	8.21518e-13	2.50845e-11	19.006	FAM114A1
10578_at	-1.07455	10.4442	-3.08795	0.00333571	0.00441571	-2.61471	GNLY
5052_at	1.07434	11.1943	8.81575	1.2554e-11	1.90772e-10	16.3126	PRDX1
53615_at	-1.07433	9.31468	-7.3181	2.31222e-09	1.19394e-08	11.1608	MBD3
7323_at	1.07428	8.55396	7.24365	3.00777e-09	1.49216e-08	10.9013	UBE2D3
1182_at	1.0742	7.57051	8.11527	1.40971e-10	1.24467e-09	13.923	CLCN3
55017_at	1.07415	9.73091	9.34397	2.09166e-12	4.94753e-11	18.0831	C14orf119
64848_at	1.07411	6.86272	7.27473	2.69498e-09	1.35904e-08	11.0096	YTHDC2
1944_at	-1.07396	6.93752	-7.719	5.63578e-10	3.7312e-09	12.5543	EFNA3
11051_at	1.07358	7.90779	8.68143	1.98921e-11	2.74022e-10	15.8578	NUDT21
1291_at	-1.07351	7.68122	-8.94302	8.13008e-12	1.36005e-10	16.7419	COL6A1
64844_at	1.07326	7.78519	5.70987	6.80611e-07	1.65185e-06	5.567	MARCHF7
84131_at	1.07322	7.10056	10.1141	1.59634e-13	7.87936e-12	20.6229	CEP78
4741_at	1.0732	7.01821	3.12066	0.0030427	0.0040464	-2.52913	NEFM
55854_at	1.07315	9.30379	6.45093	4.98367e-08	1.63625e-07	8.13455	ZC3H15
81631_at	1.07304	8.807	6.16193	1.38571e-07	4.0228e-07	7.12892	MAP1LC3B
256643_at	1.07298	5.69489	7.22119	3.25626e-09	1.59534e-08	10.823	BCLAF3
10276_at	1.07277	8.18477	5.21935	3.74954e-06	7.74064e-06	3.89823	NET1
8886_at	1.07273	8.63961	7.08699	5.23411e-09	2.37939e-08	10.3548	DDX18
5985_at	1.07272	7.61477	8.34988	6.24084e-11	6.65127e-10	14.7281	RFC5
54861_at	1.07241	8.98571	5.91509	3.31e-07	8.72164e-07	6.27388	SNRK
27296_at	-1.0724	6.48248	-7.96317	2.39638e-10	1.896e-09	13.3989	TP53TG5
285343_at	1.07239	6.18037	9.53556	1.09629e-12	3.04208e-11	18.7211	TCAIM
11007_at	-1.0723	8.72477	-4.47377	4.66838e-05	7.89654e-05	1.44823	CCDC85B
140893_at	-1.07229	6.3089	-8.24586	8.95153e-11	8.82402e-10	14.3717	RBBP8NL
56242_at	1.07218	7.03042	9.18194	3.61299e-12	7.3418e-11	17.5432	ZNF253
2002_at	-1.072	7.78779	-10.2823	9.20997e-14	5.45389e-12	21.1657	ELK1
6938_at	1.07171	9.33453	6.39638	6.04568e-08	1.94197e-07	7.94448	TCF12
65078_at	-1.07149	7.71813	-4.3294	7.50144e-05	0.000123105	0.990386	RTN4R
345462_at	1.07122	6.60962	9.29164	2.49469e-12	5.65905e-11	17.9091	ZNF879
391_at	-1.07105	9.47784	-5.72843	6.37735e-07	1.56167e-06	5.63077	RHOG
7436_at	1.07078	7.60292	3.76692	0.000449201	0.000657245	-0.725395	VLDLR
162967_at	1.07077	7.60461	6.9496	8.51341e-09	3.58382e-08	9.87516	ZNF320
129831_at	1.07058	7.52404	11.2653	3.96293e-15	6.29276e-13	24.2668	RBM45
219855_at	-1.0703	6.50352	-11.1179	6.3036e-15	8.54464e-13	23.8097	SLC37A2
100507557_at	1.07018	4.60171	10.1433	1.45028e-13	7.29914e-12	20.7176	FBXO30-DT
55501_at	-1.07012	7.95411	-6.56442	3.33355e-08	1.15365e-07	8.53036	CHST12
8774_at	1.07	6.2809	8.67861	2.00851e-11	2.76123e-10	15.8483	NAPG
6392_at	1.06999	8.73218	4.60629	3.00694e-05	5.25996e-05	1.87382	SDHD
138255_at	1.06995	5.57211	5.77104	5.49195e-07	1.36824e-06	5.77727	C9orf135
56898_at	1.06951	6.59438	8.0286	1.90694e-10	1.57953e-09	13.6246	BDH2
10137_at	1.06928	8.23049	7.35838	2.00579e-09	1.06525e-08	11.3011	RBM12
134429_at	1.06926	6.91596	7.39026	1.7924e-09	9.70024e-09	11.4121	STARD4
3933_at	-1.0692	5.10769	-7.52549	1.11282e-09	6.5428e-09	11.8826	LCN1
100874034_at	-1.06912	5.44093	-7.07961	5.37274e-09	2.43324e-08	10.329	UBXN7-AS1
4221_at	-1.06893	9.08126	-6.49503	4.26283e-08	1.4282e-07	8.28831	MEN1
84186_at	1.06881	6.56926	9.89148	3.33031e-13	1.30187e-11	19.8972	ZCCHC7
22933_at	-1.06871	8.77902	-8.94771	8.00119e-12	1.34668e-10	16.7577	SIRT2
162989_at	-1.0687	8.48474	-5.54602	1.2071e-06	2.76889e-06	5.00589	DEDD2
114_at	-1.0687	4.85098	-9.52303	1.1432e-12	3.13906e-11	18.6797	ADCY8
51601_at	1.06868	7.01813	8.24769	8.89502e-11	8.78218e-10	14.3779	LIPT1
55062_at	1.06867	7.66266	6.92152	9.40359e-09	3.89137e-08	9.77712	WIPI1
127253_at	1.0686	7.94674	7.74986	5.05737e-10	3.42237e-09	12.6612	TYW3
[truncated: 573 more rows]

## Sheet: DvC_ESEsamples
	logFC (Control/Disease)	AveExpr	t	P.Value	adj.P.Val	B	gene_symbol
2353_at	-3.22105	8.80161	-4.18654	0.000309765	0.00327074	0.27127	FOS
1469_at	-2.96768	7.85756	-4.1531	0.000337602	0.00345599	0.190062	CST1
AFFX-HUMRGE/M10098_5_at	2.93423	10.8208	3.92279	0.000609401	0.00483836	-0.366385	NA
AFFX-HUMRGE/M10098_M_at	2.74098	10.5238	4.65966	9.13036e-05	0.00172224	1.42676	NA
2354_at	-2.48483	7.57776	-3.51915	0.00169386	0.00914925	-1.32448	FOSB
10562_at	2.42071	5.95041	3.27853	0.00308009	0.0136712	-1.88072	OLFM4
1522_at	2.32386	8.35776	7.61319	5.9741e-08	0.000148983	8.34471	CTSZ
101927057_at	2.07052	6.8766	4.97988	3.99221e-05	0.00119382	2.21095	LOC101927057
440423_at	-2.07021	6.97654	-4.42392	0.000167932	0.00228718	0.849856	SUZ12P1
132203_at	2.04219	5.67654	3.93767	0.000586661	0.00471816	-0.330609	SNTN
83540_at	2.01923	6.29169	4.11266	0.000374592	0.00364693	0.0919844	NUF2
79801_at	1.97241	5.33088	5.06861	3.1759e-05	0.00111587	2.4279	SHCBP1
5534_at	1.83772	6.68844	7.27897	1.30653e-07	0.000167268	7.61419	PPP3R1
388942_at	-1.82815	5.98995	-6.34613	1.24918e-06	0.000405705	5.49209	LINC01913
201283_at	1.80386	5.58955	3.93821	0.000585844	0.00471344	-0.329298	AMZ2P1
AFFX-HUMRGE/M10098_3_at	1.80141	11.5189	3.29928	0.0029265	0.0132099	-1.83329	NA
29070_at	1.76459	6.6724	5.18804	2.33542e-05	0.00100291	2.71946	CCDC113
1047_at	1.74921	5.40107	3.85308	0.000728046	0.00537469	-0.533619	CLGN
64946_at	1.73779	5.89776	5.19865	2.27257e-05	0.000997298	2.74533	CENPH
155465_at	1.72596	9.09229	3.82761	0.00077684	0.00559325	-0.594556	AGR3
8364_at	1.70528	12.7083	5.46707	1.14219e-05	0.000745118	3.39775	H4C3
8815_at	-1.67741	11.0563	-4.96208	4.17985e-05	0.00120974	2.1674	BANF1
153643_at	1.67314	6.77978	3.53008	0.00164811	0.00900502	-1.29892	FAM81B
6340_at	1.66385	6.18752	3.25329	0.00327736	0.0142625	-1.93824	SCNN1G
114224_at	-1.65242	7.29965	-4.66243	9.06522e-05	0.00172096	1.43355	LOC114224
5315_at	-1.65019	10.3866	-5.40752	1.33005e-05	0.00077872	3.25338	PKM
66002_at	-1.6439	6.98	-7.45051	8.72775e-08	0.000148983	7.9912	CYP4F12
2052_at	-1.63852	9.90931	-4.79167	6.49056e-05	0.00145781	1.75015	EPHX1
5544_at	-1.62724	8.11288	-6.4451	9.78339e-07	0.000390452	5.72267	PRB3
10926_at	1.62149	7.52342	4.77233	6.82324e-05	0.00149579	1.70278	DBF4
6674_at	1.62126	5.56526	4.19965	0.000299479	0.00320174	0.303149	SPAG1
81831_at	1.62028	6.52312	6.0352	2.71023e-06	0.000473379	4.76023	NETO2
5589_at	-1.61684	10.131	-5.52368	9.88521e-06	0.000706522	3.53474	PRKCSH
10403_at	1.60655	6.6417	2.75858	0.0107331	0.0334892	-3.0269	NDC80
203427_at	1.60101	6.17268	4.89121	5.01881e-05	0.00128186	1.99395	SLC25A43
161582_at	1.59897	5.93584	4.64498	9.48359e-05	0.00175259	1.39081	DNAAF4
64105_at	1.59456	6.067	3.4245	0.00214563	0.0106755	-1.54485	CENPK
53340_at	1.59308	7.63332	5.1358	2.67133e-05	0.00103843	2.592	SPA17
399949_at	1.57853	6.79329	4.1114	0.000375802	0.00365177	0.0889428	HOATZ
342_at	-1.56862	6.64152	-6.63133	6.19565e-07	0.00037327	6.15319	APOC1P1
5125_at	1.56563	7.24758	4.66941	8.90318e-05	0.00170921	1.45064	PCSK5
2149_at	1.56524	6.89394	4.40905	0.000174503	0.00233743	0.813546	F2R
54443_at	1.56482	5.99221	2.72641	0.0115664	0.0352884	-3.09469	ANLN
7341_at	1.5592	6.46296	5.08772	3.02335e-05	0.00109473	2.47459	SUMO1
136288_at	1.55271	4.27827	3.72736	0.00100217	0.00655024	-0.833535	C7orf57
79959_at	1.55069	5.8439	6.05328	2.59016e-06	0.000465411	4.80309	CEP76
85457_at	1.54747	7.6045	4.73624	7.49036e-05	0.0015647	1.61437	CIPC
114801_at	1.54531	9.12688	4.73849	7.44706e-05	0.00155977	1.61986	TMEM200A
54762_at	1.54434	6.89488	3.31144	0.00284001	0.0129233	-1.80545	GRAMD1C
23333_at	1.54257	8.29699	4.90111	4.89224e-05	0.00127707	2.01817	DPY19L1
493812_at	1.5388	4.52651	8.29049	1.27974e-08	0.000131071	9.77361	HCG11
84455_at	1.5297	6.59382	5.01996	3.60019e-05	0.00114241	2.30898	EFCAB7
90865_at	1.51985	6.55998	4.94296	4.39121e-05	0.00123727	2.12062	IL33
8910_at	1.51926	7.99441	3.90928	0.000630796	0.00493475	-0.398839	SGCE
80183_at	1.51395	6.97468	5.088	3.02117e-05	0.00109473	2.47527	RUBCNL
200728_at	1.50696	6.12347	7.28037	1.30219e-07	0.000167268	7.61731	TMEM17
347_at	-1.50566	10.0564	-3.06912	0.00513414	0.0194036	-2.35273	APOD
55319_at	1.50309	4.46688	6.11058	2.24416e-06	0.000459829	4.93867	TMA16
90993_at	-1.50047	8.84377	-4.09344	0.000393555	0.0037382	0.0454165	CREB3L1
5172_at	1.49848	5.28889	2.72464	0.0116142	0.035392	-3.09842	SLC26A4
91687_at	1.49814	5.10079	7.46186	8.49906e-08	0.000148983	8.01598	CENPL
5723_at	1.4947	6.68813	3.37417	0.00243157	0.0116429	-1.66123	PSPH
220134_at	1.48483	4.37541	4.11936	0.000368193	0.00361367	0.108236	SKA1
9592_at	-1.48268	11.0858	-4.30469	0.000228456	0.00275665	0.558836	IER2
10635_at	1.48227	6.58741	3.68526	0.00111491	0.00699044	-0.933429	RAD51AP1
643037_at	1.48205	5.25116	4.24646	0.000265461	0.0029812	0.417004	C11orf97
972_at	-1.48168	9.44768	-4.66809	8.93358e-05	0.00171344	1.44741	CD74
6813_at	-1.47765	8.50214	-4.68153	8.6284e-05	0.00168434	1.48034	STXBP2
25934_at	1.47366	8.78268	5.19841	2.27398e-05	0.000997298	2.74474	NIPSNAP3A
5761_at	-1.46551	6.55061	-6.36034	1.20604e-06	0.000405705	5.52526	PTMAP4
81889_at	1.45971	7.67303	5.93601	3.47696e-06	0.000516102	4.52453	FAHD1
151651_at	1.45945	4.58444	4.29129	0.000236491	0.00280459	0.526174	EFHB
1363_at	1.45155	6.55639	4.47253	0.000148111	0.00218896	0.968692	CPE
64149_at	1.45042	6.17406	5.02452	3.55808e-05	0.00114059	2.32013	C17orf75
9397_at	1.44644	6.51044	5.5651	8.89489e-06	0.000677335	3.63481	NMT2
29982_at	1.44414	6.70313	4.64943	9.37509e-05	0.00174581	1.40171	NRBF2
55329_at	1.43976	6.40979	3.52924	0.00165158	0.00901484	-1.30089	MNS1
112268025_at	-1.43804	6.50269	-4.90918	4.7913e-05	0.00127302	2.03793	LOC112268025
51808_at	1.43712	6.69645	7.62609	5.79805e-08	0.000148983	8.37257	PHAX
1072_at	-1.42632	12.2317	-5.18866	2.33172e-05	0.00100291	2.72096	CFL1
1499_at	1.42074	8.87895	4.44024	0.000160995	0.00224954	0.889763	CTNNB1
6016_at	1.41985	6.7772	4.87446	5.2408e-05	0.0013156	1.95291	RIT1
6709_at	-1.41913	8.83392	-5.90104	3.79696e-06	0.000535425	4.4412	SPTAN1
1958_at	-1.41124	9.06301	-2.76922	0.01047	0.0328787	-3.00437	EGR1
3726_at	-1.41117	8.69331	-3.28531	0.00302906	0.0135183	-1.86523	JUNB
8665_at	1.40991	6.08758	7.14462	1.79673e-07	0.000204468	7.31596	EIF3F
29079_at	1.40978	7.35532	5.42114	1.28449e-05	0.000769335	3.28643	MED4
101929407_at	1.40793	4.80809	4.58635	0.000110358	0.00188263	1.24724	PTPRD-AS1
285203_at	1.40435	6.42923	4.75244	7.1833e-05	0.00153434	1.65403	EOGT
891_at	1.40407	7.25555	2.94694	0.00688392	0.0241787	-2.62197	CCNB1
121457_at	1.40297	5.91503	6.21911	1.71205e-06	0.000407435	5.19445	IKBIP
401190_at	1.39924	4.52976	4.68648	8.51873e-05	0.00167895	1.49246	RGS7BP
92104_at	1.39856	4.73504	6.48798	8.80346e-07	0.000377672	5.82219	TTC30A
133690_at	1.39796	7.20232	3.09389	0.0048355	0.018601	-2.29755	CAPSL
388_at	-1.39579	9.19271	-4.91893	4.67222e-05	0.00125671	2.0618	RHOB
84078_at	1.39339	6.39768	4.29023	0.000237139	0.00280459	0.52359	KBTBD7
2967_at	1.39322	6.61561	7.84455	3.50532e-08	0.000148983	8.84065	GTF2H3
100129528_at	-1.38712	8.53163	-6.16523	1.95797e-06	0.000438187	5.06763	MUC8
91353_at	-1.3843	4.94834	-2.68613	0.0126961	0.0378059	-3.17901	IGLL3P
28815_at	-1.38282	7.49289	-6.01725	2.83497e-06	0.000479931	4.71766	IGLV2-14
84298_at	1.3824	6.95319	5.4548	1.17858e-05	0.000750189	3.36802	LLPH
440515_at	1.38121	6.52282	3.75401	0.000936679	0.00627845	-0.770165	ZNF506
374618_at	1.37775	4.44686	4.9087	4.79721e-05	0.00127302	2.03677	TEX9
990_at	1.3768	5.37221	3.73477	0.000983521	0.00646964	-0.815926	CDC6
23536_at	1.37638	6.96868	5.86266	4.18274e-06	0.000544885	4.34959	ADAT1
2643_at	1.37604	6.48805	3.74078	0.000968657	0.00639608	-0.801646	GCH1
4199_at	1.37309	5.83049	6.53892	7.76827e-07	0.000375581	5.94011	ME1
51163_at	1.37263	6.75031	5.78824	5.04783e-06	0.00058841	4.17158	DBR1
23234_at	1.369	8.14932	3.13368	0.00439046	0.0173792	-2.20855	DNAJC9
90333_at	1.367	7.11023	6.47397	9.11232e-07	0.000380932	5.78968	ZNF468
64123_at	1.35979	7.09002	4.78801	6.55234e-05	0.00146526	1.74117	ADGRL4
50484_at	1.35431	7.60332	5.46982	1.13422e-05	0.000745118	3.4044	RRM2B
51473_at	1.35199	7.40895	3.35631	0.0025417	0.011977	-1.7024	DCDC2
2202_at	1.34958	7.24211	2.92349	0.00727933	0.0251495	-2.67309	EFEMP1
7538_at	-1.34751	10.5606	-2.75979	0.0107027	0.0334299	-3.02432	ZFP36
255031_at	-1.3468	9.00293	-7.1689	1.69589e-07	0.000204345	7.37006	LINC00957
645687_at	-1.34291	6.64147	-6.8974	3.24839e-07	0.000246444	6.76045	LINC00520
26157_at	1.34126	6.98859	4.79831	6.38016e-05	0.0014441	1.76642	GIMAP2
100505989_at	1.34021	4.79349	2.65291	0.0137049	0.0400186	-3.24805	SMIM31
9582_at	1.33836	6.55567	2.69382	0.0124727	0.0373252	-3.16296	APOBEC3B
6790_at	1.33758	7.05567	3.74157	0.000966708	0.00638982	-0.799758	AURKA
115908_at	1.33189	8.95692	3.10131	0.00474937	0.0183697	-2.281	CTHRC1
55212_at	1.3308	5.64467	5.39429	1.37584e-05	0.000789371	3.22128	BBS7
2006_at	-1.32983	8.22888	-3.72186	0.00101624	0.00660449	-0.846609	ELN
144809_at	1.32682	5.37763	5.02923	3.51514e-05	0.00113798	2.33165	FAM216B
3561_at	-1.32109	7.26816	-5.17695	2.403e-05	0.00100867	2.6924	IL2RG
3099_at	1.32084	7.60045	2.94611	0.0068976	0.0242053	-2.62379	HK2
256236_at	1.32044	8.05677	3.02746	0.00567648	0.0208644	-2.44507	NAPSB
55153_at	1.31748	8.17201	4.94231	4.39863e-05	0.00123736	2.11902	SDAD1
1291_at	-1.31199	7.8693	-4.80702	6.23822e-05	0.00143255	1.78774	COL6A1
55783_at	1.3116	7.99866	4.4773	0.000146297	0.00217787	0.980351	CMTR2
51110_at	1.30934	6.7824	4.63165	9.81606e-05	0.0017844	1.35816	LACTB2
219681_at	1.30831	6.91179	3.97443	0.000534	0.00449218	-0.242098	ARMC3
134492_at	1.30612	8.75701	6.35829	1.21218e-06	0.000405705	5.52047	NUDCD2
54830_at	1.30566	5.27377	6.15773	1.99496e-06	0.000439406	5.04994	NUP62CL
59277_at	1.30504	6.81249	2.84481	0.00876957	0.0288155	-2.84315	NTN4
84918_at	1.30249	9.06807	4.74163	7.38683e-05	0.00155921	1.62756	LRP11
23136_at	1.30218	6.49201	4.49966	0.000138082	0.00211079	1.03505	EPB41L3
51130_at	1.30163	8.49025	4.4631	0.000151764	0.00220635	0.945631	ASB3
145389_at	1.30141	6.06252	4.15872	0.000332753	0.00342518	0.203712	SLC38A6
106480890_at	-1.30111	6.96438	-6.09147	2.35399e-06	0.000459829	4.8935	RN7SKP187
64431_at	1.29979	7.39995	4.58244	0.000111481	0.00189244	1.23765	ACTR6
23770_at	-1.2976	7.1957	-4.48395	0.000143804	0.00215764	0.996617	FKBP8
1472_at	-1.29302	8.56168	-3.7678	0.000904455	0.0061551	-0.737326	CST4
9015_at	1.29135	5.09185	4.43305	0.000164015	0.0022685	0.87218	TAF1A
85463_at	1.29081	6.28414	4.30461	0.000228501	0.00275665	0.558651	ZC3H12C
2009_at	1.29032	6.20842	4.92269	4.6271e-05	0.00125671	2.071	EML1
115273_at	1.29017	6.31425	5.03005	3.50769e-05	0.00113798	2.33366	RAB42
79728_at	1.29009	7.39418	5.0968	2.95341e-05	0.00109202	2.49679	PALB2
84152_at	-1.28987	7.48852	-3.46957	0.00191757	0.00991157	-1.44017	PPP1R1B
5866_at	-1.28758	7.76434	-5.3447	1.56212e-05	0.00084652	3.10086	RAB3IL1
126231_at	1.28713	7.35822	4.09415	0.000392836	0.00373818	0.0471421	ZNF573
114876_at	1.28669	8.18691	4.56327	0.000117144	0.00193047	1.19072	OSBPL1A
54769_at	1.28411	4.39601	4.65901	9.14569e-05	0.00172224	1.42517	DIRAS2
4675_at	1.28377	7.85767	3.98005	0.000526376	0.00444081	-0.228561	NAP1L3
2531_at	1.28371	6.77832	5.69006	6.47351e-06	0.000626013	3.93594	KDSR
149371_at	1.2837	7.22817	4.38246	0.00018691	0.00243554	0.748588	EXOC8
255189_at	-1.28167	7.75262	-3.44705	0.00202839	0.0102922	-1.49252	PLA2G4F
57104_at	-1.2801	8.31071	-6.33863	1.2726e-06	0.000405705	5.47456	PNPLA2
5369_at	-1.27621	5.80493	-5.35709	1.51334e-05	0.000841112	3.13095	PMCHL1
84142_at	1.27539	6.2419	6.5373	7.79909e-07	0.000375581	5.93638	ABRAXAS1
22976_at	1.27148	7.70568	4.26173	0.00025522	0.00291798	0.454166	PAXIP1
26271_at	1.27135	6.7954	3.58936	0.00142008	0.00823253	-1.15982	FBXO5
28965_at	1.27087	5.30443	3.42365	0.00215018	0.010693	-1.54682	SLC27A6
6102_at	1.27004	6.06299	5.77247	5.2533e-06	0.00058841	4.1338	RP2
57552_at	1.26941	5.42322	3.67655	0.00113972	0.00710469	-0.954044	NCEH1
221303_at	1.26883	8.30396	3.35057	0.00257809	0.0120818	-1.71561	FAM162B
83657_at	1.26701	7.40435	3.01787	0.00580892	0.0212141	-2.46626	DYNLRB2
54457_at	1.26681	4.91008	3.82082	0.000790393	0.00565965	-0.610799	TAF7L
4256_at	1.26653	10.4163	2.97018	0.00651234	0.0231588	-2.57114	MGP
80006_at	1.2648	5.63837	3.71118	0.00104412	0.00673417	-0.87197	TRAPPC13
115106_at	1.26391	8.1527	4.20423	0.000295968	0.00318581	0.314284	HAUS1
126393_at	-1.2635	7.20608	-3.34384	0.0026214	0.0122177	-1.73109	HSPB6
24137_at	1.26132	6.77322	3.35266	0.00256473	0.012044	-1.71078	KIF4A
3148_at	1.26077	10.7139	2.91846	0.00736685	0.0253746	-2.68402	HMGB2
22911_at	1.25998	7.28072	5.08096	3.07646e-05	0.00109597	2.45807	WDR47
4001_at	1.25909	7.61439	2.71541	0.0118652	0.0359482	-3.11778	LMNB1
8644_at	1.25793	8.65646	2.52131	0.018484	0.0498615	-3.51682	AKR1C3
54069_at	1.25736	7.39655	5.03657	3.44927e-05	0.00113798	2.34959	MIS18A
1470_at	-1.25656	5.93701	-5.87673	4.03689e-06	0.000544885	4.3832	CST2
1266_at	1.25566	9.17524	4.03088	0.000462088	0.00411179	-0.105885	CNN3
8038_at	1.25371	7.13857	2.56006	0.0169363	0.0466797	-3.43849	ADAM12
84319_at	1.25275	8.57343	4.41335	0.000172577	0.00232264	0.824046	CMSS1
57103_at	1.25242	6.49739	3.83745	0.000757623	0.00550715	-0.571029	TIGAR
55789_at	1.25028	4.94572	4.5745	0.000113791	0.00190866	1.21822	DEPDC1B
9126_at	1.2475	6.68828	3.75677	0.000930139	0.00625919	-0.763593	SMC3
8706_at	1.2472	6.01268	5.02916	3.51581e-05	0.00113798	2.33147	B3GALNT1
100287896_at	1.24614	5.7341	4.77198	6.82934e-05	0.00149579	1.70193	LOC100287896
1407_at	1.24599	7.89255	3.95056	0.000567626	0.00463607	-0.299574	CRY1
10766_at	-1.24431	7.97506	-3.40513	0.00225158	0.0110592	-1.58971	TOB2
10026_at	1.24386	7.30611	5.33756	1.59099e-05	0.000856223	3.0835	PIGK
29028_at	1.24339	6.27153	3.16927	0.004026	0.0164411	-2.12855	ATAD2
728215_at	1.24242	7.08589	5.77222	5.25674e-06	0.00058841	4.13318	FAM155A
11179_at	1.24062	6.65784	4.98764	3.9131e-05	0.00119199	2.22993	ZNF277
6787_at	1.23791	7.27363	5.47171	1.12874e-05	0.000745118	3.40898	NEK4
5205_at	1.23772	7.58419	3.64127	0.00124595	0.00753945	-1.03747	ATP8B1
106479437_at	-1.23757	5.66218	-4.86202	5.4118e-05	0.0013437	1.92247	RN7SL587P
126364_at	-1.23482	5.83492	-4.53993	0.00012443	0.00198661	1.1336	LRRC25
9928_at	1.23357	5.75506	3.16078	0.00411014	0.0166585	-2.14766	KIF14
2690_at	1.2333	6.68554	4.72014	7.80884e-05	0.00159796	1.57491	GHR
5929_at	1.23191	6.14881	4.6043	0.000105355	0.00184412	1.29117	RBBP5
7480_at	-1.23008	6.70051	-6.9198	3.07775e-07	0.000246444	6.81113	WNT10B
3787_at	-1.2298	6.26881	-6.31969	1.33371e-06	0.000405705	5.43029	KCNS1
284422_at	-1.22848	7.45551	-2.80488	0.00963215	0.0309159	-2.92857	SMIM24
58485_at	-1.22677	9.82389	-3.996	0.000505303	0.00435167	-0.190092	TRAPPC1
26235_at	1.2255	5.41371	5.74606	5.61664e-06	0.000596121	4.07045	FBXL4
54503_at	1.22189	7.18514	4.5408	0.000124151	0.00198558	1.13572	ZDHHC13
85403_at	1.21796	6.8104	5.05981	3.24874e-05	0.00111844	2.4064	EAF1
26032_at	1.21408	4.1075	8.57013	6.76118e-09	0.000131071	10.361	SUSD5
116254_at	1.20625	9.01539	4.53065	0.000127453	0.00200827	1.11087	GINM1
55166_at	1.20455	4.9417	5.13233	2.69524e-05	0.00103987	2.58355	CENPQ
55228_at	1.20292	7.40876	3.46425	0.00194317	0.0100161	-1.45253	PNMA8A
64395_at	1.20168	7.72366	5.75727	5.4595e-06	0.000594854	4.09733	GMCL1
4698_at	1.19981	9.02161	3.18911	0.00383564	0.0159337	-2.0838	NDUFA5
57678_at	1.19925	6.37702	4.73942	7.42914e-05	0.00155921	1.62214	GPAM
84787_at	-1.19786	6.99095	-6.21895	1.71274e-06	0.000407435	5.19406	KMT5C
9890_at	1.19384	7.43298	3.30493	0.00288603	0.0130704	-1.82037	PLPPR4
56906_at	1.19183	7.05287	5.73125	5.83151e-06	0.000600264	4.03489	THAP10
10560_at	1.19031	7.05991	3.65973	0.00118922	0.00729232	-0.993854	SLC19A2
23708_at	1.18873	7.09485	4.29736	0.000232813	0.0027856	0.540985	GSPT2
64863_at	1.18679	6.43446	5.50825	1.02823e-05	0.000712437	3.49741	METTL4
26275_at	1.18597	9.14096	2.8898	0.00788537	0.0266738	-2.74618	HIBCH
729852_at	1.18548	5.51985	5.54262	9.41916e-06	0.000696542	3.58052	UMAD1
4085_at	1.18416	6.27124	3.06487	0.0051871	0.019559	-2.36218	MAD2L1
101928476_at	-1.18337	5.90162	-5.0982	2.94279e-05	0.00109006	2.50021	LINC01676
56849_at	1.18302	8.83134	3.34865	0.00259033	0.0121233	-1.72001	TCEAL7
64089_at	1.18251	5.85112	7.77847	4.06126e-08	0.000148983	8.70373	SNX16
83690_at	1.18237	7.49057	2.89324	0.0078213	0.0265383	-2.73873	CRISPLD1
51441_at	1.18084	9.50661	3.8398	0.00075311	0.00548407	-0.565417	YTHDF2
577_at	1.18012	4.86465	5.60896	7.95493e-06	0.000655526	3.74067	ADGRB3
79740_at	1.17962	5.56819	2.7994	0.00975665	0.0311631	-2.94025	ZBBX
9538_at	1.1792	9.32473	6.30454	1.38473e-06	0.000405705	5.39485	EI24
8836_at	1.17654	7.7568	3.29581	0.00295167	0.0132767	-1.84123	GGH
126306_at	-1.17497	5.67414	-5.58507	8.45366e-06	0.000662145	3.68303	JSRP1
266812_at	1.17418	7.04772	4.18194	0.000313449	0.00329943	0.260111	NAP1L5
124411_at	1.1739	7.98172	4.91723	4.69277e-05	0.00125671	2.05764	ZNF720
102724929_at	-1.17387	5.32974	-5.55908	9.03221e-06	0.0006807	3.62029	LOC102724929
26278_at	1.17275	7.63623	4.53856	0.000124871	0.001989	1.13024	SACS
3164_at	-1.1721	7.87202	-2.56403	0.0167845	0.046405	-3.43041	NR4A1
55552_at	1.17179	6.22412	3.93014	0.000598052	0.0047723	-0.348702	ZNF823
26578_at	1.17077	9.28627	3.57655	0.00146659	0.00839619	-1.18994	OSTF1
830_at	1.16661	9.5654	3.60902	0.00135152	0.00794273	-1.11355	CAPZA2
25975_at	1.16622	7.95569	2.74935	0.0109661	0.0340063	-3.04638	EGFL6
201651_at	1.16614	4.73316	4.85397	5.52554e-05	0.00135625	1.90275	AADACP1
284309_at	1.16512	7.98058	4.49065	0.000141336	0.00213918	1.013	ZNF776
22881_at	1.16466	5.94323	4.00388	0.000495212	0.004291	-0.171095	ANKRD6
10773_at	1.16372	4.64079	5.30038	1.75013e-05	0.000889569	2.99309	ZBTB6
100303755_at	1.16345	7.3985	4.40537	0.00017617	0.00234787	0.804554	PET117
138255_at	1.16017	5.50795	3.45618	0.00198275	0.0101613	-1.47132	C9orf135
26776_at	-1.15829	5.51783	-4.90256	4.87394e-05	0.00127707	2.02172	SNORA71B
10326_at	-1.15813	4.70669	-4.49047	0.0001414	0.00213918	1.01257	SIRPB1
286827_at	1.15812	5.49411	4.37085	0.000192598	0.00248389	0.720238	TRIM59
669_at	1.15517	5.70452	3.56784	0.00149903	0.00849262	-1.21038	BPGM
100506897_at	-1.15372	5.69822	-4.2007	0.000298675	0.00319815	0.305688	DAPK1-IT1
10285_at	1.15143	9.20068	6.08883	2.36962e-06	0.000459829	4.88724	SMNDC1
51249_at	1.15119	8.5885	4.03878	0.00045283	0.00406119	-0.086817	TMEM69
151827_at	1.15041	5.13908	4.27727	0.000245192	0.00286346	0.492037	LRRC34
728012_at	-1.14973	6.33884	-5.35132	1.53588e-05	0.000843459	3.11693	MCHR2-AS1
23548_at	1.1494	6.78457	5.10319	2.90524e-05	0.00108733	2.51239	TTC33
10210_at	1.14916	7.66367	3.71401	0.00103666	0.00669874	-0.865254	TOPORS
9519_at	1.14842	8.47646	4.59636	0.000107541	0.00185739	1.27172	TBPL1
267_at	1.14796	8.83766	5.59175	8.31121e-06	0.000659872	3.69914	AMFR
100996511_at	-1.14674	6.52673	-3.26985	0.00314661	0.0138643	-1.90052	LINC01355
7993_at	1.14519	7.38176	4.73589	7.49715e-05	0.0015647	1.61351	UBXN8
55259_at	1.14491	5.4927	2.7803	0.0102025	0.0322195	-2.98086	DNAI7
54841_at	1.14377	7.18698	3.82603	0.00077998	0.00560404	-0.598345	BIVM
10049_at	1.14332	7.28607	5.60515	8.03257e-06	0.000655535	3.73146	DNAJB6
22915_at	1.14314	5.49462	3.96454	0.000547685	0.00454351	-0.265917	MMRN1
387103_at	1.14276	8.11109	3.29498	0.00295771	0.0132951	-1.84313	CENPW
5577_at	1.14215	7.31448	3.97363	0.000535095	0.00449585	-0.244025	PRKAR2B
10755_at	-1.1412	9.35413	-7.00262	2.52233e-07	0.000237446	6.99793	GIPC1
4291_at	1.13807	6.83567	5.44996	1.19324e-05	0.000753379	3.3563	MLF1
10969_at	1.13703	8.25725	4.96014	4.20081e-05	0.00121367	2.16265	EBNA1BP2
8458_at	1.13655	6.31879	3.96661	0.000544789	0.00453821	-0.260926	TTF2
101930085_at	1.13649	5.4248	4.75372	7.15955e-05	0.00153354	1.65717	HERPUD2-AS1
728882_at	-1.13637	5.71507	-4.70217	8.18008e-05	0.00163315	1.53089	FAM182B
285708_at	-1.1349	6.39527	-5.99876	2.96961e-06	0.000488369	4.67377	LINC00491
2888_at	1.13397	4.46646	4.06783	0.000420304	0.00389042	-0.0165732	GRB14
51527_at	1.13328	9.06532	3.90385	0.0006396	0.00496439	-0.411873	GSKIP
583_at	1.13284	7.87144	3.26827	0.00315886	0.0138962	-1.90413	BBS2
10189_at	1.13217	9.48167	4.29081	0.000236782	0.00280459	0.525011	ALYREF
55591_at	1.13204	7.25951	4.70235	8.17618e-05	0.00163315	1.53135	VEZT
399818_at	1.13089	6.25355	4.54437	0.00012301	0.00198248	1.14446	EEF1AKMT2
285381_at	1.12772	7.45459	4.4469	0.000158251	0.00223679	0.906027	DPH3
51528_at	1.12706	8.29789	4.96194	4.18131e-05	0.00120974	2.16707	JKAMP
57222_at	1.12662	9.52649	5.95211	3.33893e-06	0.000510408	4.56286	ERGIC1
116255_at	-1.12628	8.6037	-2.84917	0.00867988	0.0286218	-2.83378	MOGAT1
171424_at	1.12624	7.58718	3.62989	0.00128224	0.00766743	-1.06433	SPA17P1
5264_at	1.12614	9.13063	5.07953	3.08781e-05	0.00109756	2.45458	PHYH
7922_at	1.12507	8.10097	5.6488	7.18871e-06	0.000643028	3.83665	SLC39A7
3600_at	1.12389	6.88238	2.7402	0.011202	0.0345056	-3.06568	IL15
105373159_at	-1.12362	7.46387	-4.61123	0.000103483	0.00182894	1.30815	LOC105373159
3845_at	-1.12357	8.26032	-3.47961	0.00187003	0.009747	-1.41677	KRAS
100130987_at	-1.12314	6.20135	-5.61057	7.92253e-06	0.000655526	3.74453	LOC100130987
3622_at	1.1226	7.32302	4.60054	0.000106383	0.00185679	1.28197	ING2
5686_at	1.1225	7.0768	5.01372	3.65855e-05	0.00114911	2.29372	PSMA5
11025_at	-1.1211	7.58067	-4.7045	8.13102e-05	0.0016297	1.53659	LILRB3
150737_at	1.11971	5.10284	5.58384	8.48018e-06	0.000662145	3.68006	TTC30B
25950_at	1.11851	8.61931	3.41551	0.00219421	0.0108565	-1.56569	RWDD3
51018_at	1.11759	6.37899	4.43112	0.000164837	0.00227287	0.867453	RRP15
56952_at	1.11693	8.43045	3.7582	0.000926772	0.00625091	-0.760192	PRTFDC1
3838_at	1.11583	10.8721	3.77066	0.000897897	0.00613636	-0.730498	KPNA2
129401_at	1.11473	7.58673	3.80771	0.0008172	0.00577097	-0.642116	NUP35
166379_at	1.11394	6.15492	4.71846	7.84275e-05	0.00159891	1.5708	BBS12
28982_at	1.11368	7.33295	4.98404	3.94956e-05	0.00119382	2.22114	FLVCR1
55151_at	1.11366	6.14127	6.23124	1.66115e-06	0.000407435	5.22296	TMEM38B
93594_at	1.1111	5.66959	4.56351	0.000117071	0.00193047	1.19132	TBC1D31
101927837_at	-1.1108	4.94686	-6.90674	3.17609e-07	0.000246444	6.78159	ATP6V0D1-DT
10438_at	1.1107	5.96711	3.31982	0.00278186	0.012731	-1.78625	C1D
129607_at	1.11022	6.64062	2.93543	0.00707544	0.0246515	-2.64709	CMPK2
5763_at	-1.1099	8.55052	-3.72604	0.00100553	0.00656125	-0.836671	PTMS
154661_at	1.10881	6.06286	3.44906	0.00201829	0.0102562	-1.48787	RUNDC3B
1081_at	-1.10741	4.59933	-4.57968	0.000112277	0.00189519	1.2309	CGA
10464_at	1.10678	7.20998	3.28489	0.00303218	0.013523	-1.86619	PIBF1
178_at	1.10666	8.55584	3.93387	0.000592379	0.00474738	-0.339735	AGL
54927_at	1.10643	7.10164	3.67194	0.0011531	0.00715565	-0.964974	CHCHD3
25924_at	1.10381	6.46819	4.38981	0.000183397	0.00241046	0.766529	MYRIP
23528_at	1.10362	7.80541	4.75439	7.14713e-05	0.00153354	1.65882	ZNF281
100505478_at	-1.10281	6.68646	-6.15014	2.03307e-06	0.000443037	5.03205	TEX48
134728_at	1.10209	4.88087	5.62835	7.57217e-06	0.000654064	3.7874	IRAK1BP1
10262_at	-1.10184	8.5974	-4.4345	0.000163403	0.00226696	0.875721	SF3B4
8453_at	1.10183	6.61609	5.61194	7.89493e-06	0.000655526	3.74784	CUL2
90187_at	-1.10148	9.31221	-2.88583	0.00795969	0.0268855	-2.75475	EMILIN3
117143_at	1.10136	8.0672	4.35831	0.000198933	0.00253448	0.689637	TADA1
26060_at	1.09931	7.45275	4.82976	5.88217e-05	0.00140365	1.84345	APPL1
257177_at	1.0982	7.25319	2.76204	0.0106467	0.0332956	-3.01956	CFAP126
81555_at	1.0976	8.23084	4.42478	0.000167559	0.00228587	0.851959	YIPF5
89890_at	1.09743	6.90149	4.04493	0.000445743	0.00402122	-0.0719535	KBTBD6
105371934_at	-1.09639	5.98383	-6.21481	1.73046e-06	0.000407435	5.18434	LOC105371934
23075_at	1.09612	6.6495	3.60879	0.00135229	0.00794273	-1.11408	SWAP70
94274_at	1.0954	8.84022	3.41984	0.00217069	0.0107636	-1.55566	PPP1R14A
116135_at	1.09415	5.58481	5.06229	3.228e-05	0.00111664	2.41247	LRRC3B
200575_at	-1.09344	6.37876	-5.2578	1.95221e-05	0.000925671	2.88945	CRYGEP
2770_at	1.09258	7.66047	4.17808	0.000316579	0.00331724	0.250734	GNAI1
1743_at	1.09222	8.7814	6.70593	5.1653e-07	0.000331838	6.32441	DLST
283927_at	1.09187	6.83363	4.39551	0.000180716	0.00239288	0.780459	NUDT7
3597_at	1.09173	6.89303	4.44438	0.000159285	0.00223757	0.899866	IL13RA1
9801_at	1.09136	6.34522	4.54046	0.000124262	0.00198558	1.13488	MRPL19
91607_at	1.09126	7.12653	3.70333	0.00106507	0.00681641	-0.89059	SLFN11
7485_at	1.09092	9.07918	4.57053	0.000114967	0.00191292	1.20849	GET1
7291_at	1.09073	7.78539	2.85793	0.00850242	0.0281946	-2.81495	TWIST1
10569_at	1.08961	7.32419	3.95888	0.000555673	0.00457553	-0.279545	SLU7
100505851_at	1.08893	6.87493	2.55562	0.0171071	0.0470427	-3.44749	LOC100505851
282616_at	-1.08867	4.57675	-5.97813	3.12757e-06	0.000496629	4.62474	IFNL2
2980_at	-1.08825	5.84417	-5.96379	3.24233e-06	0.000505266	4.59064	GUCA2A
7321_at	1.08801	7.18686	5.86502	4.15786e-06	0.000544885	4.35524	UBE2D1
285237_at	1.08731	6.89898	5.76353	5.37366e-06	0.000588631	4.11234	C3orf38
1521_at	-1.08658	8.02671	-2.61115	0.0150795	0.0429071	-3.33417	CTSW
84263_at	1.08645	6.91962	4.12383	0.000363989	0.0035967	0.119065	HSDL2
5587_at	1.08552	8.00342	4.57209	0.000114503	0.00191292	1.21231	PRKD1
201633_at	-1.0852	4.86965	-6.28637	1.44855e-06	0.000405705	5.3523	TIGIT
84267_at	1.08503	7.87497	4.70479	8.12494e-05	0.0016297	1.5373	C9orf64
51575_at	1.08314	6.70482	4.12828	0.000359847	0.00356955	0.12986	ESF1
55791_at	1.0816	6.49001	3.65441	0.00120529	0.00736552	-1.00642	LRIF1
29092_at	1.07846	8.15675	4.55382	0.000120041	0.00195658	1.1676	LINC00339
1036_at	1.07841	7.33878	3.48576	0.00184153	0.00963523	-1.40245	CDO1
55536_at	1.07814	6.94344	3.54754	0.00157745	0.0087501	-1.25801	CDCA7L
79968_at	1.07777	4.53212	5.157	2.52952e-05	0.00102147	2.64374	WDR76
4925_at	1.07699	7.55029	3.77734	0.000882805	0.00606173	-0.714594	NUCB2
1633_at	1.0763	7.14284	5.32262	1.65308e-05	0.000874637	3.04719	DCK
554235_at	-1.07602	6.5346	-5.68221	6.60384e-06	0.000626939	3.91705	ASPDH
51309_at	1.07553	9.08622	4.7789	6.70838e-05	0.00148201	1.71887	ARMCX1
55171_at	1.07468	7.0473	5.44928	1.19531e-05	0.000753379	3.35465	TBCCD1
8540_at	1.07426	6.96936	4.46565	0.000150767	0.00220011	0.951872	AGPS
51365_at	1.07425	6.40588	2.92874	0.00718893	0.0249421	-2.66166	PLA1A
5005_at	1.07423	4.87482	2.61295	0.0150178	0.0427969	-3.33048	ORM2
106707243_at	1.07338	5.77427	3.92936	0.000599243	0.00477808	-0.350573	PRH1-TAS2R14
10196_at	1.07235	6.70438	3.32109	0.00277314	0.0127137	-1.78334	PRMT3
100113407_at	1.07217	5.37987	4.50832	0.000135024	0.0020827	1.05625	TMEM170B
10384_at	1.07214	6.96014	3.27695	0.00309208	0.0136953	-1.88432	BTN3A3
10603_at	-1.07206	8.34074	-5.61021	7.92978e-06	0.000655526	3.74367	SH2B2
23658_at	1.07139	7.37526	7.58581	6.2619e-08	0.000148983	8.30027	LSM5
58506_at	-1.07123	6.12828	-6.11602	2.21391e-06	0.000459829	4.9515	SCAF1
25978_at	1.07118	7.7914	4.59054	0.000109169	0.00186676	1.25749	CHMP2B
79841_at	1.07077	5.78649	3.2615	0.00321191	0.0140463	-1.91956	AGBL2
89765_at	1.07075	8.10762	3.37713	0.00241378	0.0116147	-1.65441	RSPH1
100289097_at	1.07041	7.53387	2.75646	0.0107861	0.0335765	-3.03137	FRG1CP
150291_at	-1.06973	6.97343	-6.28425	1.4562e-06	0.000405705	5.34733	MORC2-AS1
57717_at	1.06965	6.65837	3.1726	0.00399343	0.0163567	-2.12105	PCDHB16
3608_at	1.06884	9.28969	3.53382	0.0016327	0.00894708	-1.29015	ILF2
254956_at	1.06847	6.79715	3.09564	0.00481505	0.0185502	-2.29365	MORN5
199857_at	1.06821	7.96423	4.43599	0.000162774	0.00226666	0.879368	ALG14
440560_at	-1.06731	5.5781	-4.25801	0.000257676	0.00292747	0.445122	PRAMEF11
102724699_at	-1.06689	7.35533	-5.99102	3.02787e-06	0.000488369	4.65539	LINC02043
2316_at	-1.06677	10.4229	-3.73003	0.000995418	0.00652276	-0.827198	FLNA
8505_at	1.06656	7.93131	5.45577	1.17565e-05	0.000750189	3.37038	PARG
3809_at	-1.06638	6.33231	-5.28383	1.82603e-05	0.000910081	2.95282	KIR2DS4
81034_at	1.06631	7.76251	3.96822	0.000542559	0.004527	-0.257066	SLC25A32
29105_at	1.06592	9.79424	6.12341	2.17338e-06	0.000459829	4.96897	CFAP20
54867_at	-1.06387	9.26216	-5.76951	5.29289e-06	0.000588631	4.12669	TMEM214
100130264_at	-1.06337	4.19182	-7.28417	1.27636e-07	0.000167268	7.63555	SLC24A3-AS1
5357_at	1.06324	7.72645	4.63125	9.82623e-05	0.0017844	1.35718	PLS1
6252_at	1.06322	5.9255	4.08088	0.000406452	0.00381915	0.0150175	RTN1
55179_at	1.06158	8.48645	3.27176	0.00313186	0.0138172	-1.89617	FAIM
7832_at	-1.06119	8.56397	-3.09036	0.00487704	0.0187168	-2.30543	BTG2
100129550_at	1.06104	6.65299	5.14943	2.57925e-05	0.00102147	2.62527	LINC02035
22871_at	1.06077	5.62445	4.2598	0.000256489	0.00292408	0.44948	NLGN1
100506844_at	1.05915	7.81279	4.87931	5.1755e-05	0.00130239	1.9648	GIHCG
90332_at	-1.05913	7.73673	-4.89534	4.96569e-05	0.00127857	2.00404	EXOC3L2
51605_at	1.05887	6.90151	4.6454	9.47324e-05	0.00175259	1.39184	TRMT6
7791_at	-1.05886	9.77215	-3.43822	0.00207357	0.0104233	-1.51304	ZYX
138724_at	-1.05783	5.75911	-6.27037	1.50725e-06	0.000406242	5.31479	C9orf131
64756_at	1.05714	8.36318	5.73363	5.79634e-06	0.000600115	4.04062	ATPAF1
151246_at	1.05644	6.58047	2.84759	0.00871226	0.0286962	-2.83717	SGO2
343069_at	-1.05617	7.49921	-5.23425	2.07389e-05	0.00096112	2.8321	HNRNPCL1
1962_at	1.0559	5.5794	5.75458	5.4968e-06	0.000595749	4.09088	EHHADH
55159_at	1.05576	6.74284	5.51391	1.01348e-05	0.000706522	3.5111	RFWD3
6351_at	-1.0557	9.00089	-3.29215	0.00297842	0.0133472	-1.8496	CCL4
110841581_at	1.05509	5.71153	2.6458	0.0139304	0.0404747	-3.26277	CAMTA1-DT
5636_at	1.05492	8.187	5.66908	6.82764e-06	0.000630496	3.88548	PRPSAP2
23705_at	1.05476	7.50119	2.92405	0.00726968	0.0251371	-2.67187	CADM1
51141_at	1.05453	6.91983	4.49097	0.000141217	0.00213918	1.0138	INSIG2
79624_at	1.05426	9.46255	2.82696	0.00914574	0.029784	-2.88141	ARMT1
83723_at	-1.05371	5.53481	-5.41798	1.29493e-05	0.000769335	3.27875	TLCD3B
132720_at	1.05298	6.16272	4.01652	0.000479417	0.00421295	-0.140565	FAM241A
56983_at	1.0521	7.7101	3.77222	0.000894343	0.00612214	-0.726778	POGLUT1
146845_at	1.052	6.45421	3.30966	0.00285251	0.0129645	-1.80953	CFAP52
55172_at	1.05154	7.3249	4.91937	4.66688e-05	0.00125671	2.06288	DNAAF2
54874_at	1.05145	9.46988	3.67592	0.00114155	0.00711393	-0.955547	FNBP1L
79819_at	1.05105	5.30688	4.48165	0.000144661	0.00215841	0.990997	DNAI4
101926915_at	-1.05038	4.87438	-5.51583	1.00852e-05	0.000706522	3.51575	LOC101926915
10797_at	1.05033	7.75493	4.14877	0.000341383	0.00347905	0.179553	MTHFD2
84446_at	-1.05014	6.3986	-5.84259	4.40005e-06	0.000549577	4.30164	BRSK1
23433_at	1.05007	7.38051	4.6251	9.98376e-05	0.00179866	1.34212	RHOQ
55297_at	1.04992	6.78599	4.15181	0.00033872	0.00346194	0.18694	CCDC91
85313_at	1.04964	7.33717	3.23229	0.00345079	0.0147972	-1.98599	PPIL4
223082_at	1.04873	6.29522	3.41215	0.00221265	0.0109162	-1.57348	ZNRF2
10551_at	1.04818	8.44618	3.33452	0.00268254	0.0124263	-1.7525	AGR2
23594_at	1.04539	7.71426	2.86347	0.00839199	0.027897	-2.80302	ORC6
10615_at	1.04535	7.17765	2.95866	0.00669417	0.0236705	-2.59637	SPAG5
6001_at	1.045	9.61033	3.1347	0.00437959	0.0173545	-2.20626	RGS10
8089_at	1.04494	5.83372	5.477	1.11361e-05	0.000745118	3.42178	YEATS4
55219_at	1.04425	6.87121	4.31893	0.000220215	0.00269951	0.59356	MACO1
124808_at	1.04379	7.2023	4.45302	0.00015577	0.00223014	0.920982	CCDC43
55015_at	1.04345	7.81288	2.56221	0.0168539	0.0465466	-3.43412	PRPF39
126820_at	1.04338	4.47477	3.9794	0.000527253	0.00444638	-0.230127	DNAI3
441027_at	1.04226	6.75716	5.00418	3.74971e-05	0.00116377	2.27038	TMEM150C
10486_at	1.04225	7.31729	4.36608	0.000194984	0.00250254	0.708598	CAP2
1070_at	1.04189	9.21413	4.47477	0.000147256	0.00218207	0.97417	CETN3
157773_at	1.04157	5.7018	5.02116	3.58907e-05	0.00114241	2.31191	C8orf48
138474_at	-1.04157	4.94186	-5.74635	5.6126e-06	0.000596121	4.07113	TAF1L
107984115_at	-1.04121	6.29087	-5.58204	8.51914e-06	0.000662145	3.67572	NA
105682749_at	1.04111	5.79531	4.06819	0.00041991	0.00388853	-0.0156886	CCEPR
1515_at	1.04099	7.28392	4.09077	0.000396255	0.00375088	0.0389695	CTSV
203111_at	1.04084	4.45426	3.92378	0.000607856	0.00482984	-0.363998	ERICH5
55812_at	1.04073	6.79017	4.68208	8.61624e-05	0.00168434	1.48167	SPATA7
2746_at	1.04053	8.43824	3.68718	0.00110951	0.00697153	-0.928882	GLUD1
136853_at	-1.03992	6.83717	-4.83565	5.79343e-05	0.00139397	1.85787	SSC4D
25994_at	1.03934	7.00476	4.10471	0.000382317	0.00368467	0.0727347	HIGD1A
282991_at	1.0392	9.22316	4.46017	0.000152916	0.00221209	0.93848	BLOC1S2
51108_at	1.03889	9.02535	4.84544	5.64874e-05	0.00137258	1.88184	METTL9
64854_at	1.03851	6.12204	4.66639	8.97288e-05	0.00171776	1.44325	USP46
120534_at	1.03843	7.68881	5.13846	2.65305e-05	0.00103748	2.59851	ARL14EP
283131_at	-1.03707	7.7509	-4.10633	0.000380735	0.00367356	0.0766458	NEAT1
6100_at	1.03571	6.77586	4.88668	5.07799e-05	0.00128808	1.98283	RP9
3619_at	1.0353	5.86304	6.32677	1.3105e-06	0.000405705	5.44686	INCENP
1615_at	1.03372	10.1904	3.77008	0.000899225	0.00613636	-0.731885	DARS1
147646_at	-1.03292	6.95458	-6.43981	9.9119e-07	0.000390452	5.71036	C19orf84
9200_at	1.03289	7.16703	3.20351	0.00370285	0.0155301	-2.05122	HACD1
124925_at	-1.03267	5.93564	-6.29431	1.4203e-06	0.000405705	5.3709	SEZ6
858_at	1.03236	7.32205	3.44031	0.00206279	0.0104034	-1.50818	CAV2
79003_at	1.03204	8.07112	4.3352	0.000211161	0.00264067	0.633244	MIS12
84930_at	1.03153	5.47316	2.8273	0.00913836	0.0297679	-2.88068	MASTL
836_at	1.03122	7.76886	6.36902	1.18043e-06	0.000405705	5.54552	CASP3
8078_at	-1.03063	7.5634	-5.18253	2.36873e-05	0.00100571	2.70603	USP5
5352_at	1.03029	7.48362	3.24782	0.00332176	0.0143915	-1.95071	PLOD2
1585_at	-1.03028	6.8294	-6.27624	1.48545e-06	0.000405705	5.32855	CYP11B2
9508_at	1.02898	4.80883	4.57721	0.000112998	0.0019035	1.22484	ADAMTS3
57547_at	1.02897	4.91985	5.09258	2.98572e-05	0.00109473	2.48647	ZNF624
6059_at	1.02867	7.80911	3.51306	0.00171989	0.00923466	-1.33871	ABCE1
80054_at	-1.02757	6.79533	-5.02925	3.515e-05	0.00113798	2.33169	CEBPA-DT
4835_at	1.02736	8.64168	4.13958	0.000349543	0.00350678	0.157266	NQO2
107987276_at	-1.02729	6.65025	-5.04832	3.34633e-05	0.001133	2.37832	LOC107987276
6902_at	1.0269	11.3627	6.3843	1.13667e-06	0.000405705	5.58117	TBCA
441058_at	-1.02652	4.75235	-6.46443	9.32878e-07	0.000382181	5.76754	LINC01667
84947_at	1.02638	6.30492	4.05196	0.00043777	0.00397723	-0.0549467	SERAC1
51043_at	-1.02615	7.08178	-5.64016	7.3482e-06	0.000651604	3.81585	ZBTB7B
36_at	1.02581	6.26823	4.43888	0.000161562	0.00225592	0.88644	ACADSB
1359_at	-1.02552	6.10011	-2.66814	0.0132335	0.0389994	-3.21646	CPA3
146433_at	-1.02495	7.22163	-5.15676	2.53106e-05	0.00102147	2.64316	IL34
51157_at	-1.02433	9.42383	-3.65484	0.00120401	0.00736204	-1.00542	ZNF580
51738_at	-1.0237	5.75864	-6.2539	1.5702e-06	0.000407435	5.27615	GHRL
169270_at	1.02335	6.38374	3.5521	0.00155951	0.00868269	-1.24733	ZNF596
123263_at	1.02335	6.3673	6.60581	6.58821e-07	0.000374869	6.09528	MTFMT
221322_at	1.02311	4.36325	4.37807	0.000189041	0.00244929	0.737865	TBC1D32
80146_at	1.02273	8.39961	3.72867	0.000998861	0.00653695	-0.830435	UXS1
57205_at	1.02214	8.0227	3.97191	0.000537462	0.00449971	-0.24818	ATP10D
153129_at	1.02214	6.91746	4.47971	0.000145386	0.00216588	0.986262	SLC38A9
50805_at	-1.02175	4.99453	-6.10927	2.25152e-06	0.000459829	4.93558	IRX4
7840_at	1.02143	7.20549	3.98021	0.000526161	0.00444081	-0.228175	ALMS1
115110_at	-1.02097	6.53041	-4.23304	0.000274805	0.0030477	0.384334	TNFRSF14-AS1
22800_at	1.01937	6.74231	5.59686	8.20382e-06	0.00065847	3.71147	RRAS2
11056_at	1.01913	7.14119	2.82726	0.00913935	0.0297679	-2.88078	DDX52
119032_at	1.01855	8.87298	5.20846	2.21599e-05	0.000997298	2.76925	BORCS7
401647_at	-1.01849	6.04247	-5.77438	5.22798e-06	0.00058841	4.13837	GOLGA7B
79886_at	1.01815	7.60013	4.58208	0.000111584	0.00189244	1.23677	CAAP1
54629_at	1.01776	6.36447	3.90313	0.000640779	0.0049666	-0.413605	MINDY2
9949_at	1.01768	7.24029	3.93276	0.000594063	0.00475542	-0.342406	AMMECR1
84970_at	-1.01692	6.12001	-5.19868	2.27242e-05	0.000997298	2.7454	C1orf94
10174_at	-1.01598	7.42992	-3.83206	0.000768087	0.00556938	-0.583914	SORBS3
55149_at	1.0156	7.57025	4.4016	0.000177898	0.00236627	0.795325	MTPAP
1596_at	-1.01284	4.43331	-5.87238	4.0814e-06	0.000544885	4.37281	ADAM3B
101928817_at	1.01263	6.8124	3.15618	0.00415647	0.0167733	-2.158	LOC101928817
51062_at	1.01244	6.5437	3.88301	0.000674556	0.00510817	-0.461903	ATL1
9837_at	1.01242	7.57295	2.8515	0.00863232	0.0285017	-2.82877	GINS1
401466_at	1.01224	8.22816	3.76001	0.000922526	0.00623622	-0.755884	RBIS
145482_at	1.01204	3.78162	4.68932	8.45633e-05	0.00166878	1.49942	PTGR2
25774_at	-1.0116	6.56397	-6.31789	1.33966e-06	0.000405705	5.42608	GSTT4
160_at	-1.01137	7.81011	-3.77439	0.000889439	0.00609856	-0.721618	AP2A1
8161_at	1.0111	6.79296	4.03055	0.000462486	0.00411179	-0.106696	COIL
5965_at	1.01038	7.51606	3.4398	0.00206543	0.0104044	-1.50937	RECQL
54892_at	1.01015	6.95066	2.80055	0.00973053	0.0311097	-2.93781	NCAPG2
10214_at	-1.01015	5.76627	-4.81612	6.09322e-05	0.00141512	1.81004	SSX3
49855_at	1.01013	6.77174	4.89388	4.98434e-05	0.00127857	2.00048	SCAPER
54700_at	1.00981	7.8825	3.35722	0.00253593	0.0119608	-1.70029	RRN3
126272_at	1.00965	5.29984	5.72305	5.95388e-06	0.000606762	4.01521	EID2B
28998_at	1.00916	8.37316	3.61572	0.0013289	0.0078651	-1.09777	MRPL13
92421_at	1.00894	7.91548	3.65032	0.00121783	0.00741185	-1.0161	CHMP4C
79070_at	1.00791	7.07325	5.6076	7.98253e-06	0.000655526	3.73738	POGLUT2
140101_at	-1.00739	7.56381	-6.3407	1.26607e-06	0.000405705	5.47941	RBMY2MP
102723904_at	-1.00738	6.63778	-5.61445	7.84465e-06	0.000655526	3.7539	LOC102723904
79736_at	1.00722	7.99483	4.64598	9.45918e-05	0.00175259	1.39325	TEFM
51250_at	1.00627	7.76551	5.08846	3.0176e-05	0.00109473	2.4764	MTRES1
114625_at	1.00611	6.56166	4.29166	0.000236263	0.00280459	0.527087	ERMAP
84933_at	1.00602	8.44441	4.52916	0.000127942	0.0020127	1.10724	C8orf76
55602_at	1.00582	6.65114	3.51692	0.00170334	0.00917375	-1.32969	CDKN2AIP
23547_at	-1.00538	6.44093	-5.85825	4.22949e-06	0.000544885	4.33907	LILRA4
119392_at	1.00499	4.76771	5.54652	9.32612e-06	0.00069216	3.58993	SFR1
9_at	1.00457	7.84595	3.87998	0.000679788	0.00512883	-0.469165	NAT1
55643_at	-1.00433	8.2706	-3.57882	0.00145823	0.00836002	-1.18459	BTBD2
130535_at	1.00389	8.00507	3.81877	0.000794528	0.00567671	-0.615699	KCTD18
9069_at	1.0036	7.61949	4.27857	0.000244372	0.00285551	0.4952	CLDN12
84288_at	1.00349	6.22337	5.29197	1.7883e-05	0.000904483	2.97262	EFCAB2
130355_at	1.00253	7.36709	3.79201	0.000850486	0.00591959	-0.679593	C2orf76
6558_at	1.0021	7.82506	3.85754	0.000719819	0.00533265	-0.522941	SLC12A2
1349_at	1.0019	6.60459	6.07934	2.42652e-06	0.000459829	4.8648	COX7B
9767_at	1.00109	7.51754	4.05724	0.000431876	0.00394232	-0.0421729	JADE3
8936_at	1.00091	7.47811	5.90373	3.7713e-06	0.000535425	4.44762	WASF1
6844_at	-1.00048	7.76759	-4.79905	6.3679e-05	0.0014441	1.76824	VAMP2

## Sheet: DvC_MSEsamples
	logFC (Control/Disease)	AveExpr	t	P.Value	adj.P.Val	B	gene_symbol
2354_at	-2.98944	8.53712	-3.96883	0.000339031	0.00105825	-0.0606784	FOSB
2353_at	-2.66331	9.62351	-3.71445	0.00070249	0.00187489	-0.751097	FOS
56547_at	2.42701	7.24379	2.60268	0.0134452	0.0219872	-3.48814	MMP26
341640_at	2.37792	6.82169	5.41277	4.51087e-06	4.96805e-05	4.08556	FREM2
AFFX-HUMRGE/M10098_M_at	2.3641	10.2513	5.57229	2.77468e-06	3.62941e-05	4.55516	NA
1522_at	2.30615	7.87799	11.2298	3.4423e-13	1.66049e-09	19.8356	CTSZ
10321_at	2.26899	9.76229	3.83856	0.000493266	0.00142031	-0.416508	CRISP3
5321_at	2.16592	6.71657	5.10958	1.13408e-05	8.77948e-05	3.19578	PLA2G4A
93035_at	2.12973	5.34019	3.11703	0.00362655	0.00714772	-2.28854	PKHD1L1
132203_at	2.10501	4.83177	6.42813	2.05808e-07	8.11283e-06	7.07271	SNTN
401548_at	2.08213	7.14804	6.81037	6.51118e-08	4.55205e-06	8.18702	SNX30
155465_at	2.05598	7.68857	5.58451	2.67321e-06	3.55111e-05	4.59118	AGR3
101927057_at	2.03814	6.16137	6.20769	4.01256e-07	1.13527e-05	6.42622	LOC101927057
AFFX-HUMRGE/M10098_5_at	2.02596	10.7043	3.55394	0.00110335	0.00267974	-1.17679	NA
59277_at	1.97882	5.90106	5.9123	9.84831e-07	1.89396e-05	5.55708	NTN4
122060_at	1.95857	5.48437	4.44356	8.41254e-05	0.000367034	1.26938	SLAIN1
642273_at	1.95128	9.28484	3.14564	0.00336133	0.00671676	-2.21812	FAM110C
440515_at	1.94246	5.871	7.45384	9.63224e-09	1.40933e-06	10.036	ZNF506
5169_at	1.88914	8.86177	2.633	0.0124853	0.0206233	-3.42126	ENPP3
57544_at	1.87781	6.26225	4.94232	1.88243e-05	0.000123144	2.70749	TXNDC16
126393_at	-1.87529	8.58014	-5.33741	5.67406e-06	5.69323e-05	3.864	HSPB6
9592_at	-1.87195	11.6727	-6.31679	2.88262e-07	9.53805e-06	6.74645	IER2
25950_at	1.86693	7.72402	7.13766	2.45195e-08	2.51744e-06	9.13229	RWDD3
1521_at	-1.85178	9.99762	-4.01907	0.000293096	0.000942213	0.0777395	CTSW
2635_at	1.84732	7.89827	4.54372	6.24143e-05	0.000293725	1.55548	GBP3
9659_at	1.83612	4.9699	6.57746	1.31128e-07	6.44129e-06	7.5092	PDE4DIP
8395_at	1.83161	6.71699	5.36999	5.13847e-06	5.37275e-05	3.95974	PIP5K1B
10210_at	1.82334	7.27171	7.46231	9.39526e-09	1.39444e-06	10.0601	TOPORS
85457_at	1.80058	7.47784	5.47531	3.72847e-06	4.40959e-05	4.2696	CIPC
7980_at	1.79936	9.13176	2.90577	0.00629461	0.0114146	-2.79722	TFPI2
3726_at	-1.79875	10.0155	-5.86363	1.14214e-06	2.0631e-05	5.41368	JUNB
9383_at	1.7982	7.07746	6.38188	2.36704e-07	8.75208e-06	6.93727	TSIX
4065_at	1.79792	6.21598	5.98743	7.8357e-07	1.66156e-05	5.77833	LY75
4693_at	1.78619	7.73482	4.39926	9.59571e-05	0.000405861	1.14339	NDP
57639_at	1.78031	7.25867	3.98066	0.000327621	0.00103087	-0.0281449	CCDC146
6581_at	1.76455	4.98981	4.57825	5.62952e-05	0.00027287	1.65445	SLC22A3
5929_at	1.75536	5.76543	10.7788	1.06234e-12	2.94802e-09	18.7707	RBBP5
2532_at	-1.75381	9.36251	-3.67478	0.000785913	0.00205287	-0.857073	ACKR1
28815_at	-1.74624	7.64988	-8.48575	4.91607e-10	2.51752e-07	12.9067	IGLV2-14
5723_at	1.73923	5.56657	5.31222	6.1262e-06	5.93329e-05	3.78997	PSPH
5320_at	-1.73824	8.74816	-2.82781	0.00768054	0.0135371	-2.97952	PLA2G2A
8815_at	-1.73787	11.1688	-11.2435	3.32847e-13	1.66049e-09	19.8673	BANF1
3600_at	1.72895	7.9249	4.28336	0.000135213	0.000521897	0.81539	IL15
55227_at	1.72426	8.16451	3.66437	0.000809361	0.00209889	-0.88482	LRRC1
80006_at	1.71903	4.89147	6.53626	1.48472e-07	6.8843e-06	7.38891	TRAPPC13
57035_at	1.71874	9.3252	4.02295	0.000289816	0.000932693	0.0884457	RSRP1
79624_at	1.71551	8.41558	5.33589	5.7004e-06	5.71267e-05	3.85952	ARMT1
55015_at	1.71448	7.25985	5.0203	1.48664e-05	0.000105885	2.93486	PRPF39
3081_at	1.71221	8.92393	4.25129	0.000148619	0.000559308	0.725081	HGD
257218_at	1.70286	6.53584	5.26741	7.02089e-06	6.4317e-05	3.65838	SHPRH
55153_at	1.70194	7.69892	7.12919	2.51436e-08	2.53715e-06	9.10797	SDAD1
23461_at	1.70159	7.19087	4.9203	2.01205e-05	0.000128989	2.64337	ABCA5
7538_at	-1.69731	11.4561	-5.0585	1.3241e-05	9.77382e-05	3.04644	ZFP36
5589_at	-1.6964	10.3102	-8.71225	2.60189e-10	1.96287e-07	13.5188	PRKCSH
1047_at	1.69442	4.6779	4.63139	4.80158e-05	0.000242255	1.80712	CLGN
92747_at	-1.68572	5.89613	-2.43966	0.0198747	0.0309616	-3.83869	BPIFB1
972_at	-1.68084	9.65455	-6.62564	1.13415e-07	5.97221e-06	7.64972	CD74
55179_at	1.68028	7.97385	5.92743	9.40497e-07	1.8463e-05	5.60165	FAIM
84078_at	1.67769	5.20289	7.31905	1.43285e-08	1.80064e-06	9.65199	KBTBD7
7699_at	1.6743	6.96985	5.21702	8.18315e-06	7.1208e-05	3.51055	ZNF140
143662_at	1.66822	5.64186	5.02373	1.47126e-05	0.000105044	2.94488	MUC15
11234_at	1.66735	6.18689	7.32777	1.39645e-08	1.7767e-06	9.67687	HPS5
25934_at	1.65512	8.40339	5.87896	1.09006e-06	2.00465e-05	5.45884	NIPSNAP3A
84455_at	1.65415	6.00913	6.52079	1.55566e-07	7.01677e-06	7.34371	EFCAB7
1657_at	1.65242	7.43439	5.39196	4.80604e-06	5.13546e-05	4.02434	DMXL1
55314_at	1.65227	5.73455	5.97237	8.20291e-07	1.71348e-05	5.734	TMEM144
126231_at	1.64359	6.70938	6.3669	2.4768e-07	8.85422e-06	6.89338	ZNF573
8644_at	1.64272	7.72852	6.52672	1.52809e-07	6.95588e-06	7.36103	AKR1C3
10569_at	1.64015	6.87541	7.96197	2.19236e-09	6.80429e-07	11.4657	SLU7
122553_at	1.6394	6.7929	5.19639	8.7126e-06	7.35954e-05	3.45006	TRAPPC6B
81555_at	1.63306	7.88584	7.61253	6.04898e-09	1.12643e-06	10.4857	YIPF5
5534_at	1.63117	6.42731	8.28412	8.70735e-10	3.71586e-07	12.3561	PPP3R1
3459_at	1.62536	9.04747	5.44019	4.14943e-06	4.7265e-05	4.16625	IFNGR1
161582_at	1.62335	5.10304	7.86769	2.87909e-09	7.9532e-07	11.2027	DNAAF4
114876_at	1.62264	7.71907	9.0172	1.11602e-10	1.14303e-07	14.3318	OSBPL1A
9044_at	1.61834	7.77142	4.86822	2.35483e-05	0.000144118	2.49195	BTAF1
64431_at	1.61529	6.8721	6.12099	5.22086e-07	1.33015e-05	6.17137	ACTR6
9120_at	1.6142	6.64443	4.07599	0.000248379	0.000829578	0.235291	SLC16A6
55601_at	1.61331	6.88688	6.15786	4.66779e-07	1.24843e-05	6.27978	DDX60
166815_at	1.6116	6.62269	6.27533	3.26841e-07	1.02225e-05	6.62483	TIGD2
54841_at	1.61056	6.53581	6.70378	8.96587e-08	5.2927e-06	7.8773	BIVM
29070_at	1.60958	5.83796	7.34079	1.34377e-08	1.75324e-06	9.71406	CCDC113
80157_at	1.60715	6.34759	4.61614	5.02597e-05	0.000251021	1.76328	CWH43
50484_at	1.60695	6.57508	6.95651	4.20521e-08	3.57425e-06	8.61024	RRM2B
54762_at	1.60666	8.97835	2.68459	0.0109958	0.0184651	-3.30625	GRAMD1C
1499_at	1.60552	8.36362	9.93034	9.50478e-12	1.62247e-08	16.6883	CTNNB1
10438_at	1.60468	5.57527	4.89046	2.20188e-05	0.000136907	2.55658	C1D
57678_at	1.6009	5.78731	8.41167	6.06156e-10	2.95631e-07	12.705	GPAM
64224_at	1.60083	7.27301	7.25102	1.75206e-08	2.0626e-06	9.45745	HERPUD2
23770_at	-1.60021	7.65227	-6.50793	1.61726e-07	7.15505e-06	7.30611	FKBP8
55783_at	1.59958	7.09548	6.27773	3.24478e-07	1.02098e-05	6.63186	CMTR2
149371_at	1.5964	7.03986	6.44733	1.94201e-07	7.8617e-06	7.12891	EXOC8
53340_at	1.5961	6.65055	7.60164	6.2447e-09	1.14211e-06	10.4549	SPA17
51449_at	1.58976	7.50229	5.52783	3.1772e-06	3.96957e-05	4.42422	PCYOX1
203427_at	1.58768	6.08341	4.74171	3.44778e-05	0.000190004	2.12528	SLC25A43
5264_at	1.58649	9.19319	8.39922	6.27904e-10	2.99116e-07	12.6711	PHYH
3561_at	-1.58491	8.23686	-5.26467	7.07967e-06	6.4741e-05	3.65033	IL2RG
26060_at	1.57887	7.15363	7.05113	3.17146e-08	2.9254e-06	8.8833	APPL1
5325_at	1.57704	8.07496	4.32982	0.000117876	0.000472225	0.946561	PLAGL1
8910_at	1.57142	7.34164	3.98499	0.000323539	0.001021	-0.0162257	SGCE
85463_at	1.57028	6.41342	6.43733	2.00163e-07	7.95173e-06	7.09963	ZC3H12C
11096_at	1.56709	8.06655	5.27868	6.7843e-06	6.29961e-05	3.69147	ADAMTS5
10464_at	1.56624	6.62995	5.94866	8.81665e-07	1.77777e-05	5.66417	PIBF1
55791_at	1.56327	6.25627	5.80591	1.36166e-06	2.29188e-05	5.24358	LRIF1
8803_at	1.56151	8.42455	5.09732	1.17705e-05	9.03362e-05	3.15992	SUCLA2
6649_at	-1.55941	7.99737	-4.29397	0.000131043	0.000510904	0.845326	SOD3
79101_at	1.5582	8.83829	5.30841	6.19764e-06	5.97424e-05	3.77878	TAF1D
51130_at	1.55548	7.64873	6.61144	1.18368e-07	6.12376e-06	7.60833	ASB3
9126_at	1.55503	6.24325	7.54641	7.34053e-09	1.23626e-06	10.2986	SMC3
51175_at	1.55485	6.40257	4.71097	3.78159e-05	0.000203014	2.03647	TUBE1
84263_at	1.55479	6.45737	5.96161	8.47606e-07	1.72942e-05	5.7023	HSDL2
64135_at	1.55443	7.13156	7.21807	1.93162e-08	2.21344e-06	9.36307	IFIH1
85403_at	1.54921	6.52709	6.64665	1.06463e-07	5.82007e-06	7.71096	EAF1
64149_at	1.54904	5.53671	7.77247	3.79508e-09	8.83392e-07	10.936	C17orf75
5836_at	1.54742	8.42494	5.32072	5.96975e-06	5.8569e-05	3.81495	PYGL
5067_at	1.5449	7.03002	3.96405	0.000343744	0.00106977	-0.0737981	CNTN3
1829_at	1.54114	6.35413	5.53756	3.08441e-06	3.90488e-05	4.45287	DSG2
11179_at	1.53926	6.2586	5.72863	1.72309e-06	2.68612e-05	5.01585	ZNF277
951_at	-1.53885	6.22657	-5.204	8.51364e-06	7.28557e-05	3.47234	CD37
23075_at	1.53571	7.06218	5.39636	4.74195e-06	5.09355e-05	4.03731	SWAP70
66002_at	-1.53536	7.27416	-6.91708	4.73092e-08	3.77639e-06	8.49622	CYP4F12
54505_at	1.53293	7.84335	4.99724	1.59418e-05	0.000111072	2.86757	DHX29
154661_at	1.53159	5.4149	6.29612	3.06891e-07	9.8687e-06	6.68581	RUNDC3B
178_at	1.53083	7.92071	6.2526	3.50161e-07	1.05636e-05	6.5581	AGL
55333_at	1.52982	6.88002	5.96602	8.36304e-07	1.72169e-05	5.71529	SYNJ2BP
10562_at	1.52941	4.4714	3.59839	0.00097436	0.00242926	-1.05975	OLFM4
5544_at	-1.52664	8.39872	-6.44011	1.98486e-07	7.95173e-06	7.10778	PRB3
22911_at	1.5265	7.0083	6.85115	5.76239e-08	4.26985e-06	8.3053	WDR47
10926_at	1.52462	6.40365	4.33127	0.000117371	0.000470632	0.950663	DBF4
92597_at	1.5182	7.89923	5.36034	5.29153e-06	5.44408e-05	3.9314	MOB1B
7529_at	1.51518	10.4434	7.51026	8.16149e-09	1.30609e-06	10.1962	YWHAB
26750_at	1.51382	7.25978	5.19366	8.7853e-06	7.41484e-05	3.44204	RPS6KC1
80352_at	-1.51206	7.4455	-6.88165	5.25967e-08	4.01608e-06	8.39366	RNF39
282809_at	1.50995	8.25145	4.31742	0.000122274	0.000485684	0.91153	POC1B
6731_at	1.5079	8.08112	6.23959	3.64249e-07	1.08134e-05	6.51991	SRP72
55329_at	1.50715	5.2902	7.1908	2.09422e-08	2.31881e-06	9.28487	MNS1
79184_at	1.50687	6.86127	6.28474	3.17653e-07	1.00779e-05	6.65244	BRCC3
1958_at	-1.50651	9.5617	-3.44754	0.00148241	0.00339776	-1.45422	EGR1
1070_at	1.50576	8.31765	6.56013	1.3816e-07	6.59689e-06	7.45861	CETN3
10560_at	1.50265	6.98203	5.52707	3.1846e-06	3.97521e-05	4.42198	SLC19A2
84918_at	1.50184	9.08053	5.07338	1.2657e-05	9.49308e-05	3.08992	LRP11
130507_at	1.50096	7.42085	5.92907	9.35819e-07	1.84498e-05	5.60648	UBR3
23398_at	1.50085	6.73071	4.34467	0.000112808	0.00045803	0.988585	PPWD1
29994_at	1.50044	8.15285	4.7879	3.00022e-05	0.000171331	2.25895	BAZ2B
583_at	1.49858	7.20454	7.14829	2.37576e-08	2.48291e-06	9.16284	BBS2
54103_at	1.49718	7.02078	4.05881	0.000261122	0.000860215	0.187659	GSAP
100287896_at	1.49699	4.92258	8.17187	1.19958e-09	4.55039e-07	12.0473	LOC100287896
102659288_at	1.49685	7.09962	2.99412	0.00500877	0.00938869	-2.58702	LINC02888
4698_at	1.49616	8.58564	5.01279	1.52084e-05	0.000107572	2.91295	NDUFA5
306_at	1.49304	7.06363	3.69405	0.000744269	0.00196642	-0.805671	ANXA3
5125_at	1.49251	6.55992	8.09211	1.50759e-09	5.13816e-07	11.827	PCSK5
90865_at	1.48971	5.9909	5.8668	1.13115e-06	2.05008e-05	5.42303	IL33
139341_at	1.48825	7.01459	6.52045	1.55729e-07	7.01677e-06	7.3427	FUNDC1
2052_at	-1.48639	10.8191	-6.21172	3.96388e-07	1.13244e-05	6.43804	EPHX1
7791_at	-1.48592	10.6685	-7.65187	5.39229e-09	1.03933e-06	10.5967	ZYX
10262_at	-1.48571	8.94301	-8.50275	4.68569e-10	2.51752e-07	12.9529	SF3B4
2690_at	1.48462	6.57957	6.07564	5.9922e-07	1.43082e-05	6.03797	GHR
2181_at	1.48447	7.79145	5.19027	8.87624e-06	7.47573e-05	3.43211	ACSL3
23376_at	1.48106	7.33868	5.73289	1.70089e-06	2.66981e-05	5.02839	UFL1
5205_at	1.48104	7.3269	6.27687	3.25324e-07	1.02208e-05	6.62934	ATP8B1
9317_at	1.48012	6.50591	6.71341	8.71014e-08	5.21692e-06	7.90532	PTER
266812_at	1.47969	6.59357	5.28387	6.67792e-06	6.25142e-05	3.70672	NAP1L5
100505967_at	1.47676	4.87395	3.75802	0.000620743	0.00169945	-0.63414	LINC00645
169792_at	1.47546	7.78773	6.779	7.15319e-08	4.78843e-06	8.09598	GLIS3
58528_at	1.4735	6.99413	5.82333	1.29129e-06	2.21836e-05	5.29492	RRAGD
9451_at	1.47327	8.33468	5.6153	2.43383e-06	3.35721e-05	4.68188	EIF2AK3
8804_at	1.47243	9.18775	5.56201	2.86299e-06	3.71645e-05	4.52488	CREG1
27152_at	1.47219	5.4221	5.76924	1.52259e-06	2.47923e-05	5.13551	INTU
6016_at	1.47	6.43227	7.86377	2.91198e-09	7.9532e-07	11.1917	RIT1
5257_at	1.46799	7.37736	5.5963	2.57889e-06	3.48672e-05	4.62591	PHKB
84419_at	1.4669	7.43737	2.57155	0.0145014	0.0234931	-3.55629	C15orf48
5764_at	1.46429	9.38646	4.53117	6.47983e-05	0.000302009	1.51953	PTN
8850_at	1.46387	6.69408	5.572	2.77709e-06	3.63025e-05	4.55432	KAT2B
23536_at	1.46351	6.73265	7.81885	3.31689e-09	8.38805e-07	11.066	ADAT1
26578_at	1.46347	9.16898	5.32345	5.9204e-06	5.82765e-05	3.82296	OSTF1
93663_at	1.46149	6.82263	8.26925	9.08397e-10	3.72152e-07	12.3153	ARHGAP18
55591_at	1.45856	7.29504	5.4188	4.42879e-06	4.90905e-05	4.1033	VEZT
57552_at	1.45748	5.56182	5.05795	1.32635e-05	9.77472e-05	3.04481	NCEH1
5047_at	-1.45318	13.3997	-2.24784	0.0309478	0.0457549	-4.23043	PAEP
10914_at	1.45154	8.26145	6.15546	4.70191e-07	1.25246e-05	6.27273	PAPOLA
7941_at	1.45025	7.55635	5.52891	3.16672e-06	3.96824e-05	4.42742	PLA2G7
5613_at	1.45017	9.19992	3.35537	0.00190937	0.00418574	-1.69124	PRKX
7436_at	1.4495	7.1959	4.89162	2.19416e-05	0.000136653	2.55996	VLDLR
27076_at	-1.44805	8.65061	-3.66745	0.000802341	0.00208594	-0.876599	LYPD3
6674_at	1.4477	5.72896	4.17069	0.000188331	0.000668127	0.499052	SPAG1
55623_at	1.44506	8.7001	4.91248	2.06019e-05	0.000130884	2.62061	THUMPD1
133690_at	1.44404	6.18466	4.99508	1.60463e-05	0.000111611	2.86127	CAPSL
2878_at	-1.44357	13.3385	-2.46451	0.018741	0.0293989	-3.78628	GPX3
23116_at	1.4432	7.69723	5.2709	6.94681e-06	6.38683e-05	3.66862	TOGARAM1
27347_at	1.44133	7.23388	5.35943	5.30626e-06	5.44829e-05	3.92871	STK39
7571_at	1.43778	5.80167	5.11915	1.1016e-05	8.6324e-05	3.2238	ZNF23
100507008_at	1.43693	4.39399	2.28085	0.0287158	0.0427917	-4.16467	LINC00844
29982_at	1.43558	6.80817	5.33517	5.71288e-06	5.71958e-05	3.85741	NRBF2
84460_at	1.43509	5.89668	4.24979	0.000149274	0.000561154	0.72088	ZMAT1
83690_at	1.43385	5.11401	4.37226	0.000103956	0.000431149	1.06676	CRISPLD1
23262_at	1.43148	7.70562	5.44882	4.04185e-06	4.63828e-05	4.19163	PPIP5K2
55769_at	1.4295	7.58967	3.20932	0.00283547	0.00583149	-2.06006	ZNF83
169270_at	1.42792	5.86578	6.55403	1.40725e-07	6.65729e-06	7.4408	ZNF596
5315_at	-1.42778	10.8954	-6.73462	8.17246e-08	5.07287e-06	7.96701	PKM
60496_at	1.42775	8.26533	5.84136	1.22227e-06	2.15094e-05	5.34807	AASDHPPT
55717_at	1.42732	8.40131	5.20251	8.55218e-06	7.30537e-05	3.46799	WDR11
59084_at	1.42626	4.87785	8.79667	2.05597e-10	1.83106e-07	13.7451	ENPP5
6522_at	-1.42534	8.59648	-6.73515	8.15958e-08	5.07287e-06	7.96854	SLC4A2
63920_at	1.42402	6.16148	5.67889	2.00509e-06	2.97409e-05	4.86926	ZBED8
54874_at	1.42367	9.29511	5.94472	8.92288e-07	1.79368e-05	5.65258	FNBP1L
55643_at	-1.42341	8.59072	-7.34935	1.31029e-08	1.72051e-06	9.73847	BTBD2
8061_at	-1.42203	5.3952	-2.64001	0.0122723	0.0203025	-3.40571	FOSL1
285203_at	1.4215	6.70003	4.06256	0.000258294	0.000853782	0.198026	EOGT
5332_at	1.41997	7.70953	3.10172	0.00377664	0.00739728	-2.32611	PLCB4
199857_at	1.41947	7.21561	6.03433	6.79404e-07	1.54289e-05	5.9164	ALG14
6565_at	1.41725	6.30003	3.62101	0.000914418	0.00230762	-0.999923	SLC15A2
493812_at	1.41611	4.26443	11.1189	4.53077e-13	1.66049e-09	19.5763	HCG11
79710_at	1.41516	6.69732	5.44686	4.06599e-06	4.66257e-05	4.18587	MORC4
10157_at	1.41491	6.13491	6.72356	8.44848e-08	5.20732e-06	7.93485	AASS
8175_at	-1.41175	8.58224	-4.61012	5.11751e-05	0.00025462	1.74595	SF3A2
201283_at	1.40996	4.69255	5.12043	1.09734e-05	8.61883e-05	3.22754	AMZ2P1
23312_at	1.40871	7.2453	3.90018	0.000413289	0.00123121	-0.248754	DMXL2
51808_at	1.40825	6.44033	7.47414	9.07441e-09	1.38717e-06	10.0937	PHAX
51474_at	1.40763	8.24216	6.21926	3.87416e-07	1.1193e-05	6.46021	LIMA1
288_at	1.40608	6.34496	4.76815	3.18405e-05	0.000178936	2.20177	ANK3
91351_at	1.40533	7.00011	6.11789	5.2703e-07	1.34108e-05	6.16224	DDX60L
374618_at	1.40474	4.17815	12.0037	5.25248e-14	5.37959e-10	21.602	TEX9
27031_at	1.4047	6.98792	4.28703	0.000133756	0.000517833	0.825745	NPHP3
8323_at	1.40398	8.11075	3.76277	0.000612425	0.00168157	-0.621379	FZD6
5866_at	-1.40241	8.29498	-8.00907	1.91408e-09	6.32388e-07	11.5967	RAB3IL1
1382_at	-1.40092	8.79271	-3.97709	0.000331027	0.00103856	-0.0379736	CRABP2
7098_at	1.40077	6.96501	5.58461	2.67246e-06	3.55111e-05	4.59145	TLR3
51473_at	1.39989	6.98154	4.90092	2.13341e-05	0.000134372	2.58699	DCDC2
6307_at	1.39951	8.38443	5.27329	6.89641e-06	6.35773e-05	3.67565	MSMO1
29889_at	1.39908	6.98701	4.68119	4.13536e-05	0.000217425	1.95055	GNL2
26145_at	-1.39705	7.8637	-7.13348	2.48254e-08	2.51744e-06	9.1203	IRF2BP1
51000_at	1.39632	8.47293	5.31864	6.00774e-06	5.86851e-05	3.80882	SLC35B3
400713_at	1.39557	5.9229	5.29373	6.4807e-06	6.13189e-05	3.73566	ZNF880
55818_at	1.39368	8.69357	4.1671	0.000190324	0.000673915	0.489009	KDM3A
130733_at	1.39281	5.576	4.30076	0.000128446	0.000503653	0.864462	TMEM178A
151651_at	1.39278	4.10542	7.213	1.96087e-08	2.21344e-06	9.34853	EFHB
57396_at	1.39261	7.2044	4.67358	4.23094e-05	0.000221258	1.92861	CLK4
55212_at	1.39211	5.4121	7.05803	3.10695e-08	2.91624e-06	8.90319	BBS7
4594_at	1.38725	7.87148	5.37709	5.02856e-06	5.29861e-05	3.98063	MMUT
1072_at	-1.38533	12.4433	-10.3107	3.518e-12	8.00696e-09	17.6346	CFL1
3809_at	-1.38384	7.11759	-4.06154	0.000259058	0.000856031	0.195215	KIR2DS4
3099_at	1.38306	6.53502	4.28829	0.000133259	0.000516496	0.829301	HK2
54465_at	1.38301	6.7479	6.29148	3.11234e-07	9.91496e-06	6.67221	ETAA1
55552_at	1.38081	6.16636	5.5939	2.59783e-06	3.50092e-05	4.61883	ZNF823
160_at	-1.38042	8.09358	-6.94948	4.29438e-08	3.62016e-06	8.58993	AP2A1
7485_at	1.37999	8.36012	4.93793	1.90758e-05	0.000124561	2.69471	GET1
109864269_at	1.37962	6.99283	5.01944	1.4905e-05	0.000106012	2.93236	MIR302CHG
153643_at	1.37912	5.89912	4.87028	2.34025e-05	0.000143483	2.49793	FAM81B
23234_at	1.37872	6.89907	5.02871	1.44922e-05	0.000103869	2.95942	DNAJC9
5352_at	1.37774	7.6362	5.14135	1.02983e-05	8.28228e-05	3.28877	PLOD2
129531_at	1.37612	7.55899	4.99743	1.59328e-05	0.000111072	2.86811	MITD1
10603_at	-1.37558	8.81233	-7.70033	4.6816e-09	9.7855e-07	10.7332	SH2B2
3164_at	-1.37422	8.3443	-2.67405	0.011286	0.018889	-3.32987	NR4A1
7164_at	1.37325	9.77258	3.33119	0.00203954	0.0044172	-1.75289	TPD52L1
51157_at	-1.37106	9.51706	-5.78547	1.44911e-06	2.39964e-05	5.18336	ZNF580
9792_at	1.37085	7.24974	5.87512	1.10287e-06	2.01348e-05	5.44753	SERTAD2
51701_at	1.37065	6.23627	8.74903	2.34791e-10	1.92378e-07	13.6175	NLK
2149_at	1.36988	6.81619	3.70785	0.000715759	0.00190509	-0.768776	F2R
22903_at	1.36959	10.2754	3.62774	0.000897306	0.00227284	-0.982115	BTBD3
130535_at	1.36942	7.45829	5.57976	2.7122e-06	3.58457e-05	4.57718	KCTD18
10087_at	1.36932	7.48638	6.14174	4.90201e-07	1.28953e-05	6.23238	CERT1
26973_at	1.36882	8.462	4.05712	0.00026241	0.000863486	0.182976	CHORDC1
51163_at	1.36858	6.38966	7.51711	7.99903e-09	1.29017e-06	10.2156	DBR1
8491_at	1.36802	7.49471	3.95232	0.000355597	0.00109874	-0.106005	MAP4K3
57458_at	1.36722	6.69459	6.79457	6.82693e-08	4.6364e-06	8.14118	TMCC3
253959_at	1.36715	8.94638	4.05497	0.000264063	0.000867454	0.176996	RALGAPA1
28998_at	1.36711	7.93744	4.16059	0.000193985	0.000684629	0.470839	MRPL13
9541_at	1.36708	6.59983	4.7273	3.60043e-05	0.000195835	2.08364	CIR1
64881_at	1.36516	5.60801	4.30374	0.000127319	0.000500286	0.872887	PCDH20
10149_at	1.36414	6.43777	2.49277	0.0175235	0.0277032	-3.72621	ADGRG2
221302_at	1.36305	6.39402	5.93058	9.31522e-07	1.84383e-05	5.61093	ZUP1
80321_at	1.36295	6.4493	5.22522	7.98187e-06	7.01594e-05	3.53458	CEP70
7368_at	1.36269	6.32963	5.8339	1.25035e-06	2.17914e-05	5.32609	UGT8
830_at	1.36265	9.98453	4.89674	2.16052e-05	0.000135464	2.57483	CAPZA2
56204_at	1.36242	8.3567	3.9805	0.000327771	0.00103119	-0.0285806	FAM214A
100128537_at	1.36099	7.50334	3.95929	0.000348506	0.00108147	-0.0868696	MIR29B2CHG
55062_at	1.35962	8.51432	5.51636	3.29018e-06	4.06e-05	4.39045	WIPI1
1615_at	1.358	9.43515	5.72132	1.76188e-06	2.72735e-05	4.99432	DARS1
27113_at	-1.35666	7.57198	-6.3671	2.47534e-07	8.85422e-06	6.89395	BBC3
8161_at	1.35654	6.30833	7.27066	1.65317e-08	1.99042e-06	9.51365	COIL
401190_at	1.35537	3.87892	6.22356	3.82397e-07	1.10949e-05	6.47283	RGS7BP
7184_at	1.35532	9.2651	4.44778	8.30758e-05	0.000363539	1.28141	HSP90B1
26275_at	1.35523	7.7911	6.77265	7.29081e-08	4.82493e-06	8.07753	HIBCH
159013_at	1.35461	7.08085	7.58395	6.57642e-09	1.18168e-06	10.4049	CXorf38
3920_at	1.35283	8.43951	6.55707	1.39442e-07	6.62722e-06	7.44967	LAMP2
6690_at	-1.35266	5.98644	-2.91391	0.00616424	0.01122	-2.77801	SPINK1
401466_at	1.35119	7.51411	7.77683	3.74733e-09	8.83392e-07	10.9482	RBIS
839_at	1.3506	7.64473	7.75636	3.97709e-09	9.06306e-07	10.8908	CASP6
6018_at	1.34898	7.42979	6.91778	4.72093e-08	3.77639e-06	8.49827	RLF
25946_at	-1.34866	6.66697	-7.39336	1.15086e-08	1.59285e-06	9.86392	ZNF385A
3976_at	-1.34846	8.86911	-3.21899	0.00276275	0.00570084	-2.03589	LIF
79158_at	1.34816	7.96407	7.00289	3.66178e-08	3.28982e-06	8.74417	GNPTAB
3357_at	1.34812	7.5046	3.16501	0.00319224	0.00644298	-2.17021	HTR2B
2770_at	1.34805	8.05176	4.61371	5.06266e-05	0.000252443	1.7563	GNAI1
7257_at	1.34798	7.99654	5.41905	4.42536e-06	4.90905e-05	4.10405	TSNAX
440275_at	1.3469	6.31002	6.56269	1.37097e-07	6.56145e-06	7.46609	EIF2AK4
79135_at	1.34633	9.34058	4.9053	2.10538e-05	0.000133066	2.59972	APOO
10199_at	1.3457	7.59984	4.4977	7.16022e-05	0.000324491	1.42381	MPHOSPH10
9749_at	1.34476	6.9923	6.74689	7.87694e-08	5.02652e-06	8.00267	PHACTR2
22943_at	1.34442	10.9813	2.31966	0.026278	0.0395096	-4.08649	DKK1
6696_at	1.34296	11.3728	2.73374	0.00973168	0.016612	-3.19535	SPP1
171546_at	1.34131	8.97591	5.26995	6.96682e-06	6.39661e-05	3.66584	SPTSSA
4548_at	1.34054	8.36961	3.85946	0.000464578	0.00135542	-0.359713	MTR
4163_at	1.3395	7.78879	5.97845	8.05268e-07	1.69204e-05	5.75189	MCC
57480_at	1.33892	6.63191	5.81324	1.33159e-06	2.26172e-05	5.26518	PLEKHG1
51012_at	1.33864	6.76817	4.6032	5.22459e-05	0.000259067	1.72608	PRELID3B
633_at	-1.33857	7.722	-4.31333	0.000123763	0.000489793	0.899959	BGN
10964_at	1.33734	5.37917	4.6901	4.02625e-05	0.00021311	1.97624	IFI44L
338773_at	-1.33702	6.42324	-3.24153	0.00260021	0.00541838	-1.97944	TMEM119
284309_at	1.33625	7.4256	6.2184	3.8843e-07	1.12065e-05	6.45768	ZNF776
64395_at	1.33571	7.30637	6.53249	1.50172e-07	6.91264e-06	7.37788	GMCL1
219402_at	1.33536	6.93988	6.36334	2.50364e-07	8.87274e-06	6.88294	MTIF3
2028_at	1.33362	7.06778	3.03561	0.00449441	0.00857521	-2.48704	ENPEP
22841_at	1.33311	7.7097	5.73093	1.71105e-06	2.67673e-05	5.02263	RAB11FIP2
65084_at	1.33275	7.13427	5.28058	6.74523e-06	6.28328e-05	3.69704	TMEM135
18_at	1.33218	7.48405	3.72099	0.000689584	0.00184791	-0.733576	ABAT
92344_at	1.33011	7.3872	5.44327	4.11078e-06	4.69584e-05	4.17529	GORAB
79959_at	1.32931	5.3657	6.31941	2.85983e-07	9.52203e-06	6.75414	CEP76
64854_at	1.32919	5.68197	7.56516	6.94829e-09	1.21649e-06	10.3517	USP46
84446_at	-1.32871	6.65792	-7.06298	3.0615e-08	2.90333e-06	8.91745	BRSK1
1962_at	1.32816	5.31054	8.6439	3.15057e-10	2.08181e-07	13.3348	EHHADH
9847_at	1.32767	8.86929	4.11765	0.000219956	0.000756859	0.351058	C2CD5
57864_at	1.32766	6.12727	2.23911	0.0315635	0.0465711	-4.2477	SLC46A2
126070_at	1.32724	5.19755	4.87836	2.28384e-05	0.000140867	2.52141	ZNF440
11135_at	-1.32711	7.64949	-5.73293	1.70065e-06	2.66981e-05	5.02853	CDC42EP1
669_at	1.32639	5.50428	6.17967	4.36869e-07	1.19958e-05	6.34389	BPGM
57482_at	1.32633	5.16728	6.11126	5.37744e-07	1.35456e-05	6.14276	CRACD
79912_at	1.3259	8.18823	4.43313	8.67749e-05	0.000375872	1.23969	PYROXD1
84267_at	1.32586	7.26042	7.3336	1.37262e-08	1.77371e-06	9.69352	C9orf64
253725_at	1.32585	8.65483	4.16534	0.000191308	0.000676741	0.484092	WASHC2C
116254_at	1.32551	8.78022	5.97825	8.05759e-07	1.69204e-05	5.7513	GINM1
9801_at	1.32523	6.17806	6.64422	1.07244e-07	5.84119e-06	7.70388	MRPL19
84542_at	1.32448	6.46233	4.95731	1.79898e-05	0.000119878	2.75116	SANBR
25788_at	1.32447	6.27332	3.8393	0.000492217	0.00141788	-0.414489	RAD54B
10550_at	1.32418	9.71413	5.77783	1.48323e-06	2.43828e-05	5.16085	ARL6IP5
92154_at	-1.32414	6.39739	-6.32192	2.83819e-07	9.51515e-06	6.76149	MTSS2
978_at	-1.32368	8.16327	-3.81991	0.000520306	0.00148089	-0.467071	CDA
2152_at	1.32207	9.14645	3.58187	0.0010205	0.00252066	-1.10332	F3
10402_at	1.32162	6.24262	4.16088	0.000193824	0.000684296	0.471632	ST3GAL6
55634_at	1.32127	6.86924	4.87469	2.3093e-05	0.000141925	2.51074	KRBOX4
79029_at	1.31995	7.62243	5.73478	1.69109e-06	2.65978e-05	5.03398	SPATA5L1
253039_at	1.31867	6.04992	4.10507	0.000228187	0.000777862	0.316056	CUTALP
57563_at	1.31861	7.44221	5.74988	1.61507e-06	2.58462e-05	5.07847	KLHL8
134510_at	1.31802	7.9778	5.49426	3.51932e-06	4.23808e-05	4.32539	UBLCP1
727897_at	-1.31794	7.13219	-2.55472	0.0151036	0.024355	-3.59289	MUC5B
56890_at	1.31786	5.70883	6.67146	9.88083e-08	5.60662e-06	7.78321	MDM1
7110_at	1.31717	6.38852	5.27244	6.91425e-06	6.36832e-05	3.67315	TMF1
11222_at	1.3166	9.97881	4.85215	2.47189e-05	0.000149187	2.44527	MRPL3
84142_at	1.31604	5.81336	7.17959	2.16497e-08	2.34642e-06	9.25273	ABRAXAS1
23616_at	-1.31533	7.40497	-7.57646	6.72216e-09	1.18704e-06	10.3837	SH3BP1
55259_at	1.31532	4.30808	6.13304	5.03321e-07	1.30672e-05	6.2068	DNAI7
57763_at	1.31366	8.31963	5.00212	1.5708e-05	0.000110011	2.8818	ANKRA2
92667_at	1.31283	7.4118	5.56653	2.8238e-06	3.6784e-05	4.5382	MGME1
10155_at	-1.31227	10.3321	-7.09453	2.78723e-08	2.70061e-06	9.00828	TRIM28
26286_at	1.31148	9.71632	4.36124	0.000107407	0.00044295	1.03551	ARFGAP3
23462_at	1.3108	7.76142	3.72731	0.000677342	0.00182202	-0.716646	HEY1
145389_at	1.3104	6.04113	4.22074	0.000162596	0.000596351	0.639255	SLC38A6
125950_at	-1.30971	8.55476	-6.63235	1.11146e-07	5.92896e-06	7.66928	RAVER1
130355_at	1.30859	6.70577	6.58774	1.27127e-07	6.41949e-06	7.5392	C2orf76
9821_at	1.30852	7.9344	5.23473	7.7544e-06	6.87624e-05	3.56248	RB1CC1
80146_at	1.30813	8.21673	7.22734	1.87928e-08	2.18723e-06	9.38964	UXS1
8649_at	1.30696	7.78847	6.09938	5.57507e-07	1.37221e-05	6.10782	LAMTOR3
6366_at	-1.30668	7.68812	-2.80129	0.00821366	0.0143288	-3.04083	CCL21
29028_at	1.30599	5.16754	5.31233	6.12417e-06	5.93329e-05	3.79029	ATAD2
200728_at	1.30437	5.70438	11.0883	4.86377e-13	1.66049e-09	19.5094	TMEM17
11201_at	1.30358	6.8038	5.12187	1.09254e-05	8.5957e-05	3.23176	POLI
987_at	1.30274	7.94704	6.42818	2.05774e-07	8.11283e-06	7.07286	LRBA
57703_at	1.30209	6.77718	5.91204	9.85628e-07	1.89396e-05	5.55629	CWC22
23237_at	-1.30067	5.76573	-3.07603	0.00404162	0.0078428	-2.38889	ARC
5178_at	1.30056	7.67888	4.02661	0.000286755	0.000925167	0.0985478	PEG3
2980_at	-1.29997	6.23454	-8.15082	1.27404e-09	4.64105e-07	11.9893	GUCA2A
57515_at	1.2998	9.44964	3.72811	0.000675794	0.00181833	-0.714484	SERINC1
9529_at	1.29975	7.47016	5.91675	9.71587e-07	1.88308e-05	5.57018	BAG5
92421_at	1.29932	7.94399	4.58458	5.52404e-05	0.000269801	1.6726	CHMP4C
55196_at	1.29926	8.23919	3.65617	0.000828291	0.00213701	-0.906635	RESF1
339761_at	1.29859	5.11097	6.04425	6.59205e-07	1.51455e-05	5.94562	CYP27C1
79072_at	1.29777	7.26176	4.99284	1.61558e-05	0.000112042	2.85472	FASTKD3
85313_at	1.29715	6.77498	4.54851	6.15281e-05	0.000290535	1.56919	PPIL4
84930_at	1.29602	4.78443	6.71714	8.61295e-08	5.20732e-06	7.91618	MASTL
51510_at	1.29577	9.01515	5.33902	5.6464e-06	5.67521e-05	3.86872	CHMP5
8458_at	1.29543	5.63935	5.15325	9.93263e-06	8.07381e-05	3.32364	TTF2
10026_at	1.29491	7.14473	5.56372	2.84804e-06	3.70408e-05	4.52994	PIGK
51633_at	1.29472	6.22767	5.36772	5.17409e-06	5.38182e-05	3.95307	OTUD6B
84976_at	1.29369	6.23808	6.39664	2.26368e-07	8.49254e-06	6.9805	DISP1
1407_at	1.29357	7.54974	5.01877	1.49353e-05	0.00010612	2.9304	CRY1
9652_at	1.29281	6.96021	5.47689	3.7106e-06	4.39606e-05	4.27425	TTC37
51019_at	1.29133	9.19562	6.09436	5.66072e-07	1.38701e-05	6.09306	WASHC3
134492_at	1.28923	8.01687	5.77569	1.49292e-06	2.44509e-05	5.15455	NUDCD2
91694_at	1.28875	8.4742	6.87966	5.29094e-08	4.01608e-06	8.38793	LONRF1
123_at	1.28859	10.1569	5.53337	3.124e-06	3.93313e-05	4.44055	PLIN2
4925_at	1.28847	7.4504	5.55275	2.94492e-06	3.77756e-05	4.49761	NUCB2
8382_at	1.28713	7.27822	6.84051	5.94892e-08	4.35611e-06	8.27445	NME5
100507043_at	1.28688	6.76012	4.67203	4.25065e-05	0.000221892	1.92414	TUNAR
205_at	1.28563	8.51296	4.79527	2.93435e-05	0.00016864	2.2803	AK4
55297_at	1.28507	6.26995	5.5081	3.3741e-06	4.11524e-05	4.36611	CCDC91
2633_at	1.28432	8.57245	2.93124	0.00589516	0.0107934	-2.737	GBP1
330_at	1.28244	6.32781	4.02641	0.000286921	0.000925557	0.0979961	BIRC3
7040_at	-1.28188	7.63901	-5.30252	6.30963e-06	6.02623e-05	3.76149	TGFB1
3622_at	1.28037	6.76639	6.14452	4.86076e-07	1.28341e-05	6.24056	ING2
5965_at	1.27993	7.24773	5.20025	8.61117e-06	7.34352e-05	3.46135	RECQL
2531_at	1.27863	6.54578	7.82072	3.29898e-09	8.38805e-07	11.0713	KDSR
5608_at	1.27834	6.52785	3.25504	0.00250721	0.00525989	-1.94551	MAP2K6
7341_at	1.27745	6.07535	4.90797	2.08846e-05	0.000132241	2.60749	SUMO1
22998_at	1.27681	6.38951	6.66667	1.00241e-07	5.64101e-06	7.76928	LIMCH1
399949_at	1.27565	6.0121	5.76132	1.55976e-06	2.52171e-05	5.11218	HOATZ
126969_at	1.27541	7.20566	4.05345	0.000265231	0.000870254	0.172795	SLC44A3
730102_at	1.27535	6.03604	3.45146	0.00146648	0.00336841	-1.44408	CRYZL2P
2275_at	-1.27333	8.49479	-5.96395	8.41585e-07	1.72794e-05	5.7092	FHL3
132_at	1.2733	7.8195	6.57834	1.3078e-07	6.43964e-06	7.51177	ADK
51018_at	1.27303	6.14777	6.8795	5.29361e-08	4.01608e-06	8.38744	RRP15
134728_at	1.27283	4.44466	9.87686	1.0947e-11	1.72491e-08	16.5535	IRAK1BP1
11012_at	-1.27261	7.84164	-2.62708	0.0126674	0.0208904	-3.43435	KLK11
25801_at	1.27245	7.09109	6.78058	7.11948e-08	4.78149e-06	8.10056	GCA
23015_at	1.27197	10.3502	2.51784	0.0165044	0.0262767	-3.67253	GOLGA8A
285527_at	1.27135	6.43823	6.07047	6.08711e-07	1.44487e-05	6.02276	FRYL
100628315_at	1.27125	7.17419	4.16746	0.000190121	0.000673535	0.490029	DNM3OS
9324_at	1.27119	10.2763	5.13314	1.05579e-05	8.42594e-05	3.26476	HMGN3
9039_at	1.27114	8.79434	4.91901	2.01987e-05	0.000129055	2.63964	UBA3
147991_at	1.27079	8.04322	5.54698	2.9971e-06	3.82033e-05	4.48063	DPY19L3
3612_at	1.27051	8.4125	5.75697	1.58058e-06	2.54533e-05	5.09935	IMPA1
9147_at	1.2696	7.51407	4.48474	7.44198e-05	0.000334595	1.38682	NEMF
3696_at	1.26954	6.60144	5.29279	6.49927e-06	6.1379e-05	3.7329	ITGB8
55669_at	1.26875	7.35725	4.40436	9.45145e-05	0.000401002	1.15788	MFN1
22875_at	1.26844	6.54823	5.16981	9.44547e-06	7.82374e-05	3.37214	ENPP4
11025_at	-1.26643	7.90484	-7.79101	3.5961e-09	8.83392e-07	10.988	LILRB3
2746_at	1.26624	8.64764	5.22485	7.99067e-06	7.01891e-05	3.53351	GLUD1
11270_at	-1.26617	9.19588	-5.96777	8.31867e-07	1.72e-05	5.72044	NRM
9021_at	-1.2655	7.99051	-4.10817	0.000226127	0.000773158	0.324694	SOCS3
51567_at	1.26531	9.07211	4.51533	6.79339e-05	0.000312289	1.47422	TDP2
4205_at	1.26519	7.30767	6.40374	2.21559e-07	8.38893e-06	7.00129	MEF2A
3779_at	-1.26487	6.69301	-5.39453	4.76845e-06	5.11398e-05	4.03192	KCNMB1
101930085_at	1.26483	5.17892	6.01957	7.10579e-07	1.57527e-05	5.87297	HERPUD2-AS1
4675_at	1.2643	6.35461	3.84156	0.000489043	0.00140973	-0.40836	NAP1L3
51361_at	1.26414	7.82229	4.80379	2.85999e-05	0.000165679	2.30498	HOOK1
8702_at	1.26288	8.19663	4.47715	7.61219e-05	0.000340306	1.36515	B4GALT4
55219_at	1.2624	6.67447	7.55547	7.14835e-09	1.23048e-06	10.3243	MACO1
280_at	1.26209	8.33004	4.88058	2.26859e-05	0.000140138	2.52786	AMY2B
6813_at	-1.26175	8.76549	-6.9894	3.81206e-08	3.36579e-06	8.70525	STXBP2
83594_at	1.26169	4.8961	6.45478	1.89881e-07	7.78099e-06	7.1507	NUDT12
54532_at	1.26155	8.33508	3.17479	0.00311	0.00630432	-2.14597	USP53
23002_at	1.25928	7.58888	4.90718	2.09344e-05	0.000132475	2.6052	DAAM1
81876_at	-1.25866	9.09389	-5.38782	4.86692e-06	5.1816e-05	4.01218	RAB1B
151195_at	1.25857	6.83791	7.62994	5.74895e-09	1.08038e-06	10.5348	CCNYL1
1195_at	1.2585	7.63207	2.89636	0.00644851	0.0116496	-2.81939	CLK1
84298_at	1.25843	6.6085	5.5078	3.37713e-06	4.11524e-05	4.36524	LLPH
948_at	1.25813	6.81828	2.58744	0.0139532	0.0227019	-3.52158	CD36
6709_at	-1.25729	9.23793	-10.7449	1.15135e-12	2.94802e-09	18.6944	SPTAN1
84910_at	1.25723	6.95126	5.62708	2.348e-06	3.26414e-05	4.71659	TMEM87B
57104_at	-1.2565	8.8921	-7.88502	2.73827e-09	7.86449e-07	11.2511	PNPLA2
29091_at	1.25545	5.78856	3.42265	0.00158768	0.00359792	-1.51853	STXBP6
9397_at	1.25415	5.67799	6.80406	6.63537e-08	4.57659e-06	8.16873	NMT2
549_at	1.25384	7.95597	5.81562	1.32194e-06	2.2528e-05	5.27222	AUH
64577_at	1.25264	4.84555	3.13532	0.00345479	0.00687467	-2.24356	ALDH8A1
399473_at	-1.25252	7.5035	-6.36447	2.49508e-07	8.85776e-06	6.88625	SPRED3
55631_at	1.25215	7.80363	4.30935	0.000125225	0.00049367	0.888735	LRRC40
151613_at	1.25151	6.96209	4.82191	2.70798e-05	0.000159657	2.35751	TTC14
162967_at	1.25127	7.48231	5.12681	1.0763e-05	8.52833e-05	3.24621	ZNF320
8665_at	1.25101	5.52771	5.90909	9.94504e-07	1.90922e-05	5.54762	EIF3F
585_at	1.25093	6.56444	9.06181	9.87032e-11	1.06412e-07	14.4496	BBS4
146456_at	1.25076	5.26448	4.93669	1.91477e-05	0.000124991	2.69109	TMED6
57534_at	1.25028	7.48105	5.967	8.338e-07	1.72e-05	5.71819	MIB1
55041_at	1.25016	8.56356	7.39536	1.14411e-08	1.59285e-06	9.86961	PLEKHB2
171424_at	1.25013	6.79047	5.85498	1.17262e-06	2.09965e-05	5.38819	SPA17P1
23528_at	1.24913	7.71795	5.81844	1.31064e-06	2.23912e-05	5.28053	ZNF281
1585_at	-1.24911	7.21758	-6.36814	2.46755e-07	8.8525e-06	6.897	CYP11B2
22836_at	1.24897	8.34586	4.55119	6.1038e-05	0.000289154	1.57686	RHOBTB3
23029_at	1.24883	7.75357	6.27416	3.2801e-07	1.02265e-05	6.62138	RBM34
56963_at	-1.24872	8.60148	-5.3882	4.86137e-06	5.17838e-05	4.01328	RGMA
2110_at	1.24821	5.51407	5.87048	1.11857e-06	2.03488e-05	5.43385	ETFDH
203197_at	1.24775	6.81399	5.6024	2.53138e-06	3.44308e-05	4.64388	TMEM268
79956_at	1.24758	8.43219	5.29411	6.47312e-06	6.13189e-05	3.73679	ERMP1
58485_at	-1.24722	10.2041	-5.33914	5.64425e-06	5.67521e-05	3.86908	TRAPPC1
54842_at	1.24716	7.12159	4.67067	4.26803e-05	0.000222402	1.92023	MFSD6
3162_at	-1.24682	8.24181	-3.32576	0.00206994	0.00446981	-1.76671	HMOX1
51606_at	1.24659	9.20573	4.90044	2.13652e-05	0.000134445	2.58559	ATP6V1H
221154_at	1.24646	8.94916	4.68138	4.13306e-05	0.00021736	1.95109	MICU2
84081_at	1.24606	7.22105	4.89221	2.19026e-05	0.000136535	2.56168	NSRP1
9015_at	1.24601	4.76559	5.70782	1.83587e-06	2.80104e-05	4.95453	TAF1A
81493_at	1.24589	4.997	6.31284	2.91728e-07	9.59852e-06	6.73488	SYNC
23300_at	1.24554	7.95691	5.35257	5.41823e-06	5.52725e-05	3.90855	ATMIN
54345_at	-1.24543	5.84335	-3.48668	0.00133035	0.00311014	-1.35265	SOX18
11112_at	1.24479	6.98414	4.99862	1.58756e-05	0.000110799	2.87158	HIBADH
51249_at	1.24294	8.13379	5.41298	4.508e-06	4.96805e-05	4.08618	TMEM69
85437_at	1.24288	9.08496	7.15298	2.34291e-08	2.47383e-06	9.17631	ZCRB1
57037_at	1.24272	7.53141	5.12993	1.06613e-05	8.47113e-05	3.25536	ANKMY2
118987_at	1.24197	6.98474	5.30459	6.27002e-06	6.00126e-05	3.76757	PDZD8
6662_at	-1.24139	6.63577	-2.9633	0.0054263	0.0100527	-2.66078	SOX9
64750_at	1.24058	7.05475	6.98208	3.89617e-08	3.3954e-06	8.68412	SMURF2
51133_at	1.23954	6.9488	3.62883	0.00089455	0.00226972	-0.979215	KCTD3
10174_at	-1.23941	7.93769	-7.2035	2.01684e-08	2.25754e-06	9.3213	SORBS3
29079_at	1.23749	6.84521	6.17012	4.49722e-07	1.22066e-05	6.31582	MED4
2631_at	1.23732	9.36791	4.89059	2.20102e-05	0.000136907	2.55696	NIPSNAP2
219749_at	1.23701	5.91325	7.65247	5.38283e-09	1.03933e-06	10.5984	ZNF25
51626_at	1.23701	6.16567	5.17297	9.3552e-06	7.77411e-05	3.38141	DYNC2LI1
91947_at	1.23589	8.48951	3.78099	0.000581451	0.00161454	-0.572272	ARRDC4
51340_at	1.2354	7.20491	4.92453	1.9865e-05	0.00012788	2.65568	CRNKL1
1573_at	1.23386	6.95876	3.52543	0.00119459	0.00285998	-1.25152	CYP2J2
84520_at	1.23367	7.52765	4.51891	6.72128e-05	0.000310018	1.48445	GON7
143888_at	1.23304	7.328	5.2333	7.78819e-06	6.89427e-05	3.55828	POGLUT3
58499_at	1.23251	7.07863	7.37551	1.213e-08	1.62399e-06	9.81307	ZNF462
94134_at	1.23191	7.12809	4.53165	6.47057e-05	0.000301646	1.5209	ARHGAP12
347_at	-1.23181	11.5813	-4.6416	4.65692e-05	0.000237639	1.83649	APOD
9166_at	1.23176	7.71256	7.65026	5.41777e-09	1.03933e-06	10.5921	EBAG9
55288_at	1.23153	7.99744	6.4965	1.67401e-07	7.31969e-06	7.27272	RHOT1
9972_at	1.23085	9.21351	4.63916	4.69101e-05	0.000238631	1.82949	NUP153
29924_at	-1.23021	7.56342	-7.3571	1.28068e-08	1.70134e-06	9.76057	EPN1
1105_at	1.22956	7.94552	4.15086	0.000199591	0.000701274	0.443671	CHD1
79003_at	1.22875	7.90082	5.51215	3.3327e-06	4.08878e-05	4.37805	MIS12
9519_at	1.22838	7.956	4.68307	4.11213e-05	0.000216593	1.95597	TBPL1
728215_at	1.22838	6.93067	6.76087	7.55317e-08	4.91172e-06	8.0433	FAM155A
1160_at	1.22837	7.87675	3.77493	0.000591582	0.00163579	-0.588618	CKMT2
8555_at	1.22744	6.42406	7.12029	2.58175e-08	2.55481e-06	9.08238	CDC14B
23379_at	1.22714	8.31533	5.39868	4.70859e-06	5.07272e-05	4.04413	ICE1
5369_at	-1.22714	6.21566	-4.81234	2.78726e-05	0.000162846	2.32976	PMCHL1
7764_at	1.22713	8.7614	5.59856	2.56122e-06	3.47214e-05	4.63255	ZNF217
3417_at	1.22709	11.1926	3.92294	0.000387067	0.00117524	-0.186537	IDH1
55255_at	1.22707	7.60675	6.48024	1.75825e-07	7.50334e-06	7.22517	WDR41
129401_at	1.2261	7.04118	4.14493	0.000203087	0.000711724	0.427118	NUP35
51528_at	1.22599	7.86767	5.23234	7.81099e-06	6.9055e-05	3.55546	JKAMP
117145_at	1.22572	7.3731	4.05443	0.000264477	0.000868196	0.175507	THEM4
8870_at	-1.22422	11.5908	-3.79463	0.000559259	0.00156565	-0.535438	IER3
90332_at	-1.22333	8.09023	-7.74837	4.0705e-09	9.06306e-07	10.8683	EXOC3L2
1264_at	-1.22294	7.68087	-3.20908	0.00283725	0.00583377	-2.06064	CNN1
10286_at	1.22245	8.61407	5.40971	4.55306e-06	4.989e-05	4.07657	BCAS2
90011_at	-1.22238	5.97251	-6.00976	7.32107e-07	1.60048e-05	5.84408	KIR3DX1
379025_at	1.22221	7.61162	2.91881	0.00608713	0.0111022	-2.76645	PSMA3-AS1
55074_at	1.22168	6.80405	4.59261	5.39284e-05	0.000264782	1.69566	OXR1
100303755_at	1.22163	7.00619	6.04997	6.47837e-07	1.49947e-05	5.96245	PET117
602_at	-1.22159	7.7886	-5.85864	1.15961e-06	2.08526e-05	5.39899	BCL3
55172_at	1.22155	6.77401	6.01135	7.28573e-07	1.59622e-05	5.84877	DNAAF2
10165_at	1.22138	7.12101	7.22349	1.90084e-08	2.19982e-06	9.37861	SLC25A13
6787_at	1.22136	6.83571	5.99604	7.63308e-07	1.63895e-05	5.80369	NEK4
23456_at	1.22104	7.35034	3.97439	0.000333615	0.00104505	-0.0453758	ABCB10
11160_at	1.22084	6.81714	7.37691	1.208e-08	1.62399e-06	9.81707	ERLIN2
6876_at	-1.22037	11.5743	-4.03239	0.00028198	0.000913264	0.114522	TAGLN
400446_at	1.22013	8.14653	4.02693	0.000286489	0.00092456	0.0994304	NA
1040_at	1.22001	7.77088	5.65092	2.1835e-06	3.12338e-05	4.78683	CDS1
51809_at	1.21975	8.05305	4.95148	1.83102e-05	0.000121028	2.73416	GALNT7
5916_at	-1.21965	7.66921	-8.48933	4.86664e-10	2.51752e-07	12.9164	RARG
8711_at	-1.21962	8.04768	-8.35165	7.18627e-10	3.27119e-07	12.5411	TNK1
55837_at	1.21939	8.77033	5.16172	9.68057e-06	7.9458e-05	3.34843	EAPP
50640_at	1.21832	8.58704	4.64529	4.60569e-05	0.000235798	1.84711	PNPLA8
54816_at	1.21817	5.98666	6.28464	3.17747e-07	1.00779e-05	6.65215	ZNF280D
7480_at	-1.21775	7.0293	-6.59825	1.23168e-07	6.27605e-06	7.56984	WNT10B
55120_at	1.21746	7.69779	4.85511	2.44986e-05	0.000148295	2.45388	FANCL
8050_at	1.21716	7.6845	5.06775	1.28751e-05	9.57807e-05	3.07346	PDHX
9231_at	1.2166	9.9924	3.70205	0.000727609	0.00193133	-0.784289	DLG5
2060_at	1.2165	8.61818	4.77203	3.14712e-05	0.000177445	2.21299	EPS15
26258_at	1.2165	6.97051	5.15789	9.79368e-06	8.00534e-05	3.33723	BLOC1S6
55319_at	1.21482	4.13439	5.55982	2.88215e-06	3.72714e-05	4.51843	TMA16
387263_at	1.21415	7.70825	5.17333	9.34504e-06	7.76882e-05	3.38246	C6orf120
84888_at	1.21413	7.33783	5.91752	9.69302e-07	1.88308e-05	5.57246	SPPL2A
6729_at	1.21408	9.23433	6.46251	1.855e-07	7.72315e-06	7.1733	SRP54
9950_at	1.21391	8.93905	5.34324	5.57437e-06	5.63149e-05	3.88111	GOLGA5
85477_at	1.21387	5.75062	4.23881	0.000154179	0.000575369	0.690007	SCIN
3675_at	-1.21379	8.55745	-5.2946	6.46355e-06	6.1296e-05	3.73822	ITGA3
51110_at	1.21379	7.34974	4.26415	0.000143093	0.000545105	0.761275	LACTB2
10625_at	1.21363	9.48456	3.39302	0.00172236	0.00384323	-1.5948	IVNS1ABP
259230_at	1.21271	6.53123	4.40744	9.36548e-05	0.000398179	1.16663	SGMS1
7180_at	1.21244	6.85036	3.65845	0.000822973	0.00212636	-0.900558	CRISP2
22976_at	1.21237	7.23382	5.94172	9.00484e-07	1.80485e-05	5.64373	PAXIP1
161882_at	-1.21204	8.34372	-5.29372	6.48093e-06	6.13189e-05	3.73563	ZFPM1
64924_at	1.21055	6.99522	4.96137	1.77705e-05	0.000119191	2.76297	SLC30A5
84787_at	-1.21036	7.17258	-7.18174	2.15125e-08	2.34642e-06	9.25888	KMT5C
100652772_at	1.20973	6.31384	5.63663	2.28065e-06	3.19979e-05	4.74473	NNT-AS1
9778_at	1.20957	6.35901	5.21324	8.2778e-06	7.17269e-05	3.49945	KIAA0232
26019_at	1.20941	7.78713	3.73813	0.000656851	0.00177811	-0.687608	UPF2
119032_at	1.2091	8.22066	5.25973	7.18667e-06	6.53984e-05	3.63585	BORCS7
146433_at	-1.20838	7.50208	-6.37461	2.41971e-07	8.84102e-06	6.91595	IL34
3491_at	-1.20818	9.22595	-2.42032	0.0208	0.0321876	-3.87923	CCN1
22908_at	1.20788	9.29372	3.90711	0.000405125	0.00121324	-0.229819	SACM1L
51429_at	1.20776	8.76182	4.47032	7.76875e-05	0.000345725	1.34565	SNX9
8520_at	1.20702	8.19958	4.52478	6.60463e-05	0.000306165	1.50124	HAT1
57343_at	1.20662	5.49957	5.06128	1.31298e-05	9.70945e-05	3.05457	ZNF304
55763_at	1.20622	8.86867	4.27121	0.000140147	0.000536995	0.781147	EXOC1
57147_at	1.20604	6.66576	8.728	2.48989e-10	1.96165e-07	13.5611	SCYL3
79993_at	1.20482	7.10885	3.80518	0.000542675	0.00153178	-0.506938	ELOVL7
55907_at	1.20473	6.05574	5.74845	1.62212e-06	2.58782e-05	5.07426	CMAS
342_at	-1.20472	7.04896	-4.2771	0.000137733	0.000529513	0.797749	APOC1P1
139221_at	1.20456	9.39496	4.1346	0.00020932	0.000729698	0.398299	PWWP3B
1528_at	1.20274	9.78353	4.07163	0.000251561	0.000837065	0.223173	CYB5A
50808_at	1.20255	9.06538	5.73817	1.67372e-06	2.6393e-05	5.04397	AK3
4781_at	1.20252	7.14394	5.00562	1.55423e-05	0.000109292	2.89202	NFIB
10196_at	1.20123	6.15009	4.67543	4.20753e-05	0.000220371	1.93394	PRMT3
360023_at	1.20094	7.40651	5.16348	9.62883e-06	7.92117e-05	3.3536	ZBTB41
254170_at	1.20054	7.44419	6.98073	3.91191e-08	3.3954e-06	8.68022	FBXO33
140101_at	-1.20046	7.92783	-5.4722	3.76396e-06	4.43565e-05	4.26045	RBMY2MP
51575_at	1.20037	6.5034	5.66848	2.06971e-06	3.02612e-05	4.83858	ESF1
11342_at	1.20034	8.71412	4.74574	3.40618e-05	0.000188421	2.13694	RNF13
58478_at	1.20016	8.7913	5.36083	5.28379e-06	5.44158e-05	3.93281	ENOPH1
10326_at	-1.19977	4.8813	-6.36908	2.46056e-07	8.8525e-06	6.89974	SIRPB1
57231_at	1.19972	8.27228	4.85325	2.46372e-05	0.00014887	2.44845	SNX14
92482_at	1.19953	8.10085	5.95976	8.5237e-07	1.73444e-05	5.69687	BBIP1
6558_at	1.19926	6.82987	5.55702	2.90678e-06	3.74246e-05	4.51021	SLC12A2
27075_at	1.19926	10.3249	4.72054	3.67431e-05	0.000198553	2.06412	TSPAN13
6296_at	1.19881	6.76555	3.26858	0.00241716	0.00510235	-1.91142	ACSM3
4783_at	1.19877	9.96498	5.00885	1.5391e-05	0.000108461	2.90145	NFIL3
26269_at	1.19863	7.62467	6.32975	2.7716e-07	9.3356e-06	6.78448	FBXO8
112268184_at	1.19847	6.38435	5.36648	5.19355e-06	5.38434e-05	3.94945	KPNB1-DT
25978_at	1.19831	7.48554	6.43754	2.00038e-07	7.95173e-06	7.10024	CHMP2B
2735_at	-1.19802	7.76487	-6.51581	1.57925e-07	7.05671e-06	7.32914	GLI1
760_at	1.19783	6.00517	3.48148	0.00134964	0.00314446	-1.36617	CA2
1596_at	-1.19771	4.77893	-6.31261	2.91929e-07	9.59852e-06	6.73421	ADAM3B
84466_at	1.19768	4.84967	2.64904	0.0120034	0.0199203	-3.38567	MEGF10
5761_at	-1.19723	6.89333	-5.72177	1.75951e-06	2.72631e-05	4.99562	PTMAP4
154141_at	1.19722	7.98829	4.45528	8.12427e-05	0.00035758	1.30278	MBOAT1
58472_at	1.19701	9.71209	5.49627	3.49783e-06	4.22213e-05	4.33131	SQOR
54497_at	1.197	7.53262	5.65878	2.1318e-06	3.08388e-05	4.81	HEATR5B
1496_at	1.19693	6.44097	2.62503	0.0127311	0.0209701	-3.43888	CTNNA2
79927_at	-1.19596	6.55983	-5.34619	5.52454e-06	5.59391e-05	3.88978	FAM110D
55012_at	1.19512	7.79084	4.25477	0.000147101	0.000555343	0.734888	PPP2R3C
51250_at	1.19447	7.329	5.91976	9.62733e-07	1.87637e-05	5.57904	MTRES1
1489_at	-1.19413	7.30158	-6.49293	1.69216e-07	7.34368e-06	7.26227	CTF1
22828_at	1.19406	8.44245	5.71746	1.78273e-06	2.74361e-05	4.98294	SCAF8
121457_at	1.194	5.54276	6.82928	6.15243e-08	4.42832e-06	8.24189	IKBIP
23443_at	1.19384	6.45841	6.72085	8.51749e-08	5.20732e-06	7.92697	SLC35A3
84869_at	1.19347	7.753	6.66405	1.01034e-07	5.66948e-06	7.76165	CBR4
340277_at	1.193	6.79009	7.15637	2.31943e-08	2.47383e-06	9.18605	FAM221A
11275_at	1.19288	8.55223	6.58102	1.2973e-07	6.41949e-06	7.51958	KLHL2
51053_at	1.1927	9.08791	3.58359	0.00101561	0.00251165	-1.09881	GMNN
23150_at	1.19243	7.54335	3.4869	0.00132951	0.00310886	-1.35206	FRMD4B
8853_at	1.19225	7.70159	4.95223	1.82683e-05	0.000120829	2.73636	ASAP2
64426_at	1.19189	7.38419	5.86531	1.13629e-06	2.05617e-05	5.41864	SUDS3
10987_at	1.19165	9.19812	4.82303	2.69884e-05	0.000159317	2.36076	COPS5
201799_at	1.19089	8.30415	3.45513	0.0014517	0.00334081	-1.43458	TMEM154
54453_at	1.19034	10.2061	4.99059	1.62661e-05	0.000112528	2.84817	RIN2
124402_at	-1.18994	8.23093	-6.89496	5.05431e-08	3.96676e-06	8.43222	UBALD1
7348_at	1.18963	8.37279	2.63274	0.0124931	0.0206311	-3.42183	UPK1B
26157_at	1.18958	6.56927	4.30961	0.00012513	0.000493485	0.889461	GIMAP2
7743_at	1.1895	8.1366	6.32558	2.80684e-07	9.42546e-06	6.77225	ZNF189
136853_at	-1.18947	7.05969	-6.14743	4.81804e-07	1.27675e-05	6.2491	SSC4D
1997_at	1.18896	8.63618	8.68872	2.77891e-10	1.96287e-07	13.4555	ELF1
1182_at	1.18822	7.59109	7.15019	2.36239e-08	2.4816e-06	9.1683	CLCN3
5356_at	1.18806	7.12669	4.99589	1.60069e-05	0.000111412	2.86364	PLRG1
54629_at	1.18794	6.64544	3.83685	0.000495686	0.00142647	-0.421144	MINDY2
51422_at	1.18791	7.51401	4.39863	9.61355e-05	0.000406448	1.14161	PRKAG2
137492_at	1.18749	7.26167	5.08294	1.22952e-05	9.29355e-05	3.11788	VPS37A
8857_at	-1.18742	7.84359	-2.83428	0.00755543	0.0133534	-2.9645	FCGBP
256364_at	-1.18702	8.43001	-7.24777	1.769e-08	2.07065e-06	9.44814	EML3
51605_at	1.18698	6.98889	6.23702	3.67097e-07	1.08404e-05	6.51237	TRMT6
89890_at	1.1869	6.05194	5.60942	2.4778e-06	3.39727e-05	4.66457	KBTBD6
5917_at	1.18634	9.57783	4.23996	0.000153658	0.000573844	0.693237	RARS1
54069_at	1.18571	6.63623	6.06008	6.28243e-07	1.47242e-05	5.99218	MIS18A
55251_at	1.18549	8.39588	3.77521	0.000591105	0.0016347	-0.587855	PCMTD2
168537_at	1.18515	5.50101	4.9088	2.08318e-05	0.000132029	2.60993	GIMAP7
79596_at	1.18496	7.13565	6.29889	3.04323e-07	9.85127e-06	6.69395	OBI1
83483_at	-1.1837	7.84117	-4.96602	1.75221e-05	0.000118105	2.77652	PLVAP
23321_at	1.18302	7.43623	5.65937	2.12795e-06	3.08049e-05	4.81174	TRIM2
79736_at	1.18256	7.64523	6.25685	3.45673e-07	1.05056e-05	6.57059	TEFM
28957_at	1.1824	8.50835	5.52042	3.24972e-06	4.03927e-05	4.40241	MRPS28
1147_at	1.18226	6.32353	4.44673	8.33361e-05	0.0003646	1.27841	CHUK
51260_at	1.18171	7.93689	5.90431	1.00909e-06	1.92459e-05	5.53353	PBDC1
92104_at	1.18167	4.27183	9.76313	1.47786e-11	2.01816e-08	16.2671	TTC30A
60684_at	1.18104	6.20952	4.37312	0.000103693	0.000430421	1.06919	TRAPPC11
8504_at	1.1803	7.6232	5.74425	1.64304e-06	2.60294e-05	5.06187	PEX3
9371_at	1.17991	8.55334	6.20951	3.99049e-07	1.13486e-05	6.43156	KIF3B
285016_at	1.17982	7.55461	3.17665	0.00309456	0.00627613	-2.14134	ALKAL2
2615_at	-1.17977	7.58746	-3.47195	0.00138573	0.00321318	-1.39094	LRRC32
55325_at	1.17962	7.69847	5.21091	8.33661e-06	7.20308e-05	3.49262	UFSP2
105376287_at	-1.17944	7.2346	-6.63713	1.09559e-07	5.90718e-06	7.68321	LOC105376287
3032_at	1.1793	10.2246	6.0074	7.37372e-07	1.60684e-05	5.83715	HADHB
5495_at	1.17871	9.15025	4.31306	0.000123861	0.000490087	0.899202	PPM1B
2108_at	1.17824	8.63545	4.51435	6.81326e-05	0.000312782	1.47142	ETFA
51067_at	1.17823	8.4355	5.56642	2.82471e-06	3.6784e-05	4.53789	YARS2
51441_at	1.1776	9.31968	5.76592	1.53804e-06	2.49727e-05	5.12574	YTHDF2
8634_at	1.17742	8.46859	5.1685	9.48299e-06	7.84846e-05	3.36832	RTCA
151306_at	-1.17703	7.90456	-4.96426	1.76154e-05	0.00011853	2.77141	GPBAR1
9572_at	-1.17671	8.77159	-7.18127	2.15423e-08	2.34642e-06	9.25754	NR1D1
51136_at	1.17632	6.24031	5.4504	4.02239e-06	4.62823e-05	4.19629	RNFT1
55270_at	1.17631	9.05629	6.24468	3.58676e-07	1.06937e-05	6.53484	NUDT15
9374_at	-1.17627	8.31991	-6.69237	9.27865e-08	5.36502e-06	7.8441	PPT2
283635_at	1.17577	9.14826	3.80123	0.000548831	0.00154533	-0.517619	FAM177A1
255031_at	-1.17546	9.08236	-7.90293	2.60002e-09	7.60839e-07	11.3011	LINC00957
343069_at	-1.17543	7.78942	-5.32863	5.82786e-06	5.77542e-05	3.83817	HNRNPCL1
27189_at	-1.17533	7.50533	-6.10982	5.4011e-07	1.35456e-05	6.13851	IL17C
51439_at	1.17489	9.02675	5.37235	5.10167e-06	5.33993e-05	3.96669	FAM8A1
112268301_at	1.17485	4.51925	5.82287	1.29307e-06	2.21836e-05	5.29359	LOC112268301
5551_at	-1.17455	9.22893	-3.0535	0.00428837	0.00823503	-2.44369	PRF1
81573_at	1.17377	5.99274	5.27352	6.89154e-06	6.35773e-05	3.67633	ANKRD13C
90321_at	1.17358	7.5375	7.90803	2.56194e-09	7.60561e-07	11.3154	ZNF766
23350_at	1.17292	7.49622	4.26607	0.000142285	0.000542726	0.766681	U2SURP
223_at	1.17276	10.3807	6.12107	5.21958e-07	1.33015e-05	6.17161	ALDH9A1
94121_at	1.17272	6.56227	3.96296	0.000344836	0.00107203	-0.0768105	SYTL4
1027_at	1.17259	9.10014	5.92659	9.42927e-07	1.8478e-05	5.59916	CDKN1B
9994_at	1.17139	7.17512	4.71026	3.78969e-05	0.000203374	2.03441	CASP8AP2
663_at	1.17128	7.81321	6.99141	3.78928e-08	3.36015e-06	8.71105	BNIP2
7089_at	-1.17125	8.55324	-4.51011	6.9e-05	0.000315349	1.4593	TLE2
84981_at	1.1707	8.91913	3.89931	0.000414326	0.00123412	-0.251132	MIR22HG
29888_at	-1.17017	8.10208	-5.97773	8.07031e-07	1.69204e-05	5.74977	STRN4
254887_at	1.16986	6.40858	6.05779	6.32621e-07	1.47761e-05	5.98546	ZDHHC23
57460_at	1.16957	8.52032	3.81208	0.000532079	0.00150832	-0.488264	PPM1H
55364_at	1.16795	5.94479	7.13489	2.47219e-08	2.51744e-06	9.12434	IMPACT
51564_at	-1.16732	8.78168	-7.46919	9.2072e-09	1.39017e-06	10.0796	HDAC7
10559_at	1.16701	8.54507	4.82653	2.67049e-05	0.000158319	2.37092	SLC35A1
665_at	1.16661	10.191	5.36536	5.21136e-06	5.39411e-05	3.94614	BNIP3L
51542_at	1.16648	7.77922	5.36344	5.24197e-06	5.40939e-05	3.94048	VPS54
965_at	1.16647	7.7221	4.52762	6.54878e-05	0.000304322	1.50938	CD58
10455_at	1.16627	8.27789	3.65834	0.000823223	0.00212647	-0.900844	ECI2
79740_at	1.16567	4.89512	4.01558	0.000296082	0.000950023	0.0680984	ZBBX
1059_at	-1.16548	8.36543	-4.60103	5.25867e-05	0.000260316	1.71984	CENPB
4188_at	-1.16417	6.3145	-6.10398	5.49773e-07	1.36278e-05	6.12134	MDFI
27107_at	1.16392	7.49086	5.32191	5.94812e-06	5.8447e-05	3.81845	ZBTB11
81889_at	1.16294	7.93666	6.12129	5.21606e-07	1.33015e-05	6.17226	FAHD1
4086_at	1.16294	8.41264	6.46623	1.83425e-07	7.66792e-06	7.18419	SMAD1
27247_at	1.16282	8.64597	4.83413	2.61002e-05	0.000155417	2.39296	NFU1
388_at	-1.16253	9.57889	-3.4737	0.00137903	0.00319982	-1.38639	RHOB
347902_at	1.16226	10.3661	3.303	0.00220202	0.00471181	-1.82447	AMIGO2
28231_at	-1.16203	9.65307	-4.16142	0.000193515	0.00068344	0.473154	SLCO4A1
374819_at	1.16172	4.17457	4.41914	9.04566e-05	0.000388778	1.1999	LRRC37A3
10427_at	1.1617	8.65971	4.7093	3.80063e-05	0.000203748	2.03164	SEC24B
90488_at	1.16166	9.29877	4.68783	4.05381e-05	0.000214403	1.96969	TMEM263
84061_at	1.16158	9.26256	5.1267	1.07666e-05	8.52833e-05	3.24588	MAGT1
340061_at	-1.1613	8.50798	-6.14863	4.8004e-07	1.27475e-05	6.25266	STING1
101928991_at	-1.16114	6.87748	-6.49522	1.68051e-07	7.31969e-06	7.26896	CCDC92B
256643_at	1.1611	5.58953	5.6471	2.20906e-06	3.14456e-05	4.77557	BCLAF3
347735_at	-1.16076	9.64186	-5.96624	8.35727e-07	1.72169e-05	5.71596	SERINC2
256691_at	1.16055	7.05743	2.65086	0.0119498	0.0198395	-3.38162	MAMDC2
5763_at	-1.16028	8.78681	-6.56946	1.3433e-07	6.50098e-06	7.48583	PTMS
58189_at	-1.15971	8.0195	-3.45657	0.00144595	0.00332907	-1.43085	WFDC1
6566_at	1.15918	6.63975	3.95615	0.000351683	0.00108952	-0.0954926	SLC16A1
100129528_at	-1.15875	8.85209	-6.37044	2.45041e-07	8.84631e-06	6.90375	MUC8
494513_at	1.15874	4.95531	5.53574	3.10155e-06	3.91514e-05	4.44752	PJVK
2681_at	1.15792	7.24658	3.10621	0.00373202	0.0073246	-2.31511	GGTA1
28727_at	-1.15747	8.57552	-5.48996	3.56572e-06	4.27136e-05	4.31273	TRAJ28
84947_at	1.15737	6.26873	6.3179	2.87295e-07	9.52256e-06	6.74971	SERAC1
7504_at	1.15716	4.69205	7.28264	1.5956e-08	1.9455e-06	9.54793	XK
25849_at	1.15677	9.00233	3.26158	0.00246335	0.00518489	-1.92907	PARM1
51715_at	1.15674	6.78797	5.96298	8.44067e-07	1.72794e-05	5.70635	RAB23
10979_at	1.15611	8.21412	4.28451	0.000134754	0.000520539	0.818645	FERMT2
65059_at	1.15579	7.25958	4.70209	3.88378e-05	0.000207067	2.01085	RAPH1
5066_at	1.15574	10.5933	4.85568	2.4457e-05	0.000148174	2.45552	PAM
123016_at	1.15572	7.44134	6.45605	1.89153e-07	7.78099e-06	7.15442	TTC8
102724929_at	-1.15548	5.5487	-6.76418	7.47863e-08	4.89432e-06	8.05291	LOC102724929
114_at	-1.1553	5.09358	-6.56771	1.35041e-07	6.50098e-06	7.48072	ADCY8
79818_at	1.15505	7.81241	4.27561	0.000138339	0.00053116	0.793552	ZNF552
8078_at	-1.15493	7.81082	-8.62626	3.31032e-10	2.11902e-07	13.2872	USP5
84734_at	-1.15476	7.75831	-4.81913	2.73075e-05	0.000160415	2.34946	FAM167B
23433_at	1.15455	7.67076	4.28041	0.000136394	0.000525761	0.807082	RHOQ
162239_at	1.15453	6.941	6.02094	7.07622e-07	1.57041e-05	5.87701	ZFP1
29984_at	-1.15428	8.40636	-6.87686	5.33558e-08	4.03299e-06	8.37979	RHOD
57205_at	1.15416	7.641	4.37912	0.000101864	0.000424794	1.08621	ATP10D
55140_at	1.15378	8.67141	2.80173	0.00820458	0.0143178	-3.03982	ELP3
404217_at	-1.15315	7.28497	-4.66705	4.31469e-05	0.000223639	1.90978	CTXN1
23392_at	1.15314	7.76278	5.05796	1.32629e-05	9.77472e-05	3.04485	ECPAS
57502_at	1.15267	7.85708	4.45095	8.22963e-05	0.000360744	1.29044	NLGN4X
84274_at	1.15238	8.24486	5.60608	2.50316e-06	3.41831e-05	4.65472	COQ5
8742_at	-1.15178	7.66945	-5.28162	6.72377e-06	6.27586e-05	3.70012	TNFSF12
26235_at	1.15159	5.15648	5.84264	1.21754e-06	2.15094e-05	5.35182	FBXL4
23272_at	1.15102	7.97117	5.73742	1.67757e-06	2.64333e-05	5.04175	TASOR
9325_at	1.15031	8.43016	5.43633	4.1986e-06	4.74113e-05	4.15487	TRIP4
55171_at	1.1503	6.80157	5.91712	9.70485e-07	1.88308e-05	5.57128	TBCCD1
728012_at	-1.15016	6.71264	-5.80382	1.37035e-06	2.2997e-05	5.23742	MCHR2-AS1
124925_at	-1.14949	6.24207	-8.46394	5.22833e-10	2.61213e-07	12.8474	SEZ6
4616_at	-1.14929	8.24297	-2.95272	0.00557706	0.0102882	-2.686	GADD45B
282991_at	1.14907	9.04207	4.91921	2.01865e-05	0.000129048	2.64022	BLOC1S2
101928476_at	-1.14867	6.26836	-5.26901	6.98678e-06	6.40919e-05	3.66308	LINC01676
154743_at	1.14837	6.50628	5.71659	1.78746e-06	2.74677e-05	4.98037	BMT2
51602_at	1.14827	9.9934	3.88674	0.000429582	0.00127161	-0.28544	NOP58
3437_at	1.1473	7.46298	5.99526	7.65121e-07	1.64055e-05	5.80139	IFIT3
3156_at	1.14703	9.36609	2.74081	0.00956141	0.0163603	-3.1793	HMGCR
79886_at	1.147	7.15274	6.03823	6.71391e-07	1.52809e-05	5.92788	CAAP1
1553_at	-1.14662	6.9161	-6.35075	2.60088e-07	9.02937e-06	6.84604	CYP2A13
10434_at	1.14631	9.23253	3.92121	0.000389001	0.00117927	-0.19127	LYPLA1
57479_at	-1.14628	7.93617	-4.6948	3.96975e-05	0.000210664	1.98982	PRR12
51426_at	1.14624	5.75119	6.42378	2.08532e-07	8.14508e-06	7.05997	POLK
90333_at	1.14587	7.03522	4.91289	2.05761e-05	0.000130773	2.62182	ZNF468
9525_at	1.14531	8.9553	6.02284	7.03559e-07	1.56479e-05	5.88258	VPS4B
221443_at	1.14528	6.76379	6.93566	4.47541e-08	3.63787e-06	8.54997	OARD1
25821_at	1.14454	6.85013	5.85839	1.16051e-06	2.08526e-05	5.39823	MTO1
6091_at	1.14419	8.07175	5.83189	1.25803e-06	2.182e-05	5.32017	ROBO1
27020_at	1.14389	10.8924	6.00223	7.49073e-07	1.62028e-05	5.82191	NPTN
22904_at	-1.14311	8.04331	-5.37924	4.99568e-06	5.27754e-05	3.98696	SBNO2
945_at	-1.14295	5.82141	-6.34308	2.66203e-07	9.13385e-06	6.82354	CD33
7840_at	1.14273	6.68226	7.54911	7.28277e-09	1.23626e-06	10.3063	ALMS1
10755_at	-1.14265	9.7729	-7.68199	4.93867e-09	1.01164e-06	10.6816	GIPC1
858_at	1.14257	7.33053	4.92458	1.98618e-05	0.00012788	2.65583	CAV2
3597_at	1.14234	7.11093	5.66453	2.0948e-06	3.05505e-05	4.82693	IL13RA1
57103_at	1.1421	6.34311	5.38918	4.84675e-06	5.16818e-05	4.01619	TIGAR
55667_at	1.14206	7.65229	5.36629	5.19666e-06	5.38434e-05	3.94887	DENND4C
28982_at	1.14205	6.71734	6.30879	2.95328e-07	9.6947e-06	6.723	FLVCR1
10265_at	-1.14175	5.97109	-3.51544	0.00122825	0.00291942	-1.27764	IRX5
162966_at	1.14161	6.25633	2.84679	0.00731896	0.0129892	-2.93541	ZNF600
54206_at	1.14157	9.56964	2.43917	0.0198977	0.0309903	-3.83972	ERRFI1
6819_at	1.14129	5.11236	7.75553	3.98666e-09	9.06306e-07	10.8884	SULT1C2
79868_at	1.14097	6.98443	5.46462	3.85188e-06	4.51625e-05	4.23814	ALG13
54845_at	1.14072	8.06852	4.43501	8.62917e-05	0.000374095	1.24503	ESRP1
554235_at	-1.14061	6.84229	-6.12668	5.13144e-07	1.3172e-05	6.18809	ASPDH
83723_at	-1.14012	5.80649	-5.587	2.65303e-06	3.54476e-05	4.59851	TLCD3B
389119_at	-1.14	7.18234	-6.05037	6.47065e-07	1.49938e-05	5.96361	INKA1
56267_at	1.13999	8.21276	5.19119	8.85139e-06	7.46139e-05	3.43481	KYAT3
29071_at	1.13967	8.18795	5.21577	8.21445e-06	7.13591e-05	3.50686	C1GALT1C1
4774_at	1.13949	7.31135	5.12211	1.09175e-05	8.5957e-05	3.23246	NFIA
27032_at	1.13946	7.32379	5.35314	5.40883e-06	5.52316e-05	3.91022	ATP2C1
375190_at	1.13944	6.93446	6.28456	3.17825e-07	1.00779e-05	6.65192	FAM228B
5339_at	-1.13928	7.79308	-6.53549	1.48817e-07	6.8843e-06	7.38666	PLEC
79841_at	1.13927	4.96547	5.43915	4.16266e-06	4.7265e-05	4.16317	AGBL2
27132_at	-1.13918	6.93872	-6.83853	5.98432e-08	4.35611e-06	8.26871	CPNE7
27130_at	1.13895	6.20549	6.44414	1.96088e-07	7.89128e-06	7.11955	INVS
79982_at	1.13843	7.04814	4.68156	4.13076e-05	0.000217302	1.95162	DNAJB14
5936_at	1.13818	7.21561	5.40293	4.64806e-06	5.03761e-05	4.05662	RBM4
22944_at	1.1378	5.77817	6.62587	1.13334e-07	5.97221e-06	7.65041	KIN
7561_at	1.13777	6.60863	7.71424	4.49572e-09	9.59275e-07	10.7724	ZNF14
80727_at	-1.13762	9.004	-5.35325	5.40697e-06	5.52316e-05	3.91056	TTYH3
51430_at	1.13719	8.09827	5.1218	1.09279e-05	8.5957e-05	3.23155	SUCO
3892_at	-1.13715	7.44593	-3.79936	0.000551774	0.00155127	-0.522683	KRT86
5360_at	-1.13669	9.81527	-4.51765	6.74667e-05	0.000310699	1.48084	PLTP
51109_at	1.13667	8.72612	5.85654	1.16708e-06	2.09155e-05	5.39278	RDH11
4436_at	1.13651	6.61888	3.72942	0.000673293	0.00181399	-0.71098	MSH2
23548_at	1.13648	6.30807	5.13105	1.06252e-05	8.46219e-05	3.25863	TTC33
9403_at	1.1355	10.1365	4.3309	0.0001175	0.000470919	0.949616	SELENOF
54700_at	1.1353	7.53325	4.56573	5.84432e-05	0.000280192	1.61853	RRN3
23049_at	1.13446	6.21977	3.65059	0.000841408	0.00216145	-0.921457	SMG1
3339_at	-1.13437	9.14259	-7.39086	1.15937e-08	1.59387e-06	9.8568	HSPG2
3166_at	-1.13413	7.19001	-6.25594	3.46636e-07	1.05131e-05	6.5679	HMX1
3898_at	-1.13406	8.26801	-6.09676	5.61963e-07	1.37859e-05	6.10011	LAD1
6399_at	1.13396	7.73118	6.77306	7.28188e-08	4.82493e-06	8.07872	TRAPPC2
55856_at	1.13389	7.34088	4.65136	4.52261e-05	0.000232358	1.86459	ACOT13
58506_at	-1.13383	6.48138	-6.51173	1.59879e-07	7.10405e-06	7.31723	SCAF1
101928443_at	-1.13374	4.86791	-6.51539	1.58125e-07	7.05671e-06	7.32792	LINC02753
3549_at	-1.13364	7.64889	-5.06447	1.30036e-05	9.64741e-05	3.06388	IHH
684959_at	1.13361	7.39266	3.5802	0.00102527	0.00253002	-1.10772	SNORA25
10788_at	1.13349	6.65236	4.78008	3.0717e-05	0.0001742	2.23631	IQGAP2
481_at	1.13323	8.24597	2.9748	0.00526686	0.00979271	-2.63332	ATP1B1
403313_at	1.13214	6.77012	5.15496	9.88134e-06	8.04809e-05	3.32863	PLPP6
3428_at	1.13184	9.39092	4.52457	6.60866e-05	0.000306202	1.50066	IFI16
221322_at	1.13177	3.91064	9.24527	5.97176e-11	6.79586e-08	14.9314	TBC1D32
51527_at	1.13174	8.84023	4.581	5.58335e-05	0.000271984	1.66235	GSKIP
153129_at	1.13147	7.01563	5.8335	1.2519e-06	2.17914e-05	5.32489	SLC38A9
10148_at	-1.13121	5.93556	-5.16861	9.47986e-06	7.84846e-05	3.36864	EBI3
152518_at	1.13118	6.87049	4.89852	2.14893e-05	0.000135013	2.58001	NFXL1
22881_at	1.13107	5.65907	7.03912	3.28697e-08	2.97922e-06	8.84868	ANKRD6
100306951_at	1.13033	6.72161	6.74322	7.96425e-08	5.04808e-06	7.992	PITPNA-AS1
79752_at	1.12999	7.52091	4.58606	5.49959e-05	0.000268799	1.67686	ZFAND1
11197_at	1.12972	4.48047	5.11284	1.12291e-05	8.72926e-05	3.20533	WIF1
100130889_at	1.1296	6.13787	2.26693	0.029639	0.0440297	-4.19249	PSORS1C3
889_at	1.12938	6.35477	4.3764	0.00010269	0.000427715	1.07849	KRIT1
63940_at	-1.12897	7.45235	-6.58405	1.28549e-07	6.41949e-06	7.52843	GPSM3
2350_at	-1.12866	8.27332	-4.98392	1.65982e-05	0.000113878	2.8287	FOLR2
2643_at	1.12841	6.92079	3.74445	0.000645165	0.00175319	-0.670635	GCH1
51306_at	1.12829	8.12113	4.69681	3.94592e-05	0.000209488	1.9956	FAM13B
11193_at	1.12816	6.80091	6.14531	4.84907e-07	1.28331e-05	6.24289	WBP4
10283_at	1.12701	7.10056	5.83003	1.26518e-06	2.19069e-05	5.31469	CWC27
5586_at	1.12696	8.09359	4.47643	7.62865e-05	0.000340373	1.36309	PKN2
405753_at	-1.12678	6.42098	-5.83251	1.25567e-06	2.17975e-05	5.32198	DUOXA2
79755_at	1.12613	4.39277	2.90786	0.00626084	0.0113618	-2.79228	ZNF750
220965_at	1.12588	6.79302	3.61981	0.000917517	0.00231373	-1.00311	FAM13C
388942_at	-1.12571	6.59962	-3.60082	0.000967745	0.002416	-1.05334	LINC01913
284297_at	-1.12553	6.98656	-4.60076	5.26282e-05	0.000260458	1.71908	SSC5D
26278_at	1.12416	6.8428	4.34709	0.000112001	0.000455925	0.995449	SACS
126306_at	-1.12405	6.00412	-5.80621	1.36038e-06	2.29162e-05	5.24449	JSRP1
79955_at	-1.12403	6.39022	-7.95144	2.26001e-09	6.90957e-07	11.4364	PDZD7
81578_at	1.12374	7.66022	2.82956	0.00764648	0.0134852	-2.97546	COL21A1
374907_at	-1.12357	6.4747	-6.09752	5.60673e-07	1.37708e-05	6.10234	B3GNT8
8089_at	1.12324	5.11373	6.79274	6.86448e-08	4.64066e-06	8.13587	YEATS4
90592_at	1.12316	6.29576	4.41245	9.22726e-05	0.000394668	1.18087	ZNF700
51085_at	-1.12316	6.96468	-6.69483	9.2102e-08	5.36502e-06	7.85127	MLXIPL
51028_at	1.12311	8.82664	4.91509	2.04395e-05	0.000130187	2.62823	VPS36
29883_at	1.12293	6.64982	6.49472	1.68306e-07	7.31969e-06	7.26749	CNOT7
55603_at	1.12279	7.86863	3.85954	0.000464474	0.00135534	-0.359501	TENT5A
100506710_at	1.12274	7.90506	4.46074	7.99337e-05	0.000353262	1.31834	EBLN3P
7347_at	1.12197	7.86291	4.95641	1.80388e-05	0.000119931	2.74854	UCHL3
6618_at	-1.12126	7.27741	-5.32994	5.80462e-06	5.77043e-05	3.84203	SNAPC2
1291_at	-1.12116	8.03565	-6.52789	1.5227e-07	6.95588e-06	7.36445	COL6A1
124411_at	1.12103	7.57762	7.05011	3.18108e-08	2.9254e-06	8.88037	ZNF720
7479_at	-1.12072	6.27629	-6.28042	3.21841e-07	1.01581e-05	6.63976	WNT8B
9890_at	1.12023	6.43092	5.26422	7.08923e-06	6.47708e-05	3.64903	PLPPR4
51367_at	1.12006	8.43943	5.41078	4.53828e-06	4.98601e-05	4.07971	POP5
55342_at	1.11981	6.64485	6.03213	6.83951e-07	1.54807e-05	5.90994	STRBP
79441_at	1.11906	6.26575	5.64541	2.22047e-06	3.14986e-05	4.77059	HAUS3
126295_at	1.11891	6.52878	4.85789	2.42943e-05	0.000147319	2.46194	ZNF57
10298_at	-1.11836	7.96249	-7.84991	3.03124e-09	8.06389e-07	11.153	PAK4
29066_at	1.11755	6.93814	5.80705	1.35692e-06	2.28766e-05	5.24695	ZC3H7A
25994_at	1.11745	7.23444	5.87552	1.10153e-06	2.01348e-05	5.44871	HIGD1A
55032_at	1.11703	7.62519	3.91442	0.000396688	0.00119609	-0.209845	SLC35A5
221476_at	-1.11688	7.31108	-6.58143	1.2957e-07	6.41949e-06	7.52077	PI16
79728_at	1.1166	7.12034	5.7444	1.64226e-06	2.60294e-05	5.06232	PALB2
126259_at	-1.11656	7.89844	-5.00246	1.56918e-05	0.000109986	2.8828	TMIGD2
115106_at	1.1165	7.10715	4.17512	0.0001859	0.00066099	0.511445	HAUS1
54529_at	1.11629	8.69567	4.78413	3.03448e-05	0.000172854	2.24803	ASNSD1
339487_at	1.11627	8.81895	5.53001	3.1562e-06	3.96149e-05	4.43064	ZBTB8OS
1036_at	1.11602	6.66936	4.85822	2.427e-05	0.000147259	2.4629	CDO1
6100_at	1.11589	6.3783	6.19693	4.14579e-07	1.16103e-05	6.39459	RP9
49855_at	1.11577	6.20502	6.35157	2.59446e-07	9.02937e-06	6.84843	SCAPER
100129573_at	-1.11551	7.26984	-5.25528	7.2847e-06	6.58291e-05	3.62278	LOC100129573
2520_at	-1.11535	8.347	-2.23207	0.0320679	0.0472337	-4.26159	GAST
2033_at	1.11508	7.61334	6.70487	8.93652e-08	5.29063e-06	7.88047	EP300
151987_at	1.11498	7.45122	5.23081	7.84733e-06	6.92865e-05	3.55098	PPP4R2
83657_at	1.11494	6.51323	4.09436	0.000235429	0.000797377	0.286288	DYNLRB2
339324_at	1.1149	7.61085	5.24106	7.6066e-06	6.78631e-05	3.58105	ZNF260
2039_at	-1.11481	8.89167	-6.46852	1.82162e-07	7.65987e-06	7.19089	DMTN
54521_at	1.11469	7.2026	6.22432	3.81525e-07	1.10853e-05	6.47504	WDR44
80204_at	1.1142	8.47894	4.71655	3.71866e-05	0.000200297	2.05259	FBXO11
55638_at	1.11401	6.75185	2.86373	0.00700992	0.0125125	-2.89591	SYBU
80010_at	1.11272	6.99018	5.23697	7.7018e-06	6.84186e-05	3.56905	RMI1
80856_at	1.11213	5.66021	7.11867	2.59423e-08	2.55482e-06	9.07771	LNPK
9732_at	1.11187	6.90202	4.40039	9.56374e-05	0.00040476	1.14658	DOCK4
81794_at	-1.11179	6.71055	-6.99806	3.71483e-08	3.32291e-06	8.73025	ADAMTS10
26175_at	1.11136	8.39211	5.14739	1.01109e-05	8.17974e-05	3.30648	TMEM251
84620_at	1.11127	5.44244	4.09273	0.000236551	0.000800249	0.281761	ST6GAL2
643037_at	1.11107	4.45919	6.53701	1.4814e-07	6.8843e-06	7.39108	C11orf97
129607_at	1.11058	6.25136	5.72072	1.76511e-06	2.72735e-05	4.99255	CMPK2
10144_at	1.11015	7.28191	4.67076	4.26687e-05	0.000222399	1.92049	FAM13A
51099_at	1.10991	6.28035	5.95965	8.52655e-07	1.73444e-05	5.69655	ABHD5
1466_at	1.10983	8.30228	3.24397	0.0025832	0.00538733	-1.97333	CSRP2
114883_at	1.10969	9.42504	3.38168	0.00177678	0.00394063	-1.62392	OSBPL9
25901_at	1.10958	7.90723	5.25665	7.25449e-06	6.57117e-05	3.62679	CCDC28A
8559_at	1.10949	7.21959	5.02859	1.44976e-05	0.000103871	2.95907	PRPF18
24147_at	-1.10946	7.97262	-2.69949	0.0105973	0.0178663	-3.27277	FJX1
128061_at	1.10933	8.07859	5.32391	5.91206e-06	5.82504e-05	3.82432	C1orf131
9260_at	-1.10878	7.22368	-4.71203	3.76956e-05	0.000202559	2.03953	PDLIM7
55904_at	1.1082	7.90719	4.32634	0.000119092	0.000475998	0.936742	KMT2E
2009_at	1.10795	6.22636	5.28807	6.59325e-06	6.19524e-05	3.71904	EML1
545_at	1.10755	7.64527	4.22321	0.000161421	0.000593424	0.646177	ATR
116085_at	-1.10677	6.18816	-6.33188	2.75383e-07	9.30849e-06	6.79071	SLC22A12
27340_at	1.10667	7.10421	6.01688	7.16414e-07	1.58274e-05	5.86506	UTP20
4605_at	-1.1056	7.15361	-6.48263	1.74563e-07	7.48063e-06	7.23215	MYBL2
391059_at	1.10502	6.47556	4.8604	2.41108e-05	0.000146727	2.46924	FRRS1
51309_at	1.10486	8.64881	5.46421	3.85668e-06	4.51688e-05	4.23694	ARMCX1
5033_at	1.10478	9.02356	4.66239	4.37536e-05	0.000225869	1.89637	P4HA1
AFFX-HUMRGE/M10098_3_at	1.10448	11.3479	2.89765	0.00642725	0.0116201	-2.81636	NA
54885_at	1.10416	6.05696	7.52862	7.73348e-09	1.2673e-06	10.2482	TBC1D8B
399818_at	1.10325	5.6247	6.00486	7.43088e-07	1.61415e-05	5.82967	EEF1AKMT2
79666_at	1.10314	7.06889	4.22725	0.000159513	0.000588946	0.65753	PLEKHF2
100505687_at	1.10306	6.75304	7.13684	2.45791e-08	2.51744e-06	9.12994	LINC00888
2146_at	1.10304	6.02444	3.92215	0.000387949	0.00117729	-0.188698	EZH2
4878_at	-1.10294	7.26198	-7.48602	8.76318e-09	1.3511e-06	10.1274	NPPA
160418_at	1.10282	6.96036	5.93335	9.23708e-07	1.8346e-05	5.61908	TMTC3
81622_at	-1.10266	7.29531	-6.10253	5.52192e-07	1.36278e-05	6.11709	UNC93B1
6102_at	1.10233	5.94812	6.08033	5.90732e-07	1.42025e-05	6.05178	RP2
9236_at	1.10223	6.76056	4.32901	0.000118157	0.000473091	0.94428	CCPG1
8549_at	1.10215	6.82296	3.97951	0.000328708	0.00103366	-0.031292	LGR5
121227_at	1.10198	6.77478	3.16146	0.00322266	0.00649223	-2.17901	LRIG3
10109_at	1.10178	11.1238	6.39793	2.25486e-07	8.49056e-06	6.98428	ARPC2
847_at	1.1015	9.08675	4.85447	2.45462e-05	0.000148539	2.45202	CAT
79804_at	1.10129	8.86646	2.91365	0.00616832	0.0112243	-2.77861	HAND2-AS1
5898_at	1.10106	8.63496	5.43719	4.18758e-06	4.73652e-05	4.15741	RALA
9514_at	-1.10093	6.92266	-4.93015	1.95298e-05	0.000126637	2.67206	GAL3ST1
200575_at	-1.10053	6.74937	-6.72166	8.49676e-08	5.20732e-06	7.92933	CRYGEP
92799_at	-1.1004	7.99602	-6.02888	6.90741e-07	1.55362e-05	5.90038	SHKBP1
53827_at	-1.10017	9.15447	-4.04454	0.000272197	0.00088827	0.148124	FXYD5
91137_at	1.10016	8.12354	5.41427	4.49031e-06	4.95846e-05	4.08998	SLC25A46
56952_at	1.10005	7.27082	4.72161	3.66259e-05	0.000198216	2.06719	PRTFDC1
10804_at	1.0991	5.04643	2.49235	0.0175411	0.0277269	-3.72711	GJB6
93622_at	1.09909	7.55682	3.93478	0.000374068	0.00114398	-0.154102	LOC93622
51450_at	-1.09891	7.67552	-4.89092	2.1988e-05	0.0001369	2.55793	PRRX2
26776_at	-1.0985	5.88216	-5.00405	1.56165e-05	0.000109664	2.88743	SNORA71B
22873_at	1.09838	6.7246	4.65364	4.49179e-05	0.000231064	1.87115	DZIP1
6351_at	-1.09817	9.95294	-3.34871	0.00194437	0.00425064	-1.70823	CCL4
1102_at	1.09797	7.94833	5.35024	5.45688e-06	5.55285e-05	3.90168	RCBTB2
2180_at	1.09787	8.36981	3.43297	0.00154322	0.00351392	-1.49191	ACSL1
114131_at	-1.09771	5.7502	-6.71695	8.61785e-08	5.20732e-06	7.91563	UCN3
285237_at	1.0976	6.62168	5.74606	1.63398e-06	2.60159e-05	5.06721	C3orf38
1292_at	-1.09735	10.7675	-5.85345	1.17811e-06	2.10579e-05	5.38367	COL6A2
5783_at	1.09707	7.19348	5.26796	7.00915e-06	6.42395e-05	3.66	PTPN13
145788_at	1.09684	5.75369	6.41026	2.17233e-07	8.30188e-06	7.02039	C15orf65
3646_at	1.09649	11.3045	3.96566	0.000342146	0.00106622	-0.0693705	EIF3E
203054_at	-1.09631	6.59356	-6.07157	6.06681e-07	1.44358e-05	6.02599	ADCK5
63933_at	1.09603	8.39573	5.64151	2.24699e-06	3.16774e-05	4.75911	MCUR1
8481_at	1.09522	8.90755	3.11074	0.00368749	0.00725109	-2.30399	OFD1
7157_at	-1.09521	8.63499	-5.0905	1.20165e-05	9.15384e-05	3.13998	TP53
10294_at	1.095	8.42288	5.59238	2.60991e-06	3.50478e-05	4.61435	DNAJA2
29945_at	1.09483	9.668	2.73429	0.00971838	0.016592	-3.19411	ANAPC4
57817_at	-1.09479	6.76779	-4.20271	0.00017144	0.000622214	0.588704	HAMP
57619_at	1.09475	8.94461	3.25887	0.00248144	0.00521867	-1.93589	SHROOM3
201895_at	1.09467	7.76094	7.27145	1.6493e-08	1.99042e-06	9.51591	SMIM14
5281_at	1.0944	8.03827	4.19227	0.000176781	0.000636185	0.559429	PIGF
84922_at	-1.0936	7.57002	-8.98025	1.2358e-10	1.20544e-07	14.234	FIZ1
25998_at	1.09321	8.11383	3.77141	0.000597531	0.00164979	-0.598087	IBTK
3090_at	-1.09319	6.82409	-5.25887	7.20559e-06	6.54448e-05	3.63332	HIC1
6928_at	-1.09285	10.0646	-5.32971	5.80874e-06	5.77043e-05	3.84135	HNF1B
57508_at	1.09234	5.43649	6.22843	3.7679e-07	1.10343e-05	6.48713	INTS2
401647_at	-1.09231	6.25136	-6.29554	3.07425e-07	9.87036e-06	6.68413	GOLGA7B
3026_at	-1.09221	8.56449	-3.06653	0.004144	0.00800583	-2.41203	HABP2
106707243_at	1.09213	5.34193	5.09545	1.18375e-05	9.07141e-05	3.15445	PRH1-TAS2R14
23256_at	1.09179	7.70289	4.51297	6.84143e-05	0.000313512	1.46747	SCFD1
11230_at	-1.0915	9.47146	-4.83561	2.59839e-05	0.000154856	2.39725	PRAF2
9367_at	1.09121	9.03037	4.35277	0.000110134	0.000451108	1.01153	RAB9A
11244_at	1.09097	7.25331	5.01105	1.52887e-05	0.000107954	2.90787	ZHX1
54567_at	-1.09093	7.09855	-6.2051	4.04423e-07	1.13951e-05	6.41861	DLL4
2769_at	-1.09063	7.24569	-2.83433	0.00755449	0.0133529	-2.96439	GNA15
151525_at	1.09058	7.0257	4.48297	7.48147e-05	0.000336002	1.38175	WDSUB1
84223_at	1.0904	6.92965	4.74085	3.45669e-05	0.000190392	2.1228	IQCG
7812_at	1.09025	10.0002	5.53976	3.06382e-06	3.88874e-05	4.45935	CSDE1
79691_at	1.09021	6.86376	5.77359	1.50252e-06	2.45239e-05	5.14835	QTRT2
5507_at	1.08994	6.13529	5.77513	1.49547e-06	2.44675e-05	5.1529	PPP1R3C
374986_at	1.08941	6.2547	5.30694	6.22539e-06	5.98373e-05	3.77446	MIGA1
8505_at	1.08938	7.69354	8.27319	8.98274e-10	3.72152e-07	12.3261	PARG
389203_at	1.0893	8.22293	5.08392	1.22587e-05	9.28058e-05	3.12075	SMIM20
6120_at	1.08875	7.2842	5.69538	1.90681e-06	2.86567e-05	4.91786	RPE
286097_at	1.08848	6.50124	3.54119	0.00114329	0.00275942	-1.21025	MICU3
84627_at	-1.08817	7.77214	-3.48461	0.00133801	0.00312446	-1.35804	ZNF469
94025_at	-1.08811	9.66778	-2.51719	0.0165302	0.0263076	-3.67393	MUC16
6865_at	-1.08758	5.99797	-6.62407	1.13951e-07	5.97799e-06	7.64515	TACR2
51566_at	1.08747	7.44334	6.88531	5.20233e-08	4.00715e-06	8.40427	ARMCX3
130814_at	1.08715	8.50472	4.29241	0.000131651	0.000512201	0.840905	SLC66A3
6059_at	1.08705	7.6492	3.73112	0.000670064	0.00180814	-0.706436	ABCE1
8140_at	-1.08681	8.0636	-3.26657	0.00243034	0.00512699	-1.91649	SLC7A5
9488_at	1.08645	6.84574	5.25063	7.38845e-06	6.64669e-05	3.60913	PIGB
4300_at	1.0864	5.92765	7.03989	3.27946e-08	2.97922e-06	8.8509	MLLT3
81539_at	1.08562	7.85708	4.6998	3.91058e-05	0.00020828	2.00424	SLC38A1
11235_at	1.08524	9.67485	5.0646	1.29985e-05	9.64714e-05	3.06426	PDCD10
9047_at	-1.08511	7.86232	-3.44983	0.0014731	0.00338134	-1.44831	SH2D2A
2967_at	1.08503	6.12679	6.12148	5.21309e-07	1.33015e-05	6.17281	GTF2H3
79654_at	-1.08473	9.20307	-6.6343	1.10495e-07	5.9251e-06	7.67497	HECTD3
2316_at	-1.08408	11.0405	-6.94054	4.41065e-08	3.62016e-06	8.56408	FLNA
126364_at	-1.08393	6.21766	-5.47536	3.72792e-06	4.40959e-05	4.26975	LRRC25
378708_at	1.08386	6.36675	6.29911	3.04119e-07	9.85127e-06	6.6946	CENPS
1545_at	1.08379	7.78025	3.32933	0.00204989	0.004434	-1.75762	CYP1B1
116535_at	-1.08378	8.81281	-2.83118	0.00761509	0.0134345	-2.9717	MRGPRF
1843_at	-1.08373	9.22798	-2.8553	0.00716222	0.0127409	-2.9156	DUSP1
10730_at	1.08365	9.51065	4.83342	2.61557e-05	0.000155703	2.39091	YME1L1
57187_at	1.08347	7.60202	5.58607	2.6606e-06	3.54584e-05	4.59575	THOC2
712_at	-1.08259	8.96103	-2.9644	0.00541081	0.0100267	-2.65815	C1QA
100499177_at	1.08251	8.13346	3.39553	0.00171056	0.00382314	-1.58836	THAP9-AS1
8467_at	1.08195	8.01229	4.54029	6.30582e-05	0.000295659	1.54563	SMARCA5
6303_at	1.08181	12.0835	3.5007	0.00127958	0.00301476	-1.31611	SAT1
2959_at	1.08178	8.11394	4.79265	2.95765e-05	0.000169562	2.27269	GTF2B
101929536_at	-1.08148	6.79147	-6.34449	2.65068e-07	9.12546e-06	6.82768	LOC101929536
81034_at	1.08141	7.38936	4.76084	3.25491e-05	0.000181622	2.18061	SLC25A32
84293_at	1.08134	10.4898	5.21394	8.2601e-06	7.16038e-05	3.50152	PRXL2A
26122_at	1.08129	7.39458	5.04072	1.39745e-05	0.000101186	2.99448	EPC2
9988_at	1.08122	8.55116	2.99534	0.00499291	0.00936325	-2.5841	DMTF1
115209_at	1.08109	7.29917	3.65068	0.000841207	0.00216136	-0.921232	OMA1
34_at	1.08065	7.9867	4.45567	8.11498e-05	0.000357324	1.30388	ACADM
9537_at	-1.08024	6.73518	-6.41502	2.14129e-07	8.22932e-06	7.03432	TP53I11
5926_at	1.08003	5.90716	4.64499	4.60981e-05	0.000235931	1.84625	ARID4A
57484_at	1.07956	7.47822	4.78517	3.02501e-05	0.000172365	2.25104	RNF150
7771_at	1.07954	5.70095	4.91607	2.03794e-05	0.000129926	2.63107	ZNF112
55605_at	1.07926	5.36733	5.43861	4.16949e-06	4.7265e-05	4.16159	KIF21A
107987276_at	-1.07921	6.95586	-5.25877	7.20774e-06	6.54448e-05	3.63303	LOC107987276
8821_at	1.07884	6.66134	4.20341	0.00017109	0.000621274	0.590653	INPP4B
56983_at	1.07881	7.49452	5.97017	8.25815e-07	1.72e-05	5.72751	POGLUT1
64863_at	1.07855	6.10409	6.00603	7.4045e-07	1.61012e-05	5.83312	METTL4
23333_at	1.07847	7.50051	4.30675	0.000126192	0.000496814	0.88138	DPY19L1
5687_at	1.07835	11.3044	6.91658	4.738e-08	3.77639e-06	8.49478	PSMA6
79673_at	1.07822	6.94151	6.03149	6.85281e-07	1.54937e-05	5.90806	ZNF329
55721_at	-1.0781	6.47715	-5.50784	3.37673e-06	4.11524e-05	4.36536	IQCC
29850_at	-1.0779	5.57018	-6.70978	8.80567e-08	5.25876e-06	7.89476	TRPM5
9610_at	-1.07781	8.00196	-5.67504	2.02877e-06	3.00052e-05	4.8579	RIN1
84896_at	1.0778	7.38288	5.47558	3.72548e-06	4.40959e-05	4.27038	ATAD1
551_at	-1.07767	6.15687	-6.00312	7.47033e-07	1.61928e-05	5.82455	AVP
7038_at	-1.07751	6.13351	-6.48605	1.72767e-07	7.46616e-06	7.24216	TG
10140_at	1.07686	10.2822	3.68434	0.000764971	0.0020097	-0.831577	TOB1
114757_at	-1.07647	7.32529	-4.25304	0.000147852	0.000557241	0.730021	CYGB
10142_at	1.07634	8.1665	4.1014	0.000230639	0.00078448	0.305872	AKAP9
6814_at	1.07615	8.58302	3.77164	0.000597141	0.00164916	-0.597468	STXBP3
23362_at	1.07593	7.44373	5.94481	8.9205e-07	1.79368e-05	5.65283	PSD3
9702_at	1.07497	6.81972	5.122	1.09211e-05	8.5957e-05	3.23215	CEP57
55276_at	1.07495	7.1322	5.28557	6.64362e-06	6.23077e-05	3.71169	PGM2
283596_at	1.07476	5.26235	7.29264	1.54914e-08	1.90015e-06	9.57651	SNHG10
100652853_at	-1.07457	6.56127	-4.19385	0.00017596	0.000634015	0.563868	LINC01023
55170_at	1.07447	6.8461	5.25656	7.25639e-06	6.57117e-05	3.62654	PRMT6
901_at	1.07429	7.68022	5.71274	1.80855e-06	2.77293e-05	4.96903	CCNG2
6484_at	-1.07413	7.3693	-5.73219	1.70453e-06	2.67142e-05	5.02633	ST3GAL4
79037_at	-1.07397	7.78275	-2.70662	0.0104116	0.0176082	-3.25672	PVRIG
11183_at	1.07386	6.71094	4.14124	0.000205293	0.000718104	0.416817	MAP4K5
55914_at	1.0734	8.79903	4.44485	8.38031e-05	0.000366096	1.27306	ERBIN
9986_at	-1.0734	8.13696	-6.80027	6.71115e-08	4.58237e-06	8.15774	RCE1
55749_at	1.07295	8.27414	4.82577	2.67663e-05	0.000158417	2.36871	CCAR1
1203_at	1.07282	6.46097	7.03536	3.32397e-08	2.99948e-06	8.83785	CLN5
744_at	1.07269	5.22297	3.80791	0.000538458	0.00152219	-0.49955	MPPED2
51001_at	1.07218	7.9513	4.58152	5.5747e-05	0.000271628	1.66384	MTERF3
1595_at	1.07216	7.03001	6.26693	3.35276e-07	1.02811e-05	6.60016	CYP51A1
9354_at	1.07147	9.5416	4.42141	8.98498e-05	0.000386567	1.20634	UBE4A
2252_at	1.0714	5.02518	4.45383	8.15953e-05	0.000358669	1.29863	FGF7
285381_at	1.0712	7.9481	4.06683	0.0002551	0.000846231	0.209869	DPH3
728882_at	-1.07088	5.93316	-4.00618	0.000304271	0.00097037	0.0421521	FAM182B
80772_at	-1.0705	7.94004	-4.68867	4.04354e-05	0.000213915	1.97212	CPTP
10153_at	1.0703	8.68345	3.9509	0.000357063	0.00110199	-0.109915	CEBPZ
729852_at	1.06995	5.14319	6.06114	6.2621e-07	1.47242e-05	5.99532	UMAD1
114625_at	1.06993	6.1512	7.72916	4.30453e-09	9.28148e-07	10.8143	ERMAP
55830_at	1.06981	8.03375	4.43021	8.75312e-05	0.000378667	1.23138	GLT8D1
5686_at	1.06968	6.71742	6.34127	2.6766e-07	9.13802e-06	6.81825	PSMA5
4059_at	-1.0695	7.44197	-4.81985	2.72484e-05	0.000160159	2.35154	BCAM
493869_at	1.06925	7.71555	5.11778	1.10618e-05	8.65174e-05	3.2198	GPX8
124930_at	-1.06889	7.99007	-5.87565	1.10109e-06	2.01348e-05	5.44909	ANKRD13B
84100_at	1.06886	5.2462	7.15408	2.33522e-08	2.47383e-06	9.17949	ARL6
8453_at	1.06867	6.3813	7.35533	1.28739e-08	1.70134e-06	9.75552	CUL2
90843_at	1.06861	7.82362	3.91069	0.000400973	0.00120468	-0.220042	TCEAL8
97_at	1.0686	6.81728	3.87602	0.000443021	0.00130367	-0.314659	ACYP1
114569_at	1.06847	9.70026	3.49952	0.00128381	0.0030234	-1.3192	MAL2
4150_at	-1.06802	7.90423	-6.69168	9.29789e-08	5.36502e-06	7.84209	MAZ
94234_at	-1.06796	8.60856	-2.67851	0.0111623	0.0187157	-3.31988	FOXQ1
6772_at	1.06764	7.9834	5.90014	1.02197e-06	1.93664e-05	5.52125	STAT1
8669_at	1.06758	7.41722	4.73899	3.47608e-05	0.000190951	2.11742	EIF3J
79738_at	1.06751	6.79569	4.8873	2.22303e-05	0.000137823	2.54738	BBS10
25984_at	1.06717	7.44503	3.35289	0.00192234	0.00420922	-1.69757	KRT23
8706_at	1.06704	5.51699	3.99331	0.000315835	0.00100136	0.0066844	B3GALNT1
55515_at	-1.06667	5.74338	-7.57906	6.67116e-09	1.18704e-06	10.3911	ASIC4
1069_at	1.06659	9.74049	4.91804	2.02586e-05	0.000129397	2.63679	CETN2
54867_at	-1.06659	9.62116	-8.14608	1.29145e-09	4.64105e-07	11.9762	TMEM214
5019_at	1.06622	7.52252	3.62826	0.000895976	0.00227101	-0.980717	OXCT1
7993_at	1.06606	6.87642	5.51103	3.34411e-06	4.09448e-05	4.37474	UBXN8
29080_at	1.06603	7.95646	5.35074	5.44852e-06	5.54985e-05	3.90316	CCDC59
83547_at	-1.06553	8.31668	-5.972	8.2122e-07	1.71348e-05	5.7329	RILP
6324_at	-1.06512	6.68417	-5.9393	9.0715e-07	1.81643e-05	5.63659	SCN1B
5045_at	-1.06506	8.64296	-5.71809	1.77934e-06	2.74165e-05	4.98478	FURIN
586_at	1.06501	8.21931	3.4684	0.00139939	0.00323901	-1.40015	BCAT1
64860_at	1.06501	6.11464	5.78274	1.46124e-06	2.41398e-05	5.1753	ARMCX5
100505912_at	1.06488	5.54972	2.30379	0.0272514	0.0408651	-4.11858	LOC100505912
23190_at	1.06468	8.40033	3.92416	0.000385702	0.00117221	-0.183183	UBXN4
868_at	1.06411	8.02907	3.67056	0.000795343	0.00207117	-0.868331	CBLB
2122_at	1.06308	8.88352	3.48656	0.00133077	0.00311039	-1.35294	MECOM
284338_at	-1.06259	5.98703	-5.47738	3.70506e-06	4.39416e-05	4.27569	PRR19
3839_at	1.06255	7.39375	5.31258	6.1194e-06	5.93329e-05	3.79104	KPNA3
23253_at	1.06249	7.10507	4.23645	0.000155252	0.000578361	0.683383	ANKRD12
2346_at	1.06198	5.37145	4.97876	1.68593e-05	0.00011496	2.81367	FOLH1
7770_at	1.06187	5.84686	5.83383	1.25065e-06	2.17914e-05	5.32586	ZNF227
60485_at	1.06167	6.98529	6.46827	1.823e-07	7.65987e-06	7.19015	SAV1
1180_at	-1.06161	6.436	-6.86682	5.49819e-08	4.1104e-06	8.35073	CLCN1
51454_at	1.06153	7.96635	5.57144	2.78185e-06	3.63415e-05	4.55267	GULP1
128338_at	1.06145	7.46706	4.25216	0.000148235	0.000558206	0.727549	DRAM2
23259_at	1.06104	7.69602	3.88327	0.000433881	0.00128174	-0.294886	DDHD2
5277_at	1.06088	6.15785	3.69048	0.000751803	0.00198376	-0.815182	PIGA
310_at	1.06057	9.57714	5.89742	1.03046e-06	1.94676e-05	5.51325	ANXA7
124808_at	1.06054	7.07444	5.83012	1.26483e-06	2.19069e-05	5.31495	CCDC43
81853_at	1.0605	9.43711	6.80405	6.63565e-08	4.57659e-06	8.16869	TMEM14B
100505711_at	-1.06017	7.11437	-6.6081	1.19567e-07	6.15199e-06	7.59857	LOC100505711
2332_at	1.06005	8.49468	4.82227	2.70505e-05	0.00015958	2.35855	FMR1
90853_at	-1.05978	5.7273	-4.60258	5.23435e-05	0.000259425	1.72429	SPOCD1
166379_at	1.05963	6.20782	4.95876	1.79114e-05	0.000119708	2.75536	BBS12
10361_at	-1.0595	7.56278	-7.5423	7.42951e-09	1.23626e-06	10.287	NPM2
10398_at	-1.05789	7.59016	-5.10397	1.15352e-05	8.88969e-05	3.17939	MYL9
57403_at	1.05768	7.74529	6.20821	4.00631e-07	1.13526e-05	6.42773	RAB22A
5584_at	1.05765	8.3531	4.33575	0.000115825	0.000467317	0.963341	PRKCI
6643_at	1.05756	7.58235	5.63233	2.31076e-06	3.22876e-05	4.73205	SNX2
5524_at	-1.05723	9.42928	-4.89068	2.20042e-05	0.000136907	2.55722	PTPA
6596_at	1.05698	7.39967	4.77715	3.09896e-05	0.000175365	2.22781	HLTF
144363_at	1.05696	8.44049	4.33242	0.00011697	0.000469807	0.953936	ETFRF1
55752_at	1.05695	7.11148	6.09219	5.69827e-07	1.39122e-05	6.08666	SEPTIN11
54531_at	-1.05672	8.01892	-5.75065	1.61126e-06	2.58054e-05	5.08075	MIER2
23111_at	1.05655	6.97735	4.75052	3.3576e-05	0.000186287	2.15075	SPART
119504_at	1.05616	9.33769	6.62688	1.12992e-07	5.97221e-06	7.65333	ANAPC16
81579_at	1.05615	7.01498	7.91938	2.47926e-09	7.46839e-07	11.347	PLA2G12A
9744_at	-1.05603	6.83697	-5.70386	1.8582e-06	2.82578e-05	4.94284	ACAP1
26953_at	1.05603	7.73781	4.18577	0.000180182	0.000644991	0.541246	RANBP6
25924_at	1.05562	5.93088	4.86065	2.40927e-05	0.000146661	2.46996	MYRIP
54463_at	1.05556	8.30426	3.1473	0.00334648	0.00669427	-2.21401	RETREG1
59342_at	1.05544	7.91533	6.89331	5.07928e-08	3.97114e-06	8.42745	SCPEP1
221981_at	1.05511	7.13833	3.0877	0.00391912	0.00763691	-2.3604	THSD7A
25789_at	-1.0546	7.19859	-5.76782	1.52919e-06	2.48778e-05	5.13133	TMEM59L
84957_at	-1.05441	7.25368	-6.41598	2.1351e-07	8.22095e-06	7.03713	RELT
126353_at	-1.05429	8.40704	-4.91921	2.01866e-05	0.000129048	2.64022	MISP
25938_at	1.05425	7.73834	4.34788	0.00011174	0.000455408	0.997685	HEATR5A
79960_at	1.05425	7.34699	5.97785	8.06727e-07	1.69204e-05	5.75014	JADE1
100144602_at	-1.05421	5.46365	-6.04841	6.50919e-07	1.5032e-05	5.95786	EPHA5-AS1
7023_at	-1.0541	7.55349	-7.265	1.68103e-08	2.00199e-06	9.49748	TFAP4
5971_at	-1.05403	7.77488	-3.58324	0.00101659	0.00251284	-1.09972	RELB
51115_at	1.0535	6.19253	6.72286	8.4663e-08	5.20732e-06	7.93281	RMDN1
27239_at	-1.05348	7.20629	-5.30442	6.27322e-06	6.00126e-05	3.76708	GPR162
51750_at	-1.05333	8.61467	-6.62334	1.14202e-07	5.97799e-06	7.64302	RTEL1
23155_at	1.0533	6.49009	4.95859	1.79205e-05	0.000119727	2.75487	CLCC1
168451_at	1.05316	6.04634	6.30701	2.96929e-07	9.73167e-06	6.71777	THAP5
50862_at	1.05314	7.63897	5.00523	1.55607e-05	0.000109341	2.89088	RNF141
26301_at	-1.05307	7.09907	-4.34711	0.000111997	0.000455925	0.995484	GBGT1
55870_at	1.05295	8.01371	6.83891	5.97742e-08	4.35611e-06	8.26983	ASH1L
118491_at	1.05274	4.97597	4.62406	4.90817e-05	0.000246481	1.78604	CFAP70
51290_at	1.0526	6.21977	7.64085	5.56869e-09	1.05619e-06	10.5656	ERGIC2
92162_at	-1.05191	7.46046	-5.96268	8.44841e-07	1.72794e-05	5.70546	TMEM88
55145_at	1.05155	6.59428	5.1331	1.05592e-05	8.42594e-05	3.26464	THAP1
54931_at	1.05154	7.94418	4.94718	1.85495e-05	0.000122071	2.72165	TRMT10C
101927950_at	-1.05119	5.2584	-6.77125	7.32146e-08	4.82493e-06	8.07347	LOC101927950
60561_at	1.05116	5.6662	5.98327	7.93542e-07	1.6777e-05	5.76609	RINT1
8000_at	-1.051	5.40881	-4.24308	0.000152252	0.000569526	0.702017	PSCA
26780_at	-1.05096	4.88658	-4.55422	6.04884e-05	0.000287548	1.58554	SNORA68
7596_at	1.05088	6.21389	6.8288	6.16126e-08	4.42832e-06	8.2405	ZNF45
8726_at	1.05049	8.17536	5.97426	8.15581e-07	1.70647e-05	5.73957	EED
126119_at	-1.05022	8.20151	-3.654	0.000833362	0.0021454	-0.912393	JOSD2
54830_at	1.05	4.64421	6.97427	3.98809e-08	3.44236e-06	8.66155	NUP62CL
55578_at	1.04947	7.61451	4.14311	0.000204173	0.00071492	0.422031	SUPT20H
57449_at	-1.04933	6.83748	-6.41615	2.13398e-07	8.22095e-06	7.03763	PLEKHG5
149345_at	-1.04916	7.10228	-4.97032	1.72952e-05	0.000116999	2.78908	SHISA4
100130987_at	-1.04882	6.46896	-4.95171	1.82973e-05	0.000120982	2.73483	LOC100130987
122786_at	1.04879	7.96979	4.32527	0.00011947	0.000477321	0.933714	FRMD6
5530_at	1.04868	8.44224	5.39371	4.78038e-06	5.11873e-05	4.02951	PPP3CA
84792_at	1.04865	9.21837	5.29155	6.52385e-06	6.15261e-05	3.72926	FAM220A
51148_at	-1.0479	8.04946	-4.80285	2.86812e-05	0.000165868	2.30225	CERCAM
3483_at	-1.0477	5.98631	-5.2126	8.29395e-06	7.18061e-05	3.49757	IGFALS
90827_at	-1.04768	4.21487	-5.25907	7.20126e-06	6.5444e-05	3.6339	ZNF479
51062_at	1.04765	5.97722	6.2534	3.49316e-07	1.05537e-05	6.56044	ATL1
1762_at	-1.04728	8.02952	-6.90824	4.85755e-08	3.84178e-06	8.47065	DMWD
100289635_at	1.04713	7.31685	4.87569	2.30231e-05	0.000141751	2.51366	ZNF605
4058_at	-1.04703	6.09935	-6.5689	1.34555e-07	6.50098e-06	7.48421	LTK
23152_at	-1.04645	9.28821	-6.62277	1.144e-07	5.97799e-06	7.64134	CIC
51330_at	-1.04638	8.67544	-2.67505	0.0112582	0.0188501	-3.32763	TNFRSF12A
84063_at	-1.04629	4.96358	-6.26163	3.40703e-07	1.03853e-05	6.58461	KIRREL2
151473_at	1.04624	7.05649	3.87061	0.000449956	0.00132009	-0.329389	SLC16A14
54927_at	1.04604	6.97639	5.33486	5.7183e-06	5.72186e-05	3.8565	CHCHD3
9870_at	1.04579	7.94489	5.73471	1.69146e-06	2.65978e-05	5.03377	AREL1
1436_at	-1.04531	8.27421	-4.75839	3.27896e-05	0.000182666	2.17353	CSF1R
65056_at	1.04478	8.85951	4.20961	0.000168	0.000612007	0.608046	GPBP1
150737_at	1.04376	4.50372	10.149	5.17206e-12	1.05944e-08	17.2674	TTC30B
55125_at	1.0437	6.47932	3.95547	0.000352381	0.00109118	-0.0973755	CEP192
100507050_at	-1.04351	6.03811	-5.47078	3.78027e-06	4.44263e-05	4.25627	TPBGL
55031_at	1.04344	8.11288	3.13666	0.00344249	0.00685353	-2.24025	USP47
10908_at	-1.04341	8.99263	-5.36894	5.15486e-06	5.37638e-05	3.95667	PNPLA6
3475_at	1.04338	6.85382	4.58665	5.48987e-05	0.000268531	1.67855	IFRD1
2014_at	-1.04261	10.8996	-4.82409	2.69023e-05	0.000158901	2.36384	EMP3
29123_at	1.04213	7.3104	7.73499	4.23217e-09	9.24411e-07	10.8307	ANKRD11
55278_at	1.04182	5.98987	6.8109	6.50082e-08	4.55205e-06	8.18857	QRSL1
3912_at	1.0417	10.1092	2.66803	0.0114549	0.0191279	-3.34332	LAMB1
23506_at	1.04081	7.48783	6.0929	5.68588e-07	1.38985e-05	6.08877	BICRAL
8698_at	-1.0405	7.646	-6.39562	2.27066e-07	8.50315e-06	6.97752	S1PR4
10190_at	1.04003	8.85606	5.15275	9.94764e-06	8.0828e-05	3.32218	TXNDC9
25879_at	1.03997	7.81444	4.16531	0.00019132	0.000676741	0.48403	DCAF13
6646_at	1.03995	7.24215	6.88523	5.20359e-08	4.00715e-06	8.40404	SOAT1
7124_at	-1.0397	6.07598	-4.28934	0.000132846	0.000515195	0.832268	TNF
93627_at	1.03965	9.34665	2.51372	0.0166679	0.0264959	-3.68137	TBCK
9101_at	1.03918	7.6297	5.2457	7.49997e-06	6.71751e-05	3.59467	USP8
90379_at	-1.03918	6.83476	-5.49503	3.51109e-06	4.23283e-05	4.32765	DCAF15
11019_at	1.03895	5.82615	4.8751	2.30645e-05	0.000141878	2.51193	LIAS
25957_at	1.03885	8.41999	4.42307	8.94072e-05	0.000385075	1.21107	PNISR
84630_at	-1.03881	6.2946	-6.17523	4.42804e-07	1.211e-05	6.33083	TTBK1
57531_at	1.03877	6.61393	5.08595	1.21837e-05	9.24686e-05	3.12666	HACE1
153339_at	1.03869	9.72239	4.05186	0.000266461	0.00087396	0.168394	TMEM167A
93408_at	-1.03862	7.05736	-6.43709	2.00307e-07	7.95173e-06	7.09894	MYL10
58517_at	1.03855	8.36053	3.77847	0.000585635	0.00162264	-0.579058	RBM25
5168_at	1.03855	8.12941	4.49349	7.25052e-05	0.000327641	1.4118	ENPP2
51397_at	1.03848	7.81039	4.06897	0.000253514	0.000842059	0.215809	COMMD10
126433_at	-1.03823	5.84953	-6.54743	1.43554e-07	6.77549e-06	7.42153	FBXO27
91544_at	-1.03801	7.97454	-6.58048	1.2994e-07	6.41949e-06	7.51801	UBXN11
23708_at	1.03774	6.79653	4.1946	0.000175574	0.000632956	0.565965	GSPT2
91612_at	1.03772	7.9872	5.04603	1.37515e-05	0.000100066	3.00999	CHURC1
6602_at	-1.03703	6.94704	-8.28419	8.70565e-10	3.71586e-07	12.3563	SMARCD1
57190_at	-1.03696	9.01359	-6.04372	6.60266e-07	1.51455e-05	5.94406	SELENON
9136_at	-1.03682	7.8118	-6.46793	1.82485e-07	7.65987e-06	7.18917	RRP9
26960_at	1.03633	6.23003	7.33214	1.37854e-08	1.77371e-06	9.68936	NBEA
128653_at	-1.03606	6.9706	-6.63258	1.11071e-07	5.92896e-06	7.66994	C20orf141
51562_at	1.03604	7.1818	5.56295	2.85477e-06	3.71048e-05	4.52766	MBIP
63939_at	1.03589	7.13208	6.2748	3.27375e-07	1.02225e-05	6.62325	FAM217B
5008_at	-1.03589	5.23656	-3.41621	0.00161608	0.00364941	-1.53514	OSM
80318_at	1.03585	5.95517	6.85679	5.66589e-08	4.22036e-06	8.32165	GKAP1
23705_at	1.03536	7.39116	4.21553	0.000165104	0.000604357	0.624647	CADM1
81031_at	1.03523	8.41452	4.76725	3.19274e-05	0.000179179	2.19915	SLC2A10
64901_at	1.03522	7.60494	3.79803	0.000553868	0.00155562	-0.526269	RANBP17
55109_at	1.03512	7.27671	6.27366	3.28501e-07	1.02265e-05	6.61993	AGGF1
5828_at	1.03476	7.40416	6.09372	5.67188e-07	1.38808e-05	6.09115	PEX2
7752_at	1.03465	6.55082	8.08694	1.53011e-09	5.13816e-07	11.8127	ZNF200
8697_at	1.03462	7.34778	4.38174	0.000101077	0.00042218	1.09364	CDC23
92912_at	1.0346	9.13482	4.22665	0.000159793	0.000589342	0.655856	UBE2Q2
8714_at	-1.03452	9.1477	-3.51772	0.0012205	0.00290604	-1.27168	ABCC3
64123_at	1.03369	7.38409	3.86762	0.000453826	0.00132897	-0.33751	ADGRL4
23637_at	1.03351	8.86725	5.07638	1.25423e-05	9.41777e-05	3.0987	RABGAP1
4586_at	-1.03343	6.16283	-4.11494	0.000221698	0.000761829	0.343542	MUC5AC
1486_at	1.03331	6.65348	6.9718	4.01752e-08	3.4433e-06	8.65444	CTBS
11177_at	1.03315	7.63796	3.57354	0.00104455	0.00256848	-1.12526	BAZ1A
140467_at	-1.03315	7.75487	-5.99065	7.75912e-07	1.65388e-05	5.78783	ZNF358
64106_at	-1.033	6.70808	-6.21106	3.97179e-07	1.13312e-05	6.43611	NPFFR1
22950_at	1.03296	8.00481	5.10083	1.16458e-05	8.95803e-05	3.17019	SLC4A1AP
10205_at	1.03264	8.2625	2.70522	0.0104477	0.017665	-3.25986	MPZL2
100533178_at	-1.03222	6.09148	-6.35073	2.60106e-07	9.02937e-06	6.84598	PRORY
83872_at	1.03161	5.24278	8.76626	2.23021e-10	1.90349e-07	13.6668	HMCN1
623_at	-1.03145	6.45077	-3.78287	0.000578345	0.00160678	-0.567204	BDKRB1
2730_at	1.03129	5.83791	4.64153	4.65789e-05	0.000237639	1.83629	GCLM
6675_at	1.03119	9.25951	3.23834	0.00262268	0.00546075	-1.98746	UAP1
9249_at	-1.031	10.6817	-3.26491	0.00244129	0.00514473	-1.92068	DHRS3
89765_at	1.03074	7.33709	3.95457	0.000353301	0.00109337	-0.0998537	RSPH1
2589_at	1.03054	8.84928	5.18269	9.08292e-06	7.60959e-05	3.4099	GALNT1
9562_at	1.02989	7.08786	4.29431	0.000130915	0.000510599	0.846262	MINPP1
924_at	-1.02988	7.43118	-2.87564	0.00679977	0.0121946	-2.86803	CD7
85360_at	-1.02972	7.65271	-6.06763	6.1399e-07	1.45231e-05	6.0144	SYDE1
123169_at	1.02902	7.2291	3.06971	0.00410945	0.00794806	-2.40428	LEO1
10778_at	1.02889	5.5005	6.02921	6.90058e-07	1.55362e-05	5.90134	ZNF271P
223082_at	1.02889	5.92576	5.65266	2.1719e-06	3.11549e-05	4.79198	ZNRF2
388610_at	-1.02876	8.85062	-3.96216	0.000345626	0.00107416	-0.078986	TRNP1
9242_at	-1.02814	5.58882	-4.08169	0.000244291	0.000819128	0.251098	MSC
9871_at	1.02786	7.57063	3.84524	0.000483913	0.00139987	-0.398366	SEC24D
56987_at	1.02738	7.68202	5.30687	6.22673e-06	5.98373e-05	3.77426	BBX
51043_at	-1.0273	7.33406	-6.51719	1.57266e-07	7.05671e-06	7.33319	ZBTB7B
55037_at	1.02729	7.30473	5.16159	9.68423e-06	7.9458e-05	3.34807	PTCD3
4584_at	-1.02727	7.05019	-6.94043	4.41211e-08	3.62016e-06	8.56375	MUC3A
5504_at	1.02718	7.82656	3.53785	0.00115398	0.00277932	-1.219	PPP1R2
7675_at	1.02709	8.78026	4.07489	0.000249183	0.000831312	0.232217	ZNF121
5873_at	1.02671	7.63378	6.26311	3.39182e-07	1.03544e-05	6.58895	RAB27A
84807_at	-1.02653	6.54253	-6.07046	6.08729e-07	1.44487e-05	6.02273	NFKBID
421_at	-1.02641	7.96703	-6.65712	1.03163e-07	5.72681e-06	7.74145	ARVCF
7586_at	1.02631	8.34303	4.63782	4.70988e-05	0.000239039	1.82563	ZKSCAN1
64747_at	1.02629	9.70673	6.02375	7.01618e-07	1.56217e-05	5.88526	MFSD1
29088_at	1.02603	9.36196	4.3412	0.000113973	0.00046166	0.978763	MRPL15
80311_at	1.02567	6.97778	5.63276	2.30771e-06	3.22876e-05	4.73333	KLHL15
2745_at	1.02563	8.39309	4.57899	5.61713e-05	0.000272592	1.65657	GLRX
5527_at	1.0251	8.34671	4.94441	1.87059e-05	0.000122654	2.71357	PPP2R5C
4656_at	-1.02508	6.07684	-5.40889	4.56446e-06	4.99724e-05	4.07416	MYOG
831_at	1.02504	9.41661	4.50979	6.90673e-05	0.000315447	1.45836	CAST
3727_at	-1.02494	8.07461	-4.94258	1.88097e-05	0.000123137	2.70824	JUND
4147_at	1.0249	7.68848	2.29888	0.0275589	0.0412839	-4.12847	MATN2
26224_at	1.02487	9.79294	4.24338	0.000152118	0.000569131	0.702855	FBXL3
3678_at	-1.02487	9.00731	-5.70672	1.84207e-06	2.8075e-05	4.95127	ITGA5
138724_at	-1.02479	6.1038	-6.64721	1.06285e-07	5.82007e-06	7.71258	C9orf131
131177_at	-1.02459	7.07624	-5.79211	1.42009e-06	2.36497e-05	5.20293	FAM3D
114908_at	1.02453	9.88813	4.65005	4.54041e-05	0.000232943	1.86082	TMEM123
59338_at	1.02419	8.51031	3.91344	0.000397812	0.00119888	-0.212531	PLEKHA1
1060_at	1.02395	6.94096	3.4927	0.00130832	0.00306878	-1.33697	CENPC
8801_at	1.02392	8.31746	4.88903	2.21145e-05	0.000137312	2.55241	SUCLG2
1586_at	-1.02381	5.85929	-5.48573	3.61201e-06	4.32176e-05	4.30027	CYP17A1
138255_at	1.02365	4.90656	6.31629	2.88693e-07	9.53805e-06	6.74501	C9orf135
79689_at	1.0234	5.17253	3.59253	0.000990486	0.00246197	-1.07521	STEAP4
27141_at	-1.0227	7.97521	-5.83295	1.25398e-06	2.17914e-05	5.32328	CIDEB
5309_at	-1.02163	6.80939	-6.4667	1.83166e-07	7.66792e-06	7.18556	PITX3
27120_at	-1.02144	6.56056	-6.03355	6.81012e-07	1.54312e-05	5.91411	DKKL1
84919_at	1.02086	8.44447	3.18291	0.00304329	0.006183	-2.12582	PPP1R15B
4124_at	1.02055	8.41622	4.20516	0.000170214	0.00061886	0.595554	MAN2A1
205327_at	1.02029	6.9384	5.31103	6.14847e-06	5.93901e-05	3.78647	C2orf69
64216_at	1.0202	7.91198	4.69186	4.00504e-05	0.000212152	1.98131	TFB2M
105373159_at	-1.02003	7.70831	-5.41694	4.45389e-06	4.92888e-05	4.09784	LOC105373159
83540_at	1.01893	5.21074	5.61561	2.43152e-06	3.35629e-05	4.6828	NUF2
7033_at	-1.01884	7.34839	-2.40053	0.0217873	0.0335305	-3.92048	TFF3
91179_at	-1.01876	6.51955	-5.61396	2.44376e-06	3.36186e-05	4.67794	SCARF2
26039_at	1.01847	7.64567	3.35888	0.00189112	0.00415515	-1.68226	SS18L1
3589_at	-1.01844	6.08302	-2.60228	0.0134582	0.0219997	-3.48901	IL11
4969_at	1.01831	7.52428	3.10212	0.00377258	0.00739074	-2.32512	OGN
728730_at	1.01811	4.86877	6.27093	3.31233e-07	1.02565e-05	6.61191	MAP4K3-DT
51088_at	1.01795	5.82861	5.04485	1.38007e-05	0.000100337	3.00654	KLHL5
6340_at	1.01779	5.75334	2.21715	0.0331608	0.0486197	-4.29091	SCNN1G
11335_at	1.01778	9.54274	4.40504	9.43242e-05	0.000400277	1.15981	CBX3
2006_at	-1.01747	8.26355	-3.34434	0.0019677	0.0042902	-1.71938	ELN
100420228_at	-1.01718	4.84193	-5.8421	1.21954e-06	2.15094e-05	5.35023	LOC100420228
286753_at	-1.01708	6.00753	-5.84198	1.21998e-06	2.15094e-05	5.34989	TRARG1
57561_at	1.0168	8.94062	3.90863	0.000403355	0.00120936	-0.225665	ARRDC3
1629_at	1.01636	5.53902	7.9828	2.06453e-09	6.6078e-07	11.5237	DBT
65999_at	-1.01631	7.95778	-4.75161	3.34662e-05	0.000185728	2.1539	LRRC61
140609_at	1.0163	8.13704	4.48781	7.37442e-05	0.000332214	1.39556	NEK7
23645_at	-1.01553	8.59288	-2.85861	0.00710198	0.0126447	-2.90786	PPP1R15A
8554_at	1.01547	7.61004	6.01099	7.29379e-07	1.59622e-05	5.8477	PIAS1
57826_at	1.01518	7.20912	5.12511	1.08186e-05	8.55437e-05	3.24123	RAP2C
79647_at	1.01508	7.28234	5.65332	2.16757e-06	3.1123e-05	4.79391	AKIRIN1
54769_at	1.01508	4.08275	4.12253	0.000216841	0.000749035	0.364651	DIRAS2
7323_at	1.01442	8.61203	5.87541	1.1019e-06	2.01348e-05	5.44839	UBE2D3
55207_at	1.01378	9.3804	4.5564	6.00949e-05	0.000286275	1.5918	ARL8B
2186_at	1.01349	8.14023	5.66968	2.06215e-06	3.02555e-05	4.84212	BPTF
182_at	1.01315	6.93829	6.68912	9.36965e-08	5.39124e-06	7.83465	JAG1
23167_at	1.01298	9.07346	5.06412	1.30176e-05	9.65082e-05	3.06285	EFR3A
80774_at	-1.01295	6.96241	-4.46024	8.00524e-05	0.000353646	1.31692	LIMD2
26093_at	-1.01226	7.50903	-7.39987	1.12899e-08	1.58399e-06	9.88247	CCDC9
23014_at	1.01224	8.80355	7.1345	2.47502e-08	2.51744e-06	9.12323	FBXO21
51138_at	1.01189	9.15402	4.143	0.000204241	0.000715037	0.421712	COPS4
84233_at	1.01093	8.96293	5.15501	9.87958e-06	8.04809e-05	3.3288	TMEM126A
11118_at	1.01081	7.83411	4.79757	2.91408e-05	0.00016791	2.28696	BTN3A2
202_at	1.01079	8.0469	3.79936	0.000551766	0.00155127	-0.522669	CRYBG1
84914_at	1.01078	6.44408	4.41073	9.2745e-05	0.000395542	1.17598	ZNF587
10195_at	-1.01049	9.13117	-4.41061	9.27796e-05	0.000395607	1.17562	ALG3
90806_at	1.01046	6.76866	4.99005	1.62926e-05	0.000112604	2.8466	ANGEL2
112942_at	1.01009	7.68193	3.91227	0.00039915	0.00120114	-0.215718	CFAP36
80345_at	1.00999	6.23896	5.2981	6.39501e-06	6.08998e-05	3.74851	ZSCAN16
9_at	1.0099	7.38611	5.16406	9.61176e-06	7.91666e-05	3.35531	NAT1
4690_at	1.00977	6.22708	6.33907	2.69448e-07	9.13802e-06	6.81181	NCK1
441058_at	-1.00968	5.03333	-5.8958	1.03558e-06	1.95093e-05	5.50845	LINC01667
55167_at	1.00967	7.43082	5.14344	1.02329e-05	8.24633e-05	3.29492	MSL2
51347_at	1.00948	7.44069	6.39673	2.26308e-07	8.49254e-06	6.98076	TAOK3
55149_at	1.00948	7.22606	5.55948	2.88508e-06	3.72858e-05	4.51745	MTPAP
79675_at	1.00945	8.28328	4.40172	9.5258e-05	0.00040332	1.15038	FASTKD1
83607_at	1.00927	8.69624	4.5504	6.11814e-05	0.000289432	1.57461	AMMECR1L
8887_at	1.00876	8.84865	4.62668	4.86981e-05	0.000244853	1.79358	TAX1BP1
114932_at	1.0087	8.93978	3.77328	0.000594367	0.00164285	-0.593063	MRFAP1L1
646693_at	-1.0087	6.49341	-6.58421	1.2849e-07	6.41949e-06	7.52887	CNN2P10
22920_at	1.00855	8.20165	3.85251	0.000473934	0.00137664	-0.378613	KIFAP3
90850_at	-1.00827	7.6848	-8.16442	1.22539e-09	4.5638e-07	12.0268	ZNF598
10773_at	1.00825	4.27001	4.68594	4.07683e-05	0.00021513	1.96425	ZBTB6
8813_at	1.00801	9.83306	4.48911	7.34587e-05	0.000331219	1.39928	DPM1
515_at	1.00779	10.8756	3.85998	0.000463893	0.00135439	-0.358312	ATP5PB
80023_at	-1.00775	8.58248	-5.05934	1.32074e-05	9.75894e-05	3.04889	NRSN2
27254_at	-1.00741	7.5308	-3.54634	0.00112699	0.00272393	-1.19674	CSDC2
4157_at	-1.00738	7.31414	-5.77971	1.47478e-06	2.43178e-05	5.16638	MC1R
4905_at	1.00728	8.85398	5.34809	5.4926e-06	5.57373e-05	3.89538	NSF
3812_at	-1.00718	7.06809	-3.01907	0.00469322	0.00888666	-2.527	KIR3DL2
102606465_at	1.00717	6.15915	4.93116	1.94707e-05	0.000126415	2.67498	LOC102606465
3148_at	1.00677	9.616	3.67622	0.000782721	0.00204793	-0.853232	HMGB2
10766_at	-1.00579	8.40874	-3.63953	0.000868015	0.00221784	-0.950822	TOB2
12_at	-1.00565	9.49581	-3.26064	0.00246959	0.0051964	-1.93142	SERPINA3
156_at	-1.00565	7.38221	-8.18058	1.17005e-09	4.55039e-07	12.0714	GRK2
8986_at	-1.00535	8.9597	-6.4547	1.89929e-07	7.78099e-06	7.15046	RPS6KA4
282616_at	-1.00534	4.89683	-5.12013	1.09835e-05	8.62343e-05	3.22665	IFNL2
79934_at	-1.00525	7.78295	-6.2692	3.32972e-07	1.02565e-05	6.60684	COQ8B
9453_at	1.00515	6.99305	6.55495	1.40334e-07	6.65417e-06	7.44349	GGPS1
5191_at	1.0049	6.50258	6.67332	9.82569e-08	5.59082e-06	7.78863	PEX7
55327_at	1.00471	6.95397	5.8398	1.22809e-06	2.15933e-05	5.34347	LIN7C
10059_at	1.00464	8.35122	4.05526	0.000263839	0.000867213	0.177806	DNM1L
81533_at	1.0046	8.37594	5.64617	2.21534e-06	3.14695e-05	4.77283	ITFG1
100506365_at	1.00449	7.04332	9.79391	1.31885e-11	1.92966e-08	16.375	OTUD6B-AS1
3248_at	1.00434	6.11703	3.10909	0.00370365	0.00727551	-2.30803	HPGD
4528_at	1.00422	8.00237	4.31691	0.000122458	0.000485999	0.910093	MTIF2
4074_at	1.00342	7.5552	5.57399	2.76034e-06	3.61852e-05	4.56018	M6PR
100505478_at	-1.00325	6.91719	-5.45256	3.99601e-06	4.60408e-05	4.20265	TEX48
11212_at	1.00316	8.57297	5.4265	4.32611e-06	4.83712e-05	4.12596	PLPBP
51375_at	1.00302	8.87731	3.63655	0.00087534	0.00223238	-0.958747	SNX7
10988_at	1.00293	8.46089	3.55115	0.00111199	0.00269571	-1.18414	METAP2
79657_at	1.00264	5.09196	5.80983	1.34549e-06	2.274e-05	5.25514	RPAP3
3929_at	-1.00253	6.5929	-2.32144	0.0261706	0.0393742	-4.08288	LBP
80054_at	-1.0024	7.04744	-6.20132	4.09096e-07	1.14951e-05	6.40748	CEBPA-DT
956_at	1.00211	6.26299	3.00849	0.00482463	0.00909848	-2.55248	ENTPD3
5481_at	1.00202	8.22312	4.15171	0.000199099	0.000699989	0.446027	PPID
5634_at	1.00187	9.36755	3.16249	0.00321374	0.00647936	-2.17644	PRPS2
3787_at	-1.00181	6.58832	-5.56051	2.87606e-06	3.72397e-05	4.52047	KCNS1
10128_at	1.00156	8.10518	5.53623	3.0969e-06	3.91344e-05	4.44897	LRPPRC
27179_at	-1.00141	6.31871	-6.60466	1.2081e-07	6.18668e-06	7.58855	IL36A
4046_at	-1.00098	8.20686	-3.39555	0.00171044	0.00382314	-1.5883	LSP1
10600_at	1.00057	8.21938	3.60969	0.000943954	0.00236612	-1.02988	USP16
3695_at	-1.00049	7.47058	-5.55903	2.88909e-06	3.72906e-05	4.5161	ITGB7
22936_at	1.00043	6.6348	3.45517	0.00145153	0.0033408	-1.43447	ELL2
55737_at	1.00035	9.57028	4.90258	2.12275e-05	0.000133998	2.59181	VPS35
89887_at	-1.00016	6.48814	-3.73342	0.000665693	0.00179729	-0.700248	ZNF628
55884_at	1.00008	10.2522	5.49905	3.46842e-06	4.19404e-05	4.33947	WSB2

## Sheet: Stages I-II vs Control
	logFC (Control/Disease)	AveExpr	t	P.Value	adj.P.Val	B	gene_symbol
2354_at	-2.6014	8.17444	-5.78398	7.60777e-08	1.91918e-07	7.56305	FOSB
2353_at	-2.473	9.1741	-5.64222	1.43607e-07	3.44575e-07	6.94696	FOS
132203_at	2.20567	5.32935	7.90509	2.83404e-12	2.48619e-11	17.517	SNTN
7153_at	2.15429	7.68105	5.3986	4.20276e-07	9.2321e-07	5.90738	TOP2A
2052_at	-2.14727	10.0996	-10.4718	5.38782e-18	7.82724e-16	30.446	EPHX1
10403_at	2.09554	6.32826	6.91142	3.85576e-10	1.67015e-09	12.7098	NDC80
83540_at	2.09355	6.14296	8.2148	5.92992e-13	6.91734e-12	19.0502	NUF2
155465_at	2.09129	8.2571	6.46494	3.26848e-09	1.10499e-08	10.6243	AGR3
347_at	-2.07273	9.89748	-5.40332	4.11711e-07	9.05464e-07	5.9273	APOD
5125_at	2.05827	7.77907	6.70983	1.01855e-09	3.92549e-09	11.7614	PCSK5
1522_at	2.04422	8.27991	14.6394	4.20228e-27	4.30398e-23	51.005	CTSZ
9383_at	2.02901	7.26254	9.59761	4.93757e-16	2.40732e-14	26.0091	TSIX
3726_at	-2.02075	9.23617	-7.85399	3.6639e-12	3.05111e-11	17.2653	JUNB
79801_at	1.98399	5.28189	8.50849	1.33137e-13	2.07233e-12	20.5152	SHCBP1
51473_at	1.96024	7.49273	8.57605	9.43044e-14	1.57051e-12	20.8535	DCDC2
9126_at	1.95797	6.5445	12.0884	1.34218e-21	2.2542e-18	38.5917	SMC3
3832_at	1.95537	5.76091	5.97303	3.22404e-08	8.75066e-08	8.39668	KIF11
9787_at	1.94446	6.35234	5.44504	3.43105e-07	7.65345e-07	6.10361	DLGAP5
10926_at	1.936	7.24128	7.87233	3.34139e-12	2.83416e-11	17.3556	DBF4
54443_at	1.92406	5.78492	6.2999	7.10332e-09	2.2245e-08	9.8681	ANLN
92747_at	-1.91482	6.12571	-3.79379	0.00024841	0.000367316	-0.198079	BPIFB1
126393_at	-1.88999	7.50702	-7.09189	1.60278e-10	7.74689e-10	13.5675	HSPB6
29070_at	1.8886	6.43999	9.10352	6.30764e-15	1.82494e-13	23.508	CCDC113
1675_at	-1.88752	8.79892	-3.50194	0.000679821	0.000960574	-1.14185	CFD
55329_at	1.87186	6.03451	8.55492	1.05051e-13	1.71327e-12	20.7477	MNS1
11197_at	1.86518	5.64215	4.78297	5.66532e-06	1.03921e-05	3.40057	WIF1
23770_at	-1.8602	7.32615	-10.6714	1.92238e-18	3.54757e-16	31.4581	FKBP8
85457_at	1.85488	7.64666	9.44617	1.07903e-15	4.45624e-14	25.2415	CIPC
51203_at	1.84713	7.35956	6.06869	2.07827e-08	5.85979e-08	8.82348	NUSAP1
79184_at	1.83818	7.10397	11.3272	6.56692e-20	2.98926e-17	34.7736	BRCC3
114876_at	1.82947	8.17841	11.5395	2.21111e-20	1.3465e-17	35.8422	OSBPL1A
2146_at	1.82617	6.95302	6.90561	3.96577e-10	1.71309e-09	12.6823	EZH2
2149_at	1.82316	6.86973	7.42759	3.0742e-11	1.85157e-10	15.1825	F2R
7538_at	-1.81025	10.6565	-6.45684	3.39605e-09	1.1434e-08	10.587	ZFP36
80006_at	1.80549	5.28739	9.04764	8.40786e-15	2.29942e-13	23.2258	TRAPPC13
23234_at	1.8034	7.57292	7.63478	1.09774e-11	7.70338e-11	16.1906	DNAJC9
727897_at	-1.80137	7.326	-4.40857	2.52279e-05	4.21174e-05	1.97088	MUC5B
983_at	1.8008	7.5924	6.06521	2.11181e-08	5.94288e-08	8.80792	CDK1
83690_at	1.79925	7.14482	4.34	3.29039e-05	5.41237e-05	1.71755	CRISPLD1
10631_at	1.79534	7.3037	4.22943	5.02271e-05	8.0467e-05	1.31488	POSTN
5589_at	-1.78962	10.188	-12.075	1.43677e-21	2.2542e-18	38.5249	PRKCSH
11234_at	1.78933	6.49461	9.31729	2.09754e-15	7.61807e-14	24.5888	HPS5
55165_at	1.78771	6.25036	5.63014	1.51544e-07	3.61799e-07	6.89482	CEP55
29889_at	1.77413	7.08317	8.81026	2.84464e-14	6.1401e-13	22.0295	GNL2
54841_at	1.77327	6.9438	10.1037	3.61154e-17	3.25898e-15	28.5775	BIVM
84455_at	1.77095	6.36624	10.3621	9.49648e-18	1.19341e-15	29.8894	EFCAB7
8815_at	-1.76287	11.1688	-11.5252	2.37908e-20	1.35529e-17	35.7703	BANF1
6674_at	1.76118	5.67323	7.75107	6.13882e-12	4.70789e-11	16.7598	SPAG1
101927057_at	1.75717	6.40675	6.48207	3.01402e-09	1.02744e-08	10.7033	LOC101927057
4001_at	1.75159	7.62122	6.56377	2.04573e-09	7.26127e-09	11.0811	LMNB1
23398_at	1.75124	7.09031	7.5536	1.64485e-11	1.08412e-10	15.7946	PPWD1
51157_at	-1.74887	9.5127	-9.7436	2.32271e-16	1.37113e-14	26.7497	ZNF580
10464_at	1.74334	6.97696	9.22985	3.29152e-15	1.09989e-13	24.1465	PIBF1
9493_at	1.73793	5.05363	5.89367	4.63003e-08	1.2181e-07	8.04511	KIF23
55769_at	1.73698	7.76623	6.05444	2.21916e-08	6.21679e-08	8.75971	ZNF83
891_at	1.73575	7.00844	5.4154	3.90571e-07	8.62862e-07	5.97827	CCNB1
23333_at	1.73076	8.23596	8.241	5.19205e-13	6.2014e-12	19.1805	DPY19L1
10112_at	1.72262	7.76851	4.669	8.99406e-06	1.60079e-05	2.95724	KIF20A
55120_at	1.72219	8.50863	7.64008	1.0691e-11	7.53076e-11	16.2165	FANCL
90865_at	1.7198	6.63012	8.38259	2.52864e-13	3.48332e-12	19.886	IL33
216_at	1.71972	9.42288	5.9201	4.10524e-08	1.09196e-07	8.16194	ALDH1A1
201283_at	1.71658	5.20894	7.75057	6.15443e-12	4.71809e-11	16.7573	AMZ2P1
203427_at	1.71476	5.96877	8.175	7.25512e-13	8.11211e-12	18.8525	SLC25A43
64151_at	1.7146	6.2132	6.70389	1.04798e-09	4.02454e-09	11.7336	NCAPG
3148_at	1.71279	10.4069	7.12222	1.38196e-10	6.8032e-10	13.7124	HMGB2
81555_at	1.70968	8.09997	11.5577	2.01455e-20	1.28956e-17	35.9336	YIPF5
6241_at	1.70865	8.43754	4.79835	5.3201e-06	9.79744e-06	3.46093	RRM2
55015_at	1.70658	7.49017	7.41815	3.22136e-11	1.92943e-10	15.1368	PRPF39
10562_at	1.70085	5.75859	3.66537	0.000389409	0.000563522	-0.620524	OLFM4
53340_at	1.7007	7.25475	8.52471	1.22564e-13	1.93869e-12	20.5964	SPA17
2878_at	-1.69233	10.1848	-2.36161	0.020041	0.0243618	-4.2223	GPX3
58485_at	-1.69014	9.90827	-9.51726	7.47622e-16	3.33645e-14	25.6018	TRAPPC1
161582_at	1.6894	5.7093	8.92128	1.60936e-14	3.89211e-13	22.5886	DNAAF4
2162_at	1.6888	8.62974	5.74544	9.04863e-08	2.25215e-07	7.39479	F13A1
79624_at	1.68758	9.03215	7.39651	3.58531e-11	2.10857e-10	15.032	ARMT1
730102_at	1.68506	6.06379	7.48138	2.35475e-11	1.47102e-10	15.4434	CRYZL2P
9592_at	-1.68104	11.4041	-8.58502	9.00827e-14	1.5125e-12	20.8985	IER2
5332_at	1.68094	7.22455	5.99927	2.859e-08	7.8327e-08	8.51345	PLCB4
55872_at	1.67906	6.68431	4.39132	2.69786e-05	4.48745e-05	1.90686	PBK
100499177_at	1.67778	8.36334	7.71777	7.25213e-12	5.41768e-11	16.5965	THAP9-AS1
AFFX-HUMRGE/M10098_5_at	1.67654	11.1044	5.18816	1.0421e-06	2.13699e-06	5.03023	NA
23136_at	1.67559	6.44467	9.32938	1.97082e-15	7.25228e-14	24.65	EPB41L3
84263_at	1.67161	6.71514	9.91253	9.70137e-17	6.75928e-15	27.6071	HSDL2
29982_at	1.67072	6.56226	8.06255	1.28138e-12	1.29045e-11	18.2949	NRBF2
401190_at	1.67044	4.62076	7.46658	2.53407e-11	1.57049e-10	15.3716	RGS7BP
59277_at	1.66528	6.25983	6.11858	1.65092e-08	4.761e-08	9.04735	NTN4
2346_at	1.66039	6.25363	6.5053	2.70006e-09	9.30016e-09	10.8105	FOLH1
122553_at	1.6599	7.04331	7.56772	1.53322e-11	1.02201e-10	15.8634	TRAPPC6B
7699_at	1.65687	7.2308	7.49719	2.17706e-11	1.37004e-10	15.5202	ZNF140
57678_at	1.65259	6.18661	12.321	4.12083e-22	1.05514e-18	39.75	GPAM
8395_at	1.65082	8.07201	5.15221	1.21468e-06	2.46474e-06	4.8824	PIP5K1B
AFFX-HUMRGE/M10098_M_at	1.64648	10.6923	6.42865	3.87937e-09	1.28501e-08	10.4573	NA
57552_at	1.63924	5.72772	7.33953	4.75109e-11	2.68547e-10	14.7566	NCEH1
23075_at	1.6328	6.69174	7.6825	8.65053e-12	6.29074e-11	16.4238	SWAP70
121457_at	1.63143	5.89224	11.9777	2.35795e-21	2.66953e-18	38.0388	IKBIP
3357_at	1.63078	7.71623	5.92505	4.01363e-08	1.06926e-07	8.18386	HTR2B
8842_at	1.63069	8.04743	4.45266	2.12389e-05	3.5816e-05	2.13518	PROM1
64105_at	1.62973	5.95111	5.58804	1.82706e-07	4.29833e-07	6.71364	CENPK
8175_at	-1.62218	8.56793	-8.00003	1.75682e-12	1.68407e-11	17.9856	SF3A2
285203_at	1.62172	6.42766	7.52707	1.87675e-11	1.20929e-10	15.6655	EOGT
7571_at	1.62063	5.97862	8.58998	8.78287e-14	1.48073e-12	20.9233	ZNF23
8564_at	1.61933	7.43545	3.75542	0.00028442	0.000417819	-0.32545	KMO
64149_at	1.61823	5.94737	10.3286	1.12948e-17	1.37972e-15	29.7191	C17orf75
54505_at	1.61733	8.14857	7.76446	5.74089e-12	4.45273e-11	16.8254	DHX29
7184_at	1.615	9.41163	7.26736	6.78051e-11	3.67051e-10	14.4087	HSP90B1
85403_at	1.6144	6.67766	9.95211	7.90629e-17	5.78401e-15	27.808	EAF1
257218_at	1.61417	6.9202	7.55681	1.61874e-11	1.07135e-10	15.8103	SHPRH
1521_at	-1.61394	8.62524	-4.59113	1.22879e-05	2.14693e-05	2.65837	CTSW
3426_at	1.61298	9.30978	6.16142	1.35389e-08	3.97322e-08	9.2403	CFI
55783_at	1.61269	7.58585	8.63846	6.85532e-14	1.2179e-12	21.1664	CMTR2
972_at	-1.61213	9.63046	-8.76336	3.61747e-14	7.39523e-13	21.7937	CD74
4675_at	1.61182	7.57046	5.76651	8.23072e-08	2.06413e-07	7.48669	NAP1L3
8857_at	-1.61156	7.72859	-6.66758	1.24696e-09	4.68503e-09	11.564	FCGBP
100505967_at	1.61114	5.57159	4.79992	5.286e-06	9.73815e-06	3.4671	LINC00645
51449_at	1.61106	7.68795	8.26858	4.51401e-13	5.53351e-12	19.3177	PCYOX1
79959_at	1.61006	5.73204	10.6235	2.46203e-18	4.29858e-16	31.2151	CEP76
1059_at	-1.60918	8.09513	-8.87359	2.05571e-14	4.68921e-13	22.3483	CENPB
56992_at	1.60862	5.7083	5.40635	4.06307e-07	8.94634e-07	5.94007	KIF15
5348_at	-1.60736	8.3556	-5.76538	8.27263e-08	2.07337e-07	7.48177	FXYD1
7272_at	1.60614	5.63217	5.26454	7.51127e-07	1.57741e-06	5.34627	TTK
81876_at	-1.604	9.12732	-9.26767	2.70882e-15	9.45273e-14	24.3378	RAB1B
10210_at	1.60111	7.4851	9.03387	9.02489e-15	2.43788e-13	23.1563	TOPORS
6731_at	1.59926	8.27359	9.81105	1.63918e-16	1.01441e-14	27.092	SRP72
3099_at	1.59736	7.00573	6.59697	1.74671e-09	6.33042e-09	11.2352	HK2
11179_at	1.59539	6.39654	10.0077	5.93023e-17	4.69015e-15	28.0905	ZNF277
8836_at	1.59509	7.45413	6.48901	2.91662e-09	9.97511e-09	10.7353	GGH
8038_at	1.59502	7.50227	4.89514	3.57259e-06	6.7423e-06	3.84352	ADAM12
4436_at	1.59306	7.24195	7.34203	4.6928e-11	2.65912e-10	14.7687	MSH2
8458_at	1.59203	6.10307	8.55516	1.0492e-13	1.7125e-12	20.7489	TTF2
55717_at	1.59147	8.54012	8.18206	7.00041e-13	7.90062e-12	18.8875	WDR11
9055_at	1.59003	7.69107	5.3067	6.26258e-07	1.33226e-06	5.52188	PRC1
6813_at	-1.58674	8.30609	-9.48439	8.85881e-16	3.86093e-14	25.4352	STXBP2
55643_at	-1.58468	8.41651	-10.4729	5.35872e-18	7.82724e-16	30.4513	BTBD2
84078_at	1.58449	5.91941	8.10018	1.05948e-12	1.10613e-11	18.4813	KBTBD7
56547_at	1.58267	9.40979	2.39638	0.018328	0.0223843	-4.14385	MMP26
6016_at	1.58261	6.64444	11.0433	2.82696e-19	8.64843e-17	33.3405	RIT1
9015_at	1.58212	5.09269	9.68801	3.09545e-16	1.70909e-14	26.4677	TAF1A
26258_at	1.58131	7.31275	10.0182	5.61771e-17	4.53044e-15	28.1436	BLOC1S6
7123_at	-1.57884	9.44114	-3.99125	0.000122029	0.000186945	0.47279	CLEC3B
5965_at	1.57842	7.36777	9.70734	2.80133e-16	1.56783e-14	26.5657	RECQL
26275_at	1.57543	8.54672	7.41673	3.24405e-11	1.93904e-10	15.1299	HIBCH
109864269_at	1.57319	7.13985	7.571	1.50838e-11	1.00775e-10	15.8794	MIR302CHG
84142_at	1.57171	6.1896	11.9684	2.47187e-21	2.66953e-18	37.9925	ABRAXAS1
28998_at	1.57062	8.19188	8.09432	1.09136e-12	1.13192e-11	18.4522	MRPL13
25975_at	1.57015	8.03287	5.82407	6.34797e-08	1.62641e-07	7.73874	EGFL6
6522_at	-1.56991	8.16647	-10.3488	1.01732e-17	1.25534e-15	29.8218	SLC4A2
6649_at	-1.56987	7.45168	-7.18715	1.00552e-10	5.15569e-10	14.0233	SOD3
2202_at	1.56953	7.75719	5.52455	2.4193e-07	5.55074e-07	6.44174	EFEMP1
1363_at	1.56887	6.43838	6.74472	8.61545e-10	3.38837e-09	11.9248	CPE
92154_at	-1.5682	6.32564	-10.8043	9.68434e-19	2.15624e-16	32.1314	MTSS2
2888_at	1.56508	4.79265	6.80703	6.38439e-10	2.60254e-09	12.2174	GRB14
4925_at	1.56394	7.46614	9.33822	1.88297e-15	7.03845e-14	24.6948	NUCB2
85313_at	1.56391	7.09823	7.45871	2.63496e-11	1.62281e-10	15.3334	PPIL4
5352_at	1.56227	7.5347	8.67072	5.81267e-14	1.06978e-12	21.3283	PLOD2
1499_at	1.56024	8.74886	9.59485	5.00839e-16	2.42087e-14	25.9952	CTNNB1
64431_at	1.55776	7.14473	8.58439	9.03715e-14	1.51611e-12	20.8953	ACTR6
9451_at	1.55695	8.33416	8.06833	1.24453e-12	1.2614e-11	18.3235	EIF2AK3
493869_at	1.55649	8.34159	8.52752	1.20819e-13	1.917e-12	20.6105	GPX8
7529_at	1.55598	10.5782	9.80685	1.67511e-16	1.03042e-14	27.0707	YWHAB
57639_at	1.55487	8.255	4.65092	9.67259e-06	1.71514e-05	2.88755	CCDC146
3646_at	1.55383	11.6136	8.78192	3.28938e-14	6.83365e-13	21.887	EIF3E
64854_at	1.55336	6.15353	10.6452	2.2014e-18	3.95556e-16	31.325	USP46
51809_at	1.5515	8.51526	7.87962	3.22114e-12	2.74924e-11	17.3915	GALNT7
23190_at	1.55107	8.47005	8.82065	2.69701e-14	5.86472e-13	22.0818	UBXN4
55153_at	1.55099	8.01929	10.2585	1.62246e-17	1.7868e-15	29.3634	SDAD1
10569_at	1.54897	7.05503	9.65869	3.60166e-16	1.93132e-14	26.3189	SLU7
4232_at	1.54807	9.57928	5.01023	2.21234e-06	4.30734e-06	4.30462	MEST
26286_at	1.54663	9.48651	7.74208	6.42165e-12	4.88818e-11	16.7156	ARFGAP3
23015_at	1.5466	10.5523	4.70165	7.88364e-06	1.4157e-05	3.08356	GOLGA8A
951_at	-1.54605	6.03234	-7.6993	7.95399e-12	5.85446e-11	16.5061	CD37
583_at	1.543	7.62202	8.77791	3.35767e-14	6.94732e-13	21.8668	BBS2
9397_at	1.54272	6.38496	8.60632	8.07948e-14	1.39076e-12	21.0052	NMT2
6366_at	-1.54271	7.52036	-5.73921	9.30568e-08	2.30968e-07	7.36762	CCL21
54103_at	1.54248	6.9972	6.07324	2.03512e-08	5.74998e-08	8.84389	GSAP
11147_at	-1.542	7.55099	-8.78996	3.15652e-14	6.64524e-13	21.9274	HHLA3
440515_at	1.53965	6.24626	7.53541	1.80055e-11	1.16933e-10	15.7061	ZNF506
129531_at	1.53965	7.96538	8.08177	1.16279e-12	1.19331e-11	18.3901	MITD1
26271_at	1.53799	6.63812	7.7754	5.43456e-12	4.25216e-11	16.8791	FBXO5
7033_at	-1.5376	7.84817	-3.97481	0.000129581	0.000198084	0.415992	TFF3
133690_at	1.53739	6.74615	5.84449	5.78768e-08	1.49407e-07	7.82843	CAPSL
7368_at	1.5368	6.75782	7.25211	7.30874e-11	3.90996e-10	14.3353	UGT8
93594_at	1.53629	5.62867	11.1701	1.47269e-19	5.58641e-17	33.9807	TBC1D31
54431_at	1.53548	7.71013	7.1389	1.27369e-10	6.34027e-10	13.7922	DNAJC10
84930_at	1.53483	5.27886	8.54758	1.09065e-13	1.76607e-12	20.7109	MASTL
57103_at	1.53472	6.59629	9.33358	1.92856e-15	7.15662e-14	24.6713	TIGAR
374618_at	1.53399	4.5167	12.2402	6.20768e-22	1.41287e-18	39.3481	TEX9
5534_at	1.53224	6.66488	12.1821	8.33537e-22	1.70742e-18	39.059	PPP3R1
23312_at	1.53165	7.33872	6.45818	3.37455e-09	1.13691e-08	10.5932	DMXL2
84081_at	1.53103	7.38459	9.34784	1.79181e-15	6.7594e-14	24.7435	NSRP1
26145_at	-1.53022	7.78775	-10.9916	3.68953e-19	1.06432e-16	33.079	IRF2BP1
10769_at	1.52977	7.85216	6.76569	7.78958e-10	3.1025e-09	12.0232	PLK2
55591_at	1.52935	7.22078	8.61983	7.54049e-14	1.31791e-12	21.073	VEZT
171424_at	1.52471	7.2398	7.69216	8.24281e-12	6.03451e-11	16.4711	SPA17P1
8910_at	1.52445	7.64666	6.61034	1.6389e-09	5.98417e-09	11.2974	SGCE
9847_at	1.5235	8.93939	7.78877	5.08249e-12	4.01968e-11	16.9447	C2CD5
8743_at	1.52337	8.40561	4.63905	1.01447e-05	1.7925e-05	2.8419	TNFSF10
27152_at	1.52283	5.80957	7.5505	1.67039e-11	1.09703e-10	15.7796	INTU
200728_at	1.52122	6.14663	11.4542	3.42324e-20	1.84531e-17	35.4132	TMEM17
55634_at	1.52021	7.15486	8.44774	1.81473e-13	2.66091e-12	20.2114	KRBOX4
126119_at	-1.51879	7.78257	-7.33194	4.93234e-11	2.77566e-10	14.72	JOSD2
22976_at	1.51809	7.59219	9.81615	1.59656e-16	9.9184e-15	27.1179	PAXIP1
5929_at	1.51775	6.10877	11.1326	1.78522e-19	6.53008e-17	33.7918	RBBP5
5917_at	1.51593	9.92325	7.34085	4.72023e-11	2.67097e-10	14.763	RARS1
10987_at	1.51343	9.4304	8.99316	1.11254e-14	2.87743e-13	22.9509	COPS5
178_at	1.51328	8.24479	8.26357	4.63011e-13	5.64301e-12	19.2928	AGL
23594_at	1.51288	7.74779	6.85318	5.11015e-10	2.13625e-09	12.4347	ORC6
23029_at	1.51273	7.97588	10.6815	1.82459e-18	3.39772e-16	31.5094	RBM34
8644_at	1.51242	7.84945	5.64579	1.41336e-07	3.39446e-07	6.96241	AKR1C3
10125_at	1.51082	6.54147	5.87531	5.03269e-08	1.31458e-07	7.96413	RASGRP1
9702_at	1.51055	7.25466	9.57949	5.4219e-16	2.59141e-14	25.9173	CEP57
23300_at	1.51006	8.1828	9.385	1.47933e-15	5.77572e-14	24.9317	ATMIN
10262_at	-1.50984	8.77311	-11.2245	1.11302e-19	4.55983e-17	34.2556	SF3B4
63920_at	1.50921	6.58832	8.71748	4.57561e-14	8.83382e-13	21.5631	ZBED8
8520_at	1.50919	8.59997	7.86987	3.38288e-12	2.86106e-11	17.3435	HAT1
161882_at	-1.50904	8.29073	-9.09949	6.43957e-15	1.85786e-13	23.4876	ZFPM1
115106_at	1.50793	7.85991	7.29054	6.04909e-11	3.30778e-10	14.5203	HAUS1
153643_at	1.50752	6.25715	6.09495	1.84121e-08	5.25576e-08	8.94125	FAM81B
112942_at	1.50348	7.93705	8.2813	4.23174e-13	5.25033e-12	19.3811	CFAP36
1195_at	1.50185	7.4669	5.59589	1.7646e-07	4.16716e-07	6.74734	CLK1
143888_at	1.50078	7.73112	8.13399	8.92932e-13	9.62675e-12	18.6489	POGLUT3
4698_at	1.50032	8.79929	7.01214	2.36447e-10	1.08816e-09	13.1875	NDUFA5
8803_at	1.49988	8.5558	6.67783	1.18726e-09	4.4788e-09	11.6119	SUCLA2
9801_at	1.49875	6.31241	10.9706	4.11137e-19	1.13807e-16	32.9727	MRPL19
11335_at	1.49656	9.86946	8.38952	2.44112e-13	3.3878e-12	19.9206	CBX3
8317_at	1.49637	6.67369	7.32551	5.09148e-11	2.84956e-10	14.6889	CDC7
10199_at	1.4935	8.00566	6.45402	3.44157e-09	1.15721e-08	10.574	MPHOSPH10
23262_at	1.49163	7.96508	8.32368	3.41201e-13	4.42913e-12	19.5922	PPIP5K2
91351_at	1.49157	7.32863	8.48766	1.48064e-13	2.25498e-12	20.411	DDX60L
2006_at	-1.49152	7.72308	-6.46145	3.3228e-09	1.12162e-08	10.6082	ELN
6741_at	1.49074	7.91394	7.12427	1.36819e-10	6.75161e-10	13.7222	SSB
114883_at	1.49057	9.53114	6.93587	3.42496e-10	1.50164e-09	12.8255	OSBPL9
10635_at	1.49048	6.41279	6.14337	1.47203e-08	4.28858e-08	9.15891	RAD51AP1
160_at	-1.49016	7.84278	-10.7339	1.39284e-18	2.79716e-16	31.7745	AP2A1
57703_at	1.48948	6.87728	9.13068	5.48474e-15	1.63466e-13	23.6452	CWC22
10455_at	1.48878	9.06132	5.48571	2.8704e-07	6.4869e-07	6.27624	ECI2
92304_at	-1.48861	7.05798	-5.26028	7.65017e-07	1.60494e-06	5.32858	SCGB3A1
54762_at	1.4871	7.27648	3.3262	0.00121413	0.00167128	-1.68141	GRAMD1C
3597_at	1.48681	7.02058	10.4328	6.58968e-18	9.05926e-16	30.2483	IL13RA1
55552_at	1.48632	6.23706	9.64006	3.9655e-16	2.06312e-14	26.2244	ZNF823
29079_at	1.48621	7.25905	9.94798	8.07701e-17	5.87364e-15	27.7871	MED4
9541_at	1.48604	6.73292	8.26193	4.66892e-13	5.68425e-12	19.2847	CIR1
129401_at	1.48445	7.35303	7.94634	2.30275e-12	2.10203e-11	17.7204	NUP35
23116_at	1.48299	7.96434	8.36606	2.75061e-13	3.73136e-12	19.8035	TOGARAM1
1062_at	1.48258	6.0997	6.48821	2.92778e-09	1.00088e-08	10.7316	CENPE
50484_at	1.48162	7.08648	7.8307	4.11843e-12	3.36689e-11	17.1508	RRM2B
379025_at	1.48146	7.80332	5.35795	5.01582e-07	1.08483e-06	5.7364	PSMA3-AS1
26019_at	1.48067	7.87198	7.93918	2.38727e-12	2.1628e-11	17.6851	UPF2
26060_at	1.47946	7.31671	10.4618	5.67394e-18	8.07118e-16	30.3952	APPL1
56204_at	1.47896	8.62048	6.58626	1.83814e-09	6.62198e-09	11.1855	FAM214A
29127_at	1.47862	9.39901	5.91795	4.14562e-08	1.1017e-07	8.15244	RACGAP1
2009_at	1.47852	6.35086	10.2849	1.41505e-17	1.62402e-15	29.4977	EML1
55012_at	1.47753	7.91307	7.99813	1.7737e-12	1.6962e-11	17.9762	PPP2R3C
6059_at	1.47744	7.80121	8.24045	5.20648e-13	6.21501e-12	19.1778	ABCE1
125950_at	-1.47722	8.47112	-10.4969	4.73221e-18	7.23392e-16	30.5734	RAVER1
7485_at	1.47676	8.74259	7.93549	2.43194e-12	2.1926e-11	17.6669	GET1
7791_at	-1.4759	10.129	-8.77812	3.35411e-14	6.94697e-13	21.8679	ZYX
890_at	1.47469	6.5585	5.95061	3.57178e-08	9.61045e-08	8.29716	CCNA2
[truncated: 1,965 more rows]

## Sheet: Stages III-IV vs Control
	logFC (Control/Disease)	AveExpr	t	P.Value	adj.P.Val	B	gene_symbol
[truncated: 1,164 more rows]
